# Supplementary material for: Comprehensive Genome and Plasmidome Analysis of Antimicrobial Resistant Bacteria in Wastewater Treatment Plant Effluent of Tokyo
Source: Antibiotics (Basel). 2022 Sep 21;11(10):1283. doi: 10.3390/antibiotics11101283 (PMC9598598; doi:10.3390/antibiotics11101283)
Supplement: Supplementary file 1 [file antibiotics-11-01283-s001.zip]

Archive with 8 entries (8 files):
- Supplement-Figures.pdf
- Table_S1.xlsx
- Table_S2.xlsx
- Table_S3.xlsx
- Table_S4.xlsx
- Table_S5.xlsx
- Table_S6.xlsx
- Table_S7.xlsx
