# Supplementary material for: Comprehensive Genome and Plasmidome Analysis of Antimicrobial Resistant Bacteria in Wastewater Treatment Plant Effluent of Tokyo
Source: Antibiotics (Basel). 2022 Sep 21;11(10):1283. doi: 10.3390/antibiotics11101283 (PMC9598598; doi:10.3390/antibiotics11101283)
Supplement: Supplementary file 1 [file antibiotics-11-01283-s001.zip › Table_S1.xlsx]

## Sheet: Table S1_WWTP
Table S1. General information of wastewater treatment plants and sampling sites in this study
	Place ID	Sampling site (GPS)	Population estimate	Area (ha)	Sewage treatment (m3/day)	A2O process	Sand Filtration / Membrane Filtration	Chlorination	BOD effluent (mg/L)*	COD effluent (mg/L)*
Wastewater treatment plant (WWTP)
	WP1	35°41'06.8"N 139°24'37.2"E	130000	1134	63300	+	-	+	3	N/A
	WP2	35°39'50.5"N 139°26'16.0"E	230000	2744	48296	+	-	+	3	8
	WP3	35°40'06.1"N 139°25'40.0"E	263000	3902	78245	+	-	+	3	8
	WP4	35°39'02.7"N 139°28'45.6"E	360000	5900	111978	+	-	+	3	8
	WP5	35°39'13.8"N 139°30'45.2"E	489000	5124	200813	+	-	+	5	7
	WP7	35°33'42.9"N 139°45'11.0"E	2127000	14675	1138446	+	-	+	3	7
	WP8	35°37'53.8"N 139°44'45.6"E	705000	6440	607162	+	-	+	16	12
	WP9	35°37'49.9"N 139°47'02.9"E	N/A	N/A	15968	+	+	+	1	9
Recreational Beach
	BEC1	35°37'50.0"N 139°46'31.3"E	N/A	N/A	N/A	N/A	N/A	N/A	N/A	N/A
*Average value as reported in April 2018. N/A, not available; A2O process, anaerobic–anoxic–oxic process, BOD, biological oxygen demand; COD, chemical oxygen demand.
N/A, not availabale
