# Supplementary material for: Comprehensive Genome and Plasmidome Analysis of Antimicrobial Resistant Bacteria in Wastewater Treatment Plant Effluent of Tokyo
Source: Antibiotics (Basel). 2022 Sep 21;11(10):1283. doi: 10.3390/antibiotics11101283 (PMC9598598; doi:10.3390/antibiotics11101283)
Supplement: Supplementary file 1 [file antibiotics-11-01283-s001.zip › Table_S2.xlsx]

## Sheet: Table S2
Table S2. Whole genome sequence information for the strain growing on CHROMagar ESBL
Strain name	Isolation source	Place	Sampling site (GPS)	Sampling date (MM/DD/YYY)	BioProject ID	BioSample ID	Run ID	Accession number	Assembly status	Average read depth	Number of contigs	Total base (bp)	N50 (bp)	Number of genes	Organism	Putative serotype	Sequence type	Plasmid Inc type	Detected AMR genes
WP1-S17-ESBL-01	wastewater treatment plant effluent	Japan:Tokyo	35°41'06.8"N 139°24'37.2"E	07/10/2017	PRJDB6962	SAMD00194321	DRR199157	N/A	draft	65.5859	1209	6103278	10739	6832	Pseudomonas otitidis	N/A	N/A	No hit found	blaPOM-2
WP1-S17-ESBL-02	wastewater treatment plant effluent	Japan:Tokyo	35°41'06.8"N 139°24'37.2"E	07/10/2017	PRJDB6962	SAMD00194322	DRR199158	N/A	draft	92.7292	963	6198286	13491	6681	Pseudomonas otitidis	N/A	N/A	No hit found	blaPOM-2
WP1-S17-ESBL-03	wastewater treatment plant effluent	Japan:Tokyo	35°41'06.8"N 139°24'37.2"E	07/10/2017	PRJDB6962	SAMD00194323	DRR199159	N/A	draft	147.569	857	6312694	15125	6684	Pseudomonas otitidis	N/A	N/A	No hit found	blaPOM-2
WP1-S17-ESBL-04	wastewater treatment plant effluent	Japan:Tokyo	35°41'06.8"N 139°24'37.2"E	07/10/2017	PRJDB6962	SAMD00194324	DRR199160	N/A	draft	78.7979	1065	6159155	11340	6738	Pseudomonas otitidis	N/A	N/A	No hit found	blaPOM-2
WP1-S17-ESBL-05	wastewater treatment plant effluent	Japan:Tokyo	35°41'06.8"N 139°24'37.2"E	07/10/2017	PRJDB6962	SAMD00194325	DRR199161	N/A	draft	147.161	1041	6242631	12685	6787	Pseudomonas otitidis	N/A	N/A	No hit found	blaPOM-2
WP1-S17-ESBL-06	wastewater treatment plant effluent	Japan:Tokyo	35°41'06.8"N 139°24'37.2"E	07/10/2017	PRJDB6962	SAMD00194326	DRR199162	N/A	draft	84.4764	831	6264042	14520	6612	Pseudomonas otitidis	N/A	N/A	No hit found	blaPOM-2
WP1-W18-CRE-01	wastewater treatment plant effluent	Japan:Tokyo	35°41'06.8"N 139°24'37.2"E	02/13/2018	PRJDB6962	SAMD00194327	DRR199163	AP021908	complete	398.447	1	4923943	4923943	4509	Stenotrophomonas maltophilia	N/A	new ST	No hit found	aph(3')-IIc, aph(6), blaL1
WP1-W18-CRE-02	wastewater treatment plant effluent	Japan:Tokyo	35°41'06.8"N 139°24'37.2"E	02/13/2018	PRJDB6962	SAMD00194328	DRR199164	N/A	draft	318.46	177	4861602	52614	4539	Stenotrophomonas maltophilia	N/A	new ST	No hit found	aph(3')-IIc, aph(6), blaL1
WP1-S18-CRE-01	wastewater treatment plant effluent	Japan:Tokyo	35°41'06.8"N 139°24'37.2"E	08/06/2018	PRJDB6962	SAMD00194329	DRR199165	N/A	draft	286.763	39	5240607	426336	4819	Chryseobacterium indologenes	N/A	N/A	No hit found	No hit found
WP1-S18-CRE-02	wastewater treatment plant effluent	Japan:Tokyo	35°41'06.8"N 139°24'37.2"E	08/06/2018	PRJDB6962	SAMD00194330	DRR199166	N/A	draft	125.531	929	6136681	14089	6518	Pseudomonas otitidis	N/A	N/A	No hit found	blaPOM-1
WP1-S18-ESBL-01	wastewater treatment plant effluent	Japan:Tokyo	35°41'06.8"N 139°24'37.2"E	08/06/2018	PRJDB6962	SAMD00194331	DRR199167	N/A	draft	67.7161	175	6330174	82030	5885	Pseudomonas otitidis	N/A	N/A	No hit found	blaPOM-1
WP1-S18-ESBL-02	wastewater treatment plant effluent	Japan:Tokyo	35°41'06.8"N 139°24'37.2"E	08/06/2018	PRJDB6962	SAMD00194332	DRR199168	N/A	draft	164.167	192	3787688	39776	3826	Aquaphilus sp.	N/A	N/A	No hit found	No hit found
WP1-W19-CRE-01	wastewater treatment plant effluent	Japan:Tokyo	35°41'06.8"N 139°24'37.2"E	02/05/2019	PRJDB6962	SAMD00194333	DRR199169	N/A	draft	100.253	164	4671434	46433	4371	Stenotrophomonas maltophilia	N/A	new ST	No hit found	aph(3')-IIc, aph(6), blaL1
WP1-W19-CRE-02	wastewater treatment plant effluent	Japan:Tokyo	35°41'06.8"N 139°24'37.2"E	02/05/2019	PRJDB6962	SAMD00194334	DRR199170	N/A	draft	90.0949	70	7041749	235210	6419	Pseudomonas protegens	N/A	N/A	No hit found	No hit found
WP1-W19-CRE-03	wastewater treatment plant effluent	Japan:Tokyo	35°41'06.8"N 139°24'37.2"E	02/05/2019	PRJDB6962	SAMD00194335	DRR199171	N/A	draft	116.153	135	4832664	88552	4686	Chryseobacterium gleum	N/A	N/A	No hit found	blaCGA-1
WP1-W19-ESBL-01	wastewater treatment plant effluent	Japan:Tokyo	35°41'06.8"N 139°24'37.2"E	02/05/2019	PRJDB6962	SAMD00194336	DRR199172	N/A	draft	103.081	92	6825093	182735	6267	Pseudomonas fluorescens	N/A	new ST	No hit found	No hit found
WP1-W19-ESBL-02	wastewater treatment plant effluent	Japan:Tokyo	35°41'06.8"N 139°24'37.2"E	02/05/2019	PRJDB6962	SAMD00194337	DRR199173	N/A	draft	193.47	81	6305919	166559	5670	Pseudomonas koreensis	N/A	N/A	No hit found	No hit found
WP2-S17-ESBL-01	wastewater treatment plant effluent	Japan:Tokyo	35°39'50.5"N 139°26'16.0"E	07/10/2017	PRJDB6962	SAMD00194338	DRR199174	N/A	draft	147.669	56	4403773	249833	4079	Aeromonas caviae	N/A	new ST	No hit found	blaMOX-10, blaOXA-504
WP2-S17-ESBL-02	wastewater treatment plant effluent	Japan:Tokyo	35°39'50.5"N 139°26'16.0"E	07/10/2017	PRJDB6962	SAMD00194339	DRR199175	AP021909, AP021910, AP021911, AP021912, AP021913	complete	276.421	5	5505787	5277404	5160	Klebsiella pneumoniae	N/A	ST101	Col(pHAD28), Col440I, IncFIA(HI1), IncFIB(K), IncFII(pKP91), IncR	aac(3)-IId, aph(3'')-Ib, aph(6)-Id, blaCTX-M-15, blaSHV-212, blaTEM-1A, dfrA14, fosA, oqxA10, oqxB17, qnrB1, sul2
WP2-S17-ESBL-03	wastewater treatment plant effluent	Japan:Tokyo	35°39'50.5"N 139°26'16.0"E	07/10/2017	PRJDB6962	SAMD00194340	DRR199176	N/A	draft	98.0989	631	4783072	14389	4943	Chromobacterium aquaticum	N/A	N/A	No hit found	blaCRH-2
WP2-S17-ESBL-04	wastewater treatment plant effluent	Japan:Tokyo	35°39'50.5"N 139°26'16.0"E	07/10/2017	PRJDB6962	SAMD00194341	DRR199177	N/A	draft	119.667	124	3954976	111627	3921	Acinetobacter baumannii	N/A	ST213	No hit found	ant(3'')-IIa, blaADC-156, blaOXA-120
WP2-S17-ESBL-05	wastewater treatment plant effluent	Japan:Tokyo	35°39'50.5"N 139°26'16.0"E	07/10/2017	PRJDB6962	SAMD00194342	DRR199178	N/A	draft	122.714	132	3955220	98627	3920	Acinetobacter baumannii	N/A	ST213	No hit found	ant(3'')-IIa, blaADC-156, blaOXA-120
WP2-S17-ESBL-06	wastewater treatment plant effluent	Japan:Tokyo	35°39'50.5"N 139°26'16.0"E	07/10/2017	PRJDB6962	SAMD00194343	DRR199179	N/A	draft	112.635	132	3945594	98595	3912	Acinetobacter baumannii	N/A	ST213	No hit found	ant(3'')-IIa, blaADC-156, blaOXA-120
WP2-W18-CRE-01	wastewater treatment plant effluent	Japan:Tokyo	35°39'50.5"N 139°26'16.0"E	02/13/2018	PRJDB6962	SAMD00194344	DRR199180	N/A	draft	270.242	180	4794984	76487	4553	Aeromonas sp.	N/A	new ST	IncP6	aac(6')-Il, aph(3'')-Ib, aph(6)-Id, blaMOX-8, blaOXA-504
WP2-W18-CRE-02	wastewater treatment plant effluent	Japan:Tokyo	35°39'50.5"N 139°26'16.0"E	02/13/2018	PRJDB6962	SAMD00194345	DRR199181	N/A	draft	242.244	108	4915405	160817	4718	Escherichia coli	O9:H9	ST602	IncFIB(AP001918), IncFIC(FII), IncFII(pSFO), IncI1-I(gamma)	aph(3'')-Ib, aph(3')-Ia, aph(6)-Id, blaCTX-M-27, blaEC-18, blaTEM-1, bleO, catA1, dfrA17, fosA7, mdf(A), oqxA, oqxB, sul2, tet(B)
WP2-W18-CRE-03	wastewater treatment plant effluent	Japan:Tokyo	35°39'50.5"N 139°26'16.0"E	02/13/2018	PRJDB6962	SAMD00194346	DRR199182	AP021914, AP021915, AP021916	complete	339.662	3	5008545	4761939	4781	Escherichia coli	O9:H9	ST602	IncFIB(AP001918), IncFIC(FII), IncFII(pSFO), IncI1-I(gamma)	aph(3'')-Ib, aph(3')-Ia, aph(6)-Id, blaCTX-M-27, blaEC-18, blaTEM-1, bleO, catA1, dfrA17, fosA7, mdf(A), oqxA, oqxB, sul2, tet(B)
WP2-W18-CRE-04	wastewater treatment plant effluent	Japan:Tokyo	35°39'50.5"N 139°26'16.0"E	02/13/2018	PRJDB6962	SAMD00194347	DRR199183	N/A	draft	286.069	104	4909017	135150	4715	Escherichia coli	O9:H9	ST602	IncFIB(AP001918), IncFIC(FII), IncFII(pSFO), IncI1-I(gamma)	aph(3'')-Ib, aph(3')-Ia, aph(6)-Id, blaCTX-M-27, blaEC-18, blaTEM-1, bleO, catA1, dfrA17, fosA7, mdf(A), oqxA, oqxB, sul2, tet(B)
WP2-W18-CRE-05	wastewater treatment plant effluent	Japan:Tokyo	35°39'50.5"N 139°26'16.0"E	02/13/2018	PRJDB6962	SAMD00194348	DRR199184	AP021917, AP021918, AP021919, AP021920, AP021921, AP021922, AP021923, AP021924, AP021925, AP021926	complete	334.285	10	5069260	4906952	4794	Aeromonas sp.	N/A	new ST	IncP6	aac(6')-Il, aph(3'')-Ib, aph(6)-Id, blaGES-24, blaGES-4, blaMOX-8, blaOXA-504
WP2-W18-CRE-06	wastewater treatment plant effluent	Japan:Tokyo	35°39'50.5"N 139°26'16.0"E	02/13/2018	PRJDB6962	SAMD00194349	DRR199185	N/A	draft	298.309	101	4915301	158798	4717	Escherichia coli	O9:H9	ST602	IncFIB(AP001918), IncFIC(FII), IncFII(pSFO), IncI1-I(gamma)	aph(3'')-Ib, aph(3')-Ia, aph(6)-Id, blaCTX-M-27, blaEC-18, blaTEM-1, bleO, catA1, dfrA17, fosA7, mdf(A), oqxA, oqxB, sul2, tet(B)
WP2-W18-ESBL-01	wastewater treatment plant effluent	Japan:Tokyo	35°39'50.5"N 139°26'16.0"E	02/13/2018	PRJDB6962	SAMD00194350	DRR199186	AP021927, AP021928	complete	250.118	2	4979818	4844566	4622	Aeromonas caviae	N/A	new ST	No hit found	aph(3'')-Ib, aph(6)-Id, blaCTX-M-14, blaMOX-8, blaOXA-504, floR, sul1, tet(E)
WP2-W18-ESBL-02	wastewater treatment plant effluent	Japan:Tokyo	35°39'50.5"N 139°26'16.0"E	02/13/2018	PRJDB6962	SAMD00194351	DRR199187	N/A	draft	79.4678	400	4537998	29562	4412	Aeromonas caviae	N/A	new ST	IncQ2	ant(3'')-Ii-aac(6')-IId, bla, blaMOX-2, blaOXA-504, blaPER-3, catB3, mcr-3.3, mph(A), qnrS2, sul1
WP2-W18-ESBL-03	wastewater treatment plant effluent	Japan:Tokyo	35°39'50.5"N 139°26'16.0"E	02/13/2018	PRJDB6962	SAMD00194352	DRR199188	N/A	draft	45.0944	220	4705220	58297	4463	Aeromonas caviae	N/A	new ST	No hit found	aph(3'')-Ib, aph(6)-Id, blaCTX-M-14, blaMOX-8, blaOXA-504, floR, sul1, tet(E)
WP2-W18-ESBL-04	wastewater treatment plant effluent	Japan:Tokyo	35°39'50.5"N 139°26'16.0"E	02/13/2018	PRJDB6962	SAMD00194353	DRR199189	N/A	draft	172.865	29	4914805	466408	4653	Citrobacter farmeri	N/A	N/A	No hit found	No hit found
WP2-W18-ESBL-05	wastewater treatment plant effluent	Japan:Tokyo	35°39'50.5"N 139°26'16.0"E	02/13/2018	PRJDB6962	SAMD00194354	DRR199190	N/A	draft	62.0236	71	4694188	128676	4299	Aeromonas hydrophila	N/A	new ST	No hit found	blaOXA-724, cepS, cphA2
WP2-W18-ESBL-06	wastewater treatment plant effluent	Japan:Tokyo	35°39'50.5"N 139°26'16.0"E	02/13/2018	PRJDB6962	SAMD00194355	DRR199191	AP021929, AP021930, AP021931, AP021932	complete	327.427	4	5387638	5112458	5091	Klebsiella pneumoniae	N/A	ST4	Col(pHAD28), IncFIA(HI1), IncFIB(K), IncFII(pKP91)	aph(3'')-Ib, aph(6)-Id, blaCTX-M-15, blaSHV-187, blaTEM-1, dfrA14, fosA6, oqxA3, oqxB5, qnrB1, sul2, tet(A)
WP2-W18-ESBL-07	wastewater treatment plant effluent	Japan:Tokyo	35°39'50.5"N 139°26'16.0"E	02/13/2018	PRJDB6962	SAMD00194356	DRR199192	N/A	draft	34.5801	105	5211984	131821	4929	Escherichia coli	UT:H31	ST3032	ColRNAI, IncFIB(H89-PhagePlasmid), IncFIB(pB171), IncFII(pCoo)	blaCTX-M-15, blaEC-8, mdf(A)
WP2-W18-ESBL-08	wastewater treatment plant effluent	Japan:Tokyo	35°39'50.5"N 139°26'16.0"E	02/13/2018	PRJDB6962	SAMD00194357	DRR199193	AP021933, AP021934	complete	302.134	2	5034794	4928821	4710	Escherichia coli	O11:H25	ST457	IncFIB(AP001918), IncFIC(FII), IncFII(pSFO)	aph(3'')-Ib, aph(6)-Id, blaCTX-M-65, blaEC-8, blaTEM-1, mdf(A), sul2, tet(A)
WP2-W18-ESBL-09	wastewater treatment plant effluent	Japan:Tokyo	35°39'50.5"N 139°26'16.0"E	02/13/2018	PRJDB6962	SAMD00194358	DRR199194	N/A	draft	23.7397	91	5280575	146522	5170	Citrobacter freundii	N/A	ST12	Col(pHAD28), IncFIB(pHCM2), pKPC-CAV1321	blaCMY-135, qnrB60
WP2-W18-ESBL-10	wastewater treatment plant effluent	Japan:Tokyo	35°39'50.5"N 139°26'16.0"E	02/13/2018	PRJDB6962	SAMD00194359	DRR199195	AP021935	complete	104.891	1	4993983	4993983	4651	Escherichia coli	O86:H18	ST38	No hit found	aadA2, aph(3'')-Ib, aph(6)-Id, blaCTX-M-14, blaEC-8, dfrA12, mdf(A), mph(A), qacEdelta1, sul1, sul2
WP2-W18-ESBL-11	wastewater treatment plant effluent	Japan:Tokyo	35°39'50.5"N 139°26'16.0"E	02/13/2018	PRJDB6962	SAMD00194360	DRR199196	AP021936, AP021937, AP021938, AP021939	complete	228.402	4	4181682	4081112	4010	Acinetobacter pittii	N/A	N/A	No hit found	ant(3'')-IIa, blaADC-12, blaOXA-417
WP2-W18-ESBL-12	wastewater treatment plant effluent	Japan:Tokyo	35°39'50.5"N 139°26'16.0"E	02/13/2018	PRJDB6962	SAMD00194361	DRR199197	N/A	draft	67.5572	763	5036911	15000	5306	Chromobacterium haemolyticum	N/A	N/A	No hit found	blaCRH-2
WP2-S18-CRE-02	wastewater treatment plant effluent	Japan:Tokyo	35°39'50.5"N 139°26'16.0"E	08/06/2018	PRJDB6962	SAMD00194362	DRR199198	N/A	draft	96.5972	103	5250068	158809	4907	Pseudomonas putida	N/A	new ST	rep29, rep4a	No hit found
WP2-S18-CRE-03	wastewater treatment plant effluent	Japan:Tokyo	35°39'50.5"N 139°26'16.0"E	08/06/2018	PRJDB6962	SAMD00194363	DRR199199	AP021940, AP021941, AP021942, AP021943	complete	183.569	4	4938487	4834107	4736	Aeromonas veronii	N/A	new ST	IncP6	aadA11, ampC, ant(2'')-Ia, bla, blaOXA-12, blaVEB-1, cphA7, dfrA14, mcr-3.14, mcr-5.1, qnrVC4, tet(E)
WP2-S18-CRE-04	wastewater treatment plant effluent	Japan:Tokyo	35°39'50.5"N 139°26'16.0"E	08/06/2018	PRJDB6962	SAMD00194364	DRR199200	N/A	draft	54.9518	1122	6004569	11642	6664	Pseudomonas guezennei	N/A	N/A	No hit found	blaPOM-1
WP2-S18-ESBL-01	wastewater treatment plant effluent	Japan:Tokyo	35°39'50.5"N 139°26'16.0"E	08/06/2018	PRJDB6962	SAMD00194365	DRR199201	N/A	draft	40.7595	190	6408381	123421	6209	Klebsiella sp.	N/A	N/A	Col(pHAD28), IncFIB(K), IncFII(p14)	blaOXY-4-1, oqxB20, sul1
WP2-S18-ESBL-02	wastewater treatment plant effluent	Japan:Tokyo	35°39'50.5"N 139°26'16.0"E	08/06/2018	PRJDB6962	SAMD00194366	DRR199202	N/A	draft	65.1277	437	4763610	28698	4685	Aeromonas caviae	N/A	new ST	IncQ2	ant(3'')-Ii-aac(6')-IId, bla, blaMOX-2, blaOXA-504, blaPER-3, catB3, catB8, mph(A), sul1, tet(C)
WP2-S18-ESBL-03	wastewater treatment plant effluent	Japan:Tokyo	35°39'50.5"N 139°26'16.0"E	08/06/2018	PRJDB6962	SAMD00194367	DRR199203	N/A	draft	75.7093	54	4879474	215664	4626	Enterobacter hormaechei	N/A	ST133	Col(pHAD28)	blaACT-17, fosA
WP2-S18-ESBL-04	wastewater treatment plant effluent	Japan:Tokyo	35°39'50.5"N 139°26'16.0"E	08/06/2018	PRJDB6962	SAMD00194368	DRR199204	N/A	draft	89.385	217	4431328	44233	4166	Aeromonas caviae	N/A	new ST	No hit found	aadA2, blaMOX-13, blaOXA-504, blaPER-3, dfrA12, floR, mph(A), sul1, sul2, tet(E)
WP2-S18-ESBL-05	wastewater treatment plant effluent	Japan:Tokyo	35°39'50.5"N 139°26'16.0"E	08/06/2018	PRJDB6962	SAMD00194369	DRR199205	N/A	draft	110.003	142	6196990	89952	5796	Pseudomonas otitidis	N/A	N/A	No hit found	blaPOM-1
WP2-S18-ESBL-06	wastewater treatment plant effluent	Japan:Tokyo	35°39'50.5"N 139°26'16.0"E	08/06/2018	PRJDB6962	SAMD00194370	DRR199206	N/A	draft	71.0926	153	6196834	87645	5799	Pseudomonas otitidis	N/A	N/A	No hit found	blaPOM-1
WP2-S18-ESBL-07	wastewater treatment plant effluent	Japan:Tokyo	35°39'50.5"N 139°26'16.0"E	08/06/2018	PRJDB6962	SAMD00194371	DRR199207	AP021944, AP021945	complete	119.219	2	4874799	4771018	4625	Escherichia coli	O140:H14	ST533	No hit found	blaCTX-M-55, blaEC-18, mdf(A)
WP2-S18-ESBL-08	wastewater treatment plant effluent	Japan:Tokyo	35°39'50.5"N 139°26'16.0"E	08/06/2018	PRJDB6962	SAMD00194372	DRR199208	AP021946, AP021947, AP021948, AP021949	complete	168.352	4	5437099	5130684	5270	Escherichia coli	O89 or O162:H10	ST10	IncFIB(AP001918), IncFIC(FII), IncFII(pSFO), IncI1-I(gamma)	aac(3)-VIa, ant(3'')-Ia, blaCTX-M-8, blaEC, dfrA1, mdf(A), qacEdelta1, sat2, sul1, sul2
WP2-S18-ESBL-09	wastewater treatment plant effluent	Japan:Tokyo	35°39'50.5"N 139°26'16.0"E	08/06/2018	PRJDB6962	SAMD00194373	DRR199209	N/A	draft	61.6682	160	6189075	70422	5807	Pseudomonas otitidis	N/A	N/A	No hit found	blaPOM-1
WP2-S18-ESBL-10	wastewater treatment plant effluent	Japan:Tokyo	35°39'50.5"N 139°26'16.0"E	08/06/2018	PRJDB6962	SAMD00194374	DRR199210	N/A	draft	83.7577	417	4668420	25927	4448	Aeromonas caviae	N/A	new ST	No hit found	aadA2, ant(3'')-Ii-aac(6')-IId, aph(3'')-Ib, aph(6)-Id, blaMOX-2, blaOXA-504, blaPER-3, catB3, catB8, mph(A), sul1, tet(C)
WP2-S18-ESBL-11	wastewater treatment plant effluent	Japan:Tokyo	35°39'50.5"N 139°26'16.0"E	08/06/2018	PRJDB6962	SAMD00194375	DRR199211	N/A	draft	113.832	91	5098818	141965	4614	Chromobacterium rhizoryzae	N/A	N/A	No hit found	blaCRH-1
WP2-S18-ESBL-12	wastewater treatment plant effluent	Japan:Tokyo	35°39'50.5"N 139°26'16.0"E	08/06/2018	PRJDB6962	SAMD00194376	DRR199212	N/A	draft	126.857	141	6256848	90751	5849	Pseudomonas otitidis	N/A	N/A	No hit found	blaPOM-1
WP2-W19-CRE-01	wastewater treatment plant effluent	Japan:Tokyo	35°39'50.5"N 139°26'16.0"E	02/05/2019	PRJDB6962	SAMD00194377	DRR199213	N/A	draft	108.552	49	3888766	166609	3631	Elizabethkingia anophelis	N/A	N/A	No hit found	blaB-11, blaCME-1, blaGOB-8
WP2-W19-CRE-02	wastewater treatment plant effluent	Japan:Tokyo	35°39'50.5"N 139°26'16.0"E	02/05/2019	PRJDB6962	SAMD00194378	DRR199214	N/A	draft	118.932	123	5356464	108811	4923	Pseudomonas sp.	N/A	N/A	No hit found	No hit found
WP2-W19-ESBL-01	wastewater treatment plant effluent	Japan:Tokyo	35°39'50.5"N 139°26'16.0"E	02/05/2019	PRJDB6962	SAMD00194379	DRR199215	N/A	draft	120.157	192	5164500	109621	5092	Escherichia coli	O12:H4	ST10	Col(MG828), Col(MG828), Col156, Col156, IncFIB(AP001918), IncI1-I(gamma)	blaCTX-M-55, blaEC, blaTEM-1, mdf(A)
WP2-W19-ESBL-02	wastewater treatment plant effluent	Japan:Tokyo	35°39'50.5"N 139°26'16.0"E	02/05/2019	PRJDB6962	SAMD00194380	DRR199216	N/A	draft	67.4041	147	5308837	129557	5193	Escherichia coli	O17 or O44 or O77:H18	ST394	IncB/O/K/Z, IncFII, IncFII(pCoo)	blaCTX-M-15, blaEC-8, mdf(A), qnrS1
WP2-W19-ESBL-03	wastewater treatment plant effluent	Japan:Tokyo	35°39'50.5"N 139°26'16.0"E	02/05/2019	PRJDB6962	SAMD00194381	DRR199217	N/A	draft	84.9343	126	5164004	205374	4979	Escherichia coli	O1:H6	ST648	Col(MG828), Col(MG828), IncFIA, IncFIB(AP001918), IncFIB(H89-PhagePlasmid), IncFII(pRSB107), IncFII(pSFO)	aadA2, blaCTX-M-15, blaEC-19, blaTEM-1, dfrA12, mdf(A), mph(A), qacEdelta1, sul1
WP2-W19-ESBL-04	wastewater treatment plant effluent	Japan:Tokyo	35°39'50.5"N 139°26'16.0"E	02/05/2019	PRJDB6962	SAMD00194382	DRR199218	N/A	draft	95.921	105	5040671	125866	4751	Escherichia coli	O86:H18	ST38	No hit found	blaCTX-M-14, blaEC-8, mdf(A)
WP2-W19-ESBL-05	wastewater treatment plant effluent	Japan:Tokyo	35°39'50.5"N 139°26'16.0"E	02/05/2019	PRJDB6962	SAMD00194383	DRR199219	N/A	draft	94.5065	238	4755644	44999	4518	Aeromonas veronii	N/A	new ST	No hit found	ARR-3, blaOXA-10, blaOXA-725, blaPER-3, catB3, cphA7, ere(A), mcr-3.17, mph(A), sul1, tet(E)
WP2-W19-ESBL-06	wastewater treatment plant effluent	Japan:Tokyo	35°39'50.5"N 139°26'16.0"E	02/05/2019	PRJDB6962	SAMD00194384	DRR199220	N/A	draft	123.5	247	4793901	50035	4604	Aeromonas veronii	N/A	new ST	No hit found	ant(3'')-Ii-aac(6')-IId, blaFOX-14, blaOXA-12, blaPER-3, catB3, cphA3, mcr-3.17, mph(A), qacEdelta1, sul1, tet(C)
WP2-W19-ESBL-07	wastewater treatment plant effluent	Japan:Tokyo	35°39'50.5"N 139°26'16.0"E	02/05/2019	PRJDB6962	SAMD00194385	DRR199221	N/A	draft	23.1788	385	4800422	25302	4591	Aeromonas caviae	N/A	new ST	No hit found	blaMOX-2, blaOXA-504, mcr-3.17
WP2-W19-ESBL-08	wastewater treatment plant effluent	Japan:Tokyo	35°39'50.5"N 139°26'16.0"E	02/05/2019	PRJDB6962	SAMD00194386	DRR199222	N/A	draft	68.1208	47	5309361	337844	5022	Klebsiella pneumoniae	N/A	ST17	IncFIB(K), IncFII(pKP91)	aph(3'')-Ib, aph(6)-Id, blaCTX-M-14, blaLAP-2, blaSHV-187, blaTEM-1, dfrA1, fosA, oqxA6, oqxB19, qacEdelta1, qnrS1, sul1, sul2, tet(A), tet(D)
WP2-W19-ESBL-09	wastewater treatment plant effluent	Japan:Tokyo	35°39'50.5"N 139°26'16.0"E	02/05/2019	PRJDB6962	SAMD00194387	DRR199223	N/A	draft	124.75	154	6113762	137919	5838	Raoultella ornithinolytica	N/A	N/A	IncR	aph(3'')-Ib, aph(6)-Id, blaORN-1, fosA, sul1
WP2-W19-ESBL-10	wastewater treatment plant effluent	Japan:Tokyo	35°39'50.5"N 139°26'16.0"E	02/05/2019	PRJDB6962	SAMD00194388	DRR199224	N/A	draft	81.097	172	6011736	137666	5848	Raoultella ornithinolytica	N/A	N/A	Col(pHAD28), Col(pHAD28), Col(pHAD28), Col440I, Col440I, Col440II, Col440II, IncFIB(K), IncFII(p14)	blaORN-1, fosA, sul1
WP2-W19-ESBL-11	wastewater treatment plant effluent	Japan:Tokyo	35°39'50.5"N 139°26'16.0"E	02/05/2019	PRJDB6962	SAMD00194389	DRR199225	N/A	draft	108.447	105	6793452	122610	6335	Pseudomonas putida	N/A	new ST	No hit found	No hit found
WP2-W19-ESBL-12	wastewater treatment plant effluent	Japan:Tokyo	35°39'50.5"N 139°26'16.0"E	02/05/2019	PRJDB6962	SAMD00194390	DRR199226	N/A	draft	75.3118	115	6438594	134200	5789	Pseudomonas koreensis	N/A	N/A	No hit found	No hit found
WP3-S17-ESBL-01	wastewater treatment plant effluent	Japan:Tokyo	35°40'06.1"N 139°25'40.0"E	07/10/2017	PRJDB6962	SAMD00194391	DRR199227	N/A	draft	114.56	80	4726726	125834	4314	Aeromonas hydrophila	N/A	new ST	No hit found	blaOXA-726, cepS, cphA1
WP3-S17-ESBL-02	wastewater treatment plant effluent	Japan:Tokyo	35°40'06.1"N 139°25'40.0"E	07/10/2017	PRJDB6962	SAMD00194392	DRR199228	N/A	draft	108.218	118	5273372	212132	5142	Enterobacter cloacae	N/A	new ST	Col(pHAD28), ColE10, IncHI2, IncHI2A	aac(6')-Il, aadA2, ant(2'')-Ia, blaACT-50, blaCTX-M-9, fosA, qnrA1, sul1
WP3-S17-ESBL-03	wastewater treatment plant effluent	Japan:Tokyo	35°40'06.1"N 139°25'40.0"E	07/10/2017	PRJDB6962	SAMD00194393	DRR199229	N/A	draft	93.132	215	4534951	52522	4261	Aeromonas media	N/A	new ST	No hit found	blaMOX-9, blaOXA-427
WP3-S17-ESBL-04	wastewater treatment plant effluent	Japan:Tokyo	35°40'06.1"N 139°25'40.0"E	07/10/2017	PRJDB6962	SAMD00194394	DRR199230	N/A	draft	80.933	249	6411135	67585	6069	Pseudomonas putida	N/A	new ST	No hit found	aph(3'')-Ib, aph(6)-Id, qacEdelta1, qacL, sul1
WP3-S17-ESBL-05	wastewater treatment plant effluent	Japan:Tokyo	35°40'06.1"N 139°25'40.0"E	07/10/2017	PRJDB6962	SAMD00194395	DRR199231	N/A	draft	478.785	38	4204283	268409	3945	Acinetobacter oleivorans	N/A	N/A	No hit found	blaADC-134, blaOXA-805
WP3-S17-ESBL-06	wastewater treatment plant effluent	Japan:Tokyo	35°40'06.1"N 139°25'40.0"E	07/10/2017	PRJDB6962	SAMD00194396	DRR199232	N/A	draft	490.783	86	4851515	165450	4726	Enterobacter cloacae	N/A	ST1028	IncFIB(pECLA), IncFII(pECLA)	fosA
WP3-S17-ESBL-07	wastewater treatment plant effluent	Japan:Tokyo	35°40'06.1"N 139°25'40.0"E	07/10/2017	PRJDB6962	SAMD00194397	DRR199233	N/A	draft	395.247	197	5974557	213689	5797	Klebsiella variicola	N/A	N/A	Col(pHAD28), Col(pHAD28), Col(pHAD28), Col(pHAD28), Col(pHAD28), Col(pHAD28), Col440I, Col440II, IncFIB(K), IncFIB(pNDM-Mar), IncN, IncR	aac(6')-Ib-cr, blaCTX-M-2, blaLEN-13, dfrA25, fosA, oqxA7, oqxB9, qnrB2, sul1, tet(A)
WP3-S17-ESBL-08	wastewater treatment plant effluent	Japan:Tokyo	35°40'06.1"N 139°25'40.0"E	07/10/2017	PRJDB6962	SAMD00194398	DRR199234	N/A	draft	197.215	437	6012274	28903	5891	Pseudomonas otitidis	N/A	N/A	No hit found	blaPOM-1
WP3-S17-ESBL-09	wastewater treatment plant effluent	Japan:Tokyo	35°40'06.1"N 139°25'40.0"E	07/10/2017	PRJDB6962	SAMD00194399	DRR199235	N/A	draft	531.327	61	4026105	253537	3854	Acinetobacter pittii	N/A	N/A	No hit found	ant(3'')-IIa, blaADC-18, blaOXA-272
WP3-S17-ESBL-10	wastewater treatment plant effluent	Japan:Tokyo	35°40'06.1"N 139°25'40.0"E	07/10/2017	PRJDB6962	SAMD00194400	DRR199236	N/A	draft	330.544	292	6334023	103202	6040	Pseudomonas otitidis	N/A	N/A	Col(pHAD28), Col(pHAD28), Col(pHAD28), Col(pHAD28), Col440II, Col440II, Col440II	aac(6')-31, aac(6')-Il, blaPOM-2, qacEdelta1, sul1
WP3-S17-ESBL-11	wastewater treatment plant effluent	Japan:Tokyo	35°40'06.1"N 139°25'40.0"E	07/10/2017	PRJDB6962	SAMD00194401	DRR199237	N/A	draft	411.685	279	5032684	41131	4773	Chromobacterium rhizoryzae	N/A	N/A	No hit found	blaCRH-1
WP3-S17-ESBL-12	wastewater treatment plant effluent	Japan:Tokyo	35°40'06.1"N 139°25'40.0"E	07/10/2017	PRJDB6962	SAMD00194402	DRR199238	N/A	draft	326.225	215	4529403	53007	4265	Aeromonas media	N/A	new ST	No hit found	blaMOX-9, blaOXA-427
WP3-W18-CRE-01	wastewater treatment plant effluent	Japan:Tokyo	35°40'06.1"N 139°25'40.0"E	02/13/2018	PRJDB6962	SAMD00194403	DRR199239	N/A	draft	133.592	263	5932737	111331	5855	Klebsiella pneumoniae	N/A	new ST	Col(pHAD28), Col(pHAD28), Col440I, Col440II, IncFIA(HI1), IncFIB(K), IncFIB(pNDM-Mar)	aac(6')-31, aac(6')-Il, blaGES-24, blaOKP-B-8, catB6, fosA, oqxA10, oqxB11, qacEdelta1, sul1
WP3-W18-CRE-02	wastewater treatment plant effluent	Japan:Tokyo	35°40'06.1"N 139°25'40.0"E	02/13/2018	PRJDB6962	SAMD00194404	DRR199240	AP021950, AP021951, AP021952, AP021953, AP021954, AP021955, AP021956, AP021957, AP021958, AP021959, AP021960, AP021961, AP021962	11 complete replicons, 2 draft plasmids	299.613	13	6193023	5370259	6069	Klebsiella quasipneumoniae	N/A	new ST	Col(pHAD28), Col(pHAD28), Col440I, Col440II, IncFIA(HI1), IncFIB(K), IncFIB(pNDM-Mar)	aac(6')-31, aac(6')-Il, blaGES-24, blaOKP-B-8, catB6, fosA, oqxA10, oqxB11, qacEdelta1, sul1
WP3-W18-CRE-03	wastewater treatment plant effluent	Japan:Tokyo	35°40'06.1"N 139°25'40.0"E	02/13/2018	PRJDB6962	SAMD00194405	DRR199241	AP021963, AP021964, AP021965, AP021966, AP021967, AP021968	complete	412.763	6	5218294	5054263	5013	Escherichia coli	O75:H5	ST1193	Col(BS512), Col156, Col156, IncFIA, IncFIB(AP001918)	aadA5, aph(3'')-Ib, aph(6)-Id, blaCTX-M-27, blaEC-5, dfrA17, erm(B), mdf(A), mph(A), qacEdelta1, sul1, sul2, tet(A)
WP3-W18-CRE-04	wastewater treatment plant effluent	Japan:Tokyo	35°40'06.1"N 139°25'40.0"E	02/13/2018	PRJDB6962	SAMD00194406	DRR199242	N/A	draft	61.2677	122	5136582	159488	4964	Escherichia coli	O75:H5	ST1193	Col(BS512), Col(KPHS6), Col156, Col156, IncFIA, IncFIB(AP001918)	aadA5, aph(3'')-Ib, aph(6)-Id, blaCTX-M-27, blaEC-5, dfrA17, erm(B), mdf(A), mph(A), qacEdelta1, sul1, sul2, tet(A)
WP3-W18-ESBL-01	wastewater treatment plant effluent	Japan:Tokyo	35°40'06.1"N 139°25'40.0"E	02/13/2018	PRJDB6962	SAMD00194407	DRR199243	AP021969, AP021970, AP021971	complete	302.965	3	5830249	5536558	5551	Raoultella ornithinolytica	N/A	N/A	IncFIB(K), IncFII(pKP91), IncR	aac(3)-IId, aph(3'')-Ib, aph(6)-Id, blaCTX-M-14, blaLAP-2, blaORN-1, dfrA1, fosA, qacEdelta1, qnrS1, sul1, tet(A)
WP3-W18-ESBL-02	wastewater treatment plant effluent	Japan:Tokyo	35°40'06.1"N 139°25'40.0"E	02/13/2018	PRJDB6962	SAMD00194408	DRR199244	AP021972, AP021973, AP021974, AP021975, AP021976, AP021977, AP021978, AP021979, AP021980, AP021981, AP021982	complete	193.313	11	5612858	5160024	5516	Klebsiella sp.	N/A	N/A	Col(pHAD28), Col(pHAD28), Col(pHAD28), pKPC-CAV1321	blaCTX-M-213
WP3-W18-ESBL-03	wastewater treatment plant effluent	Japan:Tokyo	35°40'06.1"N 139°25'40.0"E	02/13/2018	PRJDB6962	SAMD00194409	DRR199245	N/A	draft	29.0253	447	4738663	23753	4590	Aeromonas caviae	N/A	new ST	No hit found	ant(3'')-Ii-aac(6')-IId, aph(3'')-Ib, aph(6)-Id, blaMOX-13, blaOXA-504, blaPER-3, catB3, dfrA27, mph(A), qacEdelta1, qnrVC6, sat2, sul1
WP3-W18-ESBL-04	wastewater treatment plant effluent	Japan:Tokyo	35°40'06.1"N 139°25'40.0"E	02/13/2018	PRJDB6962	SAMD00194410	DRR199246	N/A	draft	96.2862	164	4656553	85489	4637	Enterobacter asburiae	N/A	ST807	Col(pHAD28), Col(pHAD28), Col(pHAD28), Col440I, IncFIA(HI1), IncFIB(K)	blaACT-4, oqxB9
WP3-W18-ESBL-05	wastewater treatment plant effluent	Japan:Tokyo	35°40'06.1"N 139°25'40.0"E	02/13/2018	PRJDB6962	SAMD00194411	DRR199247	N/A	draft	104.193	191	5725166	115862	5567	Klebsiella pneumoniae	N/A	ST34	Col440II, Col440II, IncFIB(K), IncFIB(pNDM-Mar)	blaGES-3, blaSHV-26, fosA5, oqxA9, oqxB12, qacF
WP3-W18-ESBL-06	wastewater treatment plant effluent	Japan:Tokyo	35°40'06.1"N 139°25'40.0"E	02/13/2018	PRJDB6962	SAMD00194412	DRR199248	AP021983, AP021984, AP021985, AP021986, AP021987, AP021988, AP021989, AP021990, AP021991, AP021992, AP021993, AP021994, AP021995, AP021996, AP021997	14 complete replicons, 1 draft plasmids	242.779	15	6346089	5626375	6145	Raoultella ornithinolytica	N/A	N/A	Col(pHAD28), Col440I, Col440II, FII(pBK30683), IncFIA(HI1), IncFIB(K)	aac(6')-31, aac(6')-Il, aph(3'')-Ib, aph(6)-Id, blaCTX-M-2, blaGES-24, blaORN-1, catB6, fosA, qacEdelta1, sul1
WP3-W18-ESBL-07	wastewater treatment plant effluent	Japan:Tokyo	35°40'06.1"N 139°25'40.0"E	02/13/2018	PRJDB6962	SAMD00194413	DRR199249	AP021998, AP021999, AP022000, AP022001, AP022002	complete	176.406	5	5138430	5016643	4924	Escherichia coli	O25:H4	ST131	Col156, Col156, IncFIA, IncFIB(AP001918), IncFII(pRSB107)	blaCTX-M-27, blaEC-5, mdf(A)
WP3-W18-ESBL-08	wastewater treatment plant effluent	Japan:Tokyo	35°40'06.1"N 139°25'40.0"E	02/13/2018	PRJDB6962	SAMD00194414	DRR199250	AP022003, AP022004	complete	343.831	2	5366684	5235350	5119	Escherichia coli	O50 or O2:H30	new ST	Col156, IncFIB(AP001918)	aac(3)-IId, aadA5, aph(3'')-Ib, aph(6)-Id, blaCTX-M-24, blaEC-8, blaTEM-1, dfrA17, mdf(A), mph(A), qacEdelta1, sul1, sul2
WP3-W18-ESBL-09	wastewater treatment plant effluent	Japan:Tokyo	35°40'06.1"N 139°25'40.0"E	02/13/2018	PRJDB6962	SAMD00194415	DRR199251	N/A	draft	78.3147	111	5047779	165559	4838	Escherichia coli	O25:H4	ST131	Col(MG828), Col156, IncFIA, IncFIB(AP001918), IncFII(pRSB107)	blaCTX-M-27, blaEC-5, mdf(A)
WP3-W18-ESBL-10	wastewater treatment plant effluent	Japan:Tokyo	35°40'06.1"N 139°25'40.0"E	02/13/2018	PRJDB6962	SAMD00194416	DRR199252	N/A	draft	221.437	114	4997567	147432	4749	Escherichia coli	O86:H18	ST38	No hit found	aph(3'')-Ib, aph(6)-Id, blaCTX-M-14, blaEC-8, mdf(A), sul2
WP3-W18-ESBL-11	wastewater treatment plant effluent	Japan:Tokyo	35°40'06.1"N 139°25'40.0"E	02/13/2018	PRJDB6962	SAMD00194417	DRR199253	N/A	draft	235.715	106	3968616	99706	3855	Acinetobacter nosocomialis	N/A	N/A	No hit found	blaADC-133
WP3-S18-CRE-02	wastewater treatment plant effluent	Japan:Tokyo	35°40'06.1"N 139°25'40.0"E	08/06/2018	PRJDB6962	SAMD00194418	DRR199254	AP022005, AP022006, AP022007, AP022008, AP022009, AP022010, AP022011, AP022012	complete	346.584	8	5892208	5426164	5723	Klebsiella quasipneumoniae	N/A	new ST	IncFIA(HI1), IncFIB(pQil), IncP6	aac(6')-Il, aadA2, blaGES-4, blaOKP-B-4, blaOXA-129, catB3, fosA, oqxA10, oqxB11, qacEdelta1, sul1
WP3-S18-CRE-03	wastewater treatment plant effluent	Japan:Tokyo	35°40'06.1"N 139°25'40.0"E	08/06/2018	PRJDB6962	SAMD00194419	DRR199255	N/A	draft	79.8635	237	5741192	116268	5628	Klebsiella quasipneumoniae	N/A	ST138	Col(pHAD28), Col(pHAD28), Col440I, Col440II, Col440II, Col440II, IncFIA(HI1), IncFIB(pQil), IncP6	aac(6')-Il, aadA2, blaGES-4, blaOKP-B-2, blaOXA-129, catB3, fosA, oqxA10, oqxB11, qacEdelta1, sul1
WP3-S18-ESBL-01	wastewater treatment plant effluent	Japan:Tokyo	35°40'06.1"N 139°25'40.0"E	08/06/2018	PRJDB6962	SAMD00194420	DRR199256	N/A	draft	51.7136	207	4542317	56629	4302	Aeromonas hydrophila	N/A	new ST	No hit found	No hit found
WP3-S18-ESBL-02	wastewater treatment plant effluent	Japan:Tokyo	35°40'06.1"N 139°25'40.0"E	08/06/2018	PRJDB6962	SAMD00194421	DRR199257	AP022013	complete	143.707	1	4860108	4860108	4556	Aeromonas caviae	N/A	new ST	No hit found	aac(6')-31, aac(6')-Il, aph(3'')-Ib, aph(6)-Id, blaGES-24, blaMOX-10, blaOXA-504, catB6, qacEdelta1, sul1
WP3-S18-ESBL-03	wastewater treatment plant effluent	Japan:Tokyo	35°40'06.1"N 139°25'40.0"E	08/06/2018	PRJDB6962	SAMD00194422	DRR199258	AP022014, AP022015, AP022016, AP022017, AP022018, AP022019	complete	198.707	6	6063301	5314482	5893	Klebsiella quasipneumoniae	N/A	new ST	IncFIA(HI1), IncFIB(K), IncFIB(pNDM-Mar), IncP6	aac(6')-31, aac(6')-Il, blaGES-24, blaOKP-B-8, catB6, fosA, oqxA10, oqxB11, qacEdelta1, sul1
WP3-S18-ESBL-04	wastewater treatment plant effluent	Japan:Tokyo	35°40'06.1"N 139°25'40.0"E	08/06/2018	PRJDB6962	SAMD00194423	DRR199259	N/A	draft	77.6267	56	4788056	179112	4556	Enterobacter cloacae	N/A	ST50	No hit found	blaACT-15, fosA
WP3-S18-ESBL-05	wastewater treatment plant effluent	Japan:Tokyo	35°40'06.1"N 139°25'40.0"E	08/06/2018	PRJDB6962	SAMD00194424	DRR199260	AP022020, AP022021, AP022022, AP022023, AP022024, AP022025, AP022026, AP022027, AP022028, AP022029	complete	334.176	10	5649038	5122946	5487	Klebsiella sp.	N/A	N/A	Col(pHAD28), pKPC-CAV1321	blaCTX-M-213
WP3-S18-ESBL-06	wastewater treatment plant effluent	Japan:Tokyo	35°40'06.1"N 139°25'40.0"E	08/06/2018	PRJDB6962	SAMD00194425	DRR199261	N/A	draft	182.687	175	5581587	122024	5411	Klebsiella pneumoniae	N/A	ST2478	Col(pHAD28), Col(pHAD28), IncFIB(K), IncFII(pKP91), IncFII(pMET), IncR	ant(2'')-Ia, blaOKP, blaVEB-1, dfrA14, fosA, qnrVC4
WP3-S18-ESBL-07	wastewater treatment plant effluent	Japan:Tokyo	35°40'06.1"N 139°25'40.0"E	08/06/2018	PRJDB6962	SAMD00194426	DRR199262	AP022030, AP022031	complete	526.539	2	4681744	4605707	4459	Escherichia coli	O89 or O162:H10	ST744	IncFII(pCoo)	aadA5, aph(3')-IIa, blaCTX-M-55, blaEC, dfrA17, fosA3, mdf(A), mph(A), qacEdelta1, sul1, tet(B)
WP3-S18-ESBL-08	wastewater treatment plant effluent	Japan:Tokyo	35°40'06.1"N 139°25'40.0"E	08/06/2018	PRJDB6962	SAMD00194427	DRR199263	AP022032, AP022033, AP022034, AP022035	complete	307.789	4	5064465	4949344	4853	Escherichia coli	O25:H4	ST131	Col156, Col156, IncFIA, IncFIB(AP001918), IncFII(pRSB107)	blaCTX-M-27, blaEC-5, mdf(A)
WP3-S18-ESBL-09	wastewater treatment plant effluent	Japan:Tokyo	35°40'06.1"N 139°25'40.0"E	08/06/2018	PRJDB6962	SAMD00194428	DRR199264	AP022036, AP022037	complete	399.875	2	4857638	4769110	4596	Escherichia coli	O168:H7	ST1148	IncI1-I(gamma)	blaCTX-M-55, blaEC-18, mdf(A)
WP3-S18-ESBL-10	wastewater treatment plant effluent	Japan:Tokyo	35°40'06.1"N 139°25'40.0"E	08/06/2018	PRJDB6962	SAMD00194429	DRR199265	N/A	draft	206.876	63	4797634	206346	4465	Chromobacterium vaccinii	N/A	N/A	No hit found	No hit found
WP3-S18-ESBL-11	wastewater treatment plant effluent	Japan:Tokyo	35°40'06.1"N 139°25'40.0"E	08/06/2018	PRJDB6962	SAMD00194430	DRR199266	N/A	draft	211.99	108	4139093	85373	4011	Acinetobacter nosocomialis	N/A	N/A	No hit found	aadA24, blaADC-148, qacEdelta1, sul1, sul2
WP3-S18-ESBL-12	wastewater treatment plant effluent	Japan:Tokyo	35°40'06.1"N 139°25'40.0"E	08/06/2018	PRJDB6962	SAMD00194431	DRR199267	N/A	draft	86.6333	100	5120088	128965	4659	Chromobacterium rhizoryzae	N/A	N/A	Col(pHAD28), Col8282	blaCRH-1
WP3-W19-CRE-01	wastewater treatment plant effluent	Japan:Tokyo	35°40'06.1"N 139°25'40.0"E	02/05/2019	PRJDB6962	SAMD00194432	DRR199268	N/A	draft	102.864	74	5846055	142042	5560	Pseudomonas putida	N/A	new ST	No hit found	No hit found
WP3-W19-CRE-02	wastewater treatment plant effluent	Japan:Tokyo	35°40'06.1"N 139°25'40.0"E	02/05/2019	PRJDB6962	SAMD00194433	DRR199269	N/A	draft	84.7477	239	5764432	87970	5702	Klebsiella pneumoniae	N/A	ST1803	Col(pHAD28), Col(pHAD28), Col(pHAD28), Col(pHAD28), Col(pHAD28), Col440II, Col440II, Col440II, IncFIB(K), IncFIB(pQil), IncFII(pKP91)	aac(6')-31, aac(6')-Il, blaOKP-B-4, fosA, oqxA10, oqxB11, qacEdelta1, sul1
WP3-W19-CRE-03	wastewater treatment plant effluent	Japan:Tokyo	35°40'06.1"N 139°25'40.0"E	02/05/2019	PRJDB6962	SAMD00194434	DRR199270	N/A	draft	36.8915	310	5740968	61755	5715	Klebsiella pneumoniae	N/A	ST1803	Col(pHAD28), Col(pHAD28), Col(pHAD28), Col(pHAD28), Col(pHAD28), Col440II, Col440II, Col440II, IncFIB(K), IncFIB(pQil), IncFII(pKP91)	aac(6')-31, aac(6')-Il, blaOKP-B-4, fosA, oqxA10, oqxB11, qacEdelta1, sul1
WP3-W19-ESBL-01	wastewater treatment plant effluent	Japan:Tokyo	35°40'06.1"N 139°25'40.0"E	02/05/2019	PRJDB6962	SAMD00194435	DRR199271	N/A	draft	83.4828	127	4822417	85078	4659	Enterobacter kobei	N/A	new ST	Col(pHAD28), IncN	aac(6')-Il, blaACT-9, blaCTX-M-2, blaGES-24, fosA
WP3-W19-ESBL-02	wastewater treatment plant effluent	Japan:Tokyo	35°40'06.1"N 139°25'40.0"E	02/05/2019	PRJDB6962	SAMD00194436	DRR199272	N/A	draft	98.3678	221	4893691	49016	4696	Aeromonas media	N/A	new ST	No hit found	blaMOX-9, blaOXA-427
WP3-W19-ESBL-03	wastewater treatment plant effluent	Japan:Tokyo	35°40'06.1"N 139°25'40.0"E	02/05/2019	PRJDB6962	SAMD00194437	DRR199273	AP022038, AP022039, AP022040, AP022041, AP022042, AP022043	complete	103.911	6	4980290	4941307	4614	Aeromonas veronii	N/A	new ST	IncP6	aacA48, blaCMY-8, blaCTX-M-3, blaFOX-14, blaOXA-725, blaTEM-1, cphA1, qacEdelta1, qnrS2, sul1, tet(E)
WP3-W19-ESBL-04	wastewater treatment plant effluent	Japan:Tokyo	35°40'06.1"N 139°25'40.0"E	02/05/2019	PRJDB6962	SAMD00194438	DRR199274	N/A	draft	105.301	55	6003918	257595	5407	Pseudomonas fluorescens	N/A	new ST	No hit found	No hit found
WP3-W19-ESBL-05	wastewater treatment plant effluent	Japan:Tokyo	35°40'06.1"N 139°25'40.0"E	02/05/2019	PRJDB6962	SAMD00194439	DRR199275	N/A	draft	88.3615	47	7192835	397406	6476	Pseudomonas sp.	N/A	N/A	No hit found	No hit found
WP3-W19-ESBL-06	wastewater treatment plant effluent	Japan:Tokyo	35°40'06.1"N 139°25'40.0"E	02/05/2019	PRJDB6962	SAMD00194440	DRR199276	N/A	draft	148.048	49	6075708	393948	5529	Pseudomonas koreensis	N/A	N/A	No hit found	No hit found
WP4-S17-CRE-01	wastewater treatment plant effluent	Japan:Tokyo	35°39'04.9"N 139°28'52.8"E	07/10/2017	PRJDB6962	SAMD00194441	DRR199277	N/A	draft	262.858	27	3937251	332002	3731	Acinetobacter pittii	N/A	N/A	No hit found	blaADC-22, blaOXA-503, blaOXA-72, tet(39)
WP4-S17-CRE-02	wastewater treatment plant effluent	Japan:Tokyo	35°39'04.9"N 139°28'52.8"E	07/10/2017	PRJDB6962	SAMD00194442	DRR199278	N/A	draft	140.783	314	5975131	43372	5735	Pseudomonas otitidis	N/A	N/A	No hit found	blaPOM-2
WP4-S17-CRE-03	wastewater treatment plant effluent	Japan:Tokyo	35°39'04.9"N 139°28'52.8"E	07/10/2017	PRJDB6962	SAMD00194443	DRR199279	N/A	draft	104.383	303	6191899	43842	6015	Pseudomonas otitidis	N/A	N/A	No hit found	blaPOM-1
WP4-S17-CRE-04	wastewater treatment plant effluent	Japan:Tokyo	35°39'04.9"N 139°28'52.8"E	07/10/2017	PRJDB6962	SAMD00194444	DRR199280	N/A	draft	57.0967	241	4452835	34578	4285	Stenotrophomonas maltophilia	N/A	new ST	No hit found	blaL1, blaL2
WP4-S17-CRE-05	wastewater treatment plant effluent	Japan:Tokyo	35°39'04.9"N 139°28'52.8"E	07/10/2017	PRJDB6962	SAMD00194445	DRR199281	N/A	draft	359.473	141	6206786	132072	5909	Pseudomonas putida	N/A	ST15	No hit found	aacA38, blaGES-5
WP4-S17-CRE-06	wastewater treatment plant effluent	Japan:Tokyo	35°39'04.9"N 139°28'52.8"E	07/10/2017	PRJDB6962	SAMD00194446	DRR199282	N/A	draft	187.647	413	6281428	31552	6188	Pseudomonas otitidis	N/A	N/A	No hit found	blaPOM-1
WP4-S17-CRE-07	wastewater treatment plant effluent	Japan:Tokyo	35°39'04.9"N 139°28'52.8"E	07/10/2017	PRJDB6962	SAMD00194447	DRR199283	N/A	draft	253.615	31	5173632	675892	4747	Chryseobacterium indologenes	N/A	N/A	No hit found	No hit found
WP4-S17-CRE-08	wastewater treatment plant effluent	Japan:Tokyo	35°39'04.9"N 139°28'52.8"E	07/10/2017	PRJDB6962	SAMD00194448	DRR199284	N/A	draft	214.962	39	4812040	306771	4422	Chryseobacterium gleum	N/A	N/A	No hit found	blaCGA-1, blaCGB-1
WP4-S17-CRE-10	wastewater treatment plant effluent	Japan:Tokyo	35°39'04.9"N 139°28'52.8"E	07/10/2017	PRJDB6962	SAMD00194449	DRR199285	N/A	draft	127.354	282	6065652	46886	5804	Pseudomonas otitidis	N/A	N/A	IncQ2	blaPOM-1
WP4-S17-ESBL-01	wastewater treatment plant effluent	Japan:Tokyo	35°39'04.9"N 139°28'52.8"E	07/10/2017	PRJDB6962	SAMD00194450	DRR199286	N/A	draft	34.2681	190	5696283	94718	5539	Klebsiella pneumoniae	N/A	ST37	IncFIB(K), IncFIB(pNDM-Mar), IncHI1B(pNDM-MAR)	aph(3'')-Ib, aph(6)-Id, blaCTX-M-2, blaSHV-187, fosA6, oqxA, oqxB25
WP4-S17-ESBL-03	wastewater treatment plant effluent	Japan:Tokyo	35°39'04.9"N 139°28'52.8"E	07/10/2017	PRJDB6962	SAMD00194451	DRR199287	AP022044, AP022045, AP022046, AP022047, AP022048	complete	174.719	5	5203192	5040845	5036	Escherichia coli	O25:H4	ST131	Col156, Col156, IncFIA, IncFIB(AP001918), IncFII(pRSB107)	blaCTX-M-27, blaEC-5, mdf(A), tet(A)
WP4-S17-ESBL-05	wastewater treatment plant effluent	Japan:Tokyo	35°39'04.9"N 139°28'52.8"E	07/10/2017	PRJDB6962	SAMD00194452	DRR199288	N/A	draft	39.4437	1163	4953250	8765	5682	Chromobacterium aquaticum	N/A	N/A	No hit found	blaCRH-1
WP4-S17-ESBL-06	wastewater treatment plant effluent	Japan:Tokyo	35°39'04.9"N 139°28'52.8"E	07/10/2017	PRJDB6962	SAMD00194453	DRR199289	N/A	draft	34.4167	778	5912001	16094	6099	Pseudomonas otitidis	N/A	N/A	No hit found	blaPOM-1
WP4-S17-ESBL-07	wastewater treatment plant effluent	Japan:Tokyo	35°39'04.9"N 139°28'52.8"E	07/10/2017	PRJDB6962	SAMD00194454	DRR199290	N/A	draft	43.6909	87	4706164	110906	4508	Enterobacter hormaechei	N/A	ST527	Col(pHAD28), Col(pHAD28), Col(pHAD28)	blaACT-69, fosA
WP4-S17-ESBL-08	wastewater treatment plant effluent	Japan:Tokyo	35°39'04.9"N 139°28'52.8"E	07/10/2017	PRJDB6962	SAMD00194455	DRR199291	AP022049, AP022050, AP022051, AP022052, AP022053, AP022054	complete	177.271	6	5203078	5067025	4920	Escherichia coli	O1:H15	ST2003	Col(BS512), Col(pHAD28), Col156, IncFIB(AP001918)	aac(3)-IIa, aph(3'')-Ib, aph(6)-Id, blaEC-8, mdf(A), sul2, tet(A)
WP4-S17-ESBL-09	wastewater treatment plant effluent	Japan:Tokyo	35°39'04.9"N 139°28'52.8"E	07/10/2017	PRJDB6962	SAMD00194456	DRR199292	N/A	draft	45.541	683	4843868	13544	5012	Chromobacterium violaceum	N/A	N/A	No hit found	No hit found
WP4-S17-ESBL-12	wastewater treatment plant effluent	Japan:Tokyo	35°39'04.9"N 139°28'52.8"E	07/10/2017	PRJDB6962	SAMD00194457	DRR199293	N/A	draft	32.0918	53	3874713	137245	3648	Acinetobacter pittii	N/A	N/A	No hit found	ant(3'')-IIa, blaADC-19, blaOXA-506
WP4-W18-CRE-01	wastewater treatment plant effluent	Japan:Tokyo	35°39'04.9"N 139°28'52.8"E	02/13/2018	PRJDB6962	SAMD00194458	DRR199294	N/A	draft	146.411	66	5272326	168734	4977	Klebsiella aerogenes	N/A	new ST	ColRNAI, IncX4	ampC
WP4-W18-CRE-02	wastewater treatment plant effluent	Japan:Tokyo	35°39'04.9"N 139°28'52.8"E	02/13/2018	PRJDB6962	SAMD00194459	DRR199295	N/A	draft	141.921	58	5272711	222533	4982	Klebsiella aerogenes	N/A	new ST	ColRNAI, IncX4	ampC
WP4-W18-CRE-03	wastewater treatment plant effluent	Japan:Tokyo	35°39'04.9"N 139°28'52.8"E	02/13/2018	PRJDB6962	SAMD00194460	DRR199296	AP022055, AP022056	complete	316.277	2	5470082	5467790	5053	Pseudomonas putida	N/A	new ST	No hit found	No hit found
WP4-W18-CRE-04	wastewater treatment plant effluent	Japan:Tokyo	35°39'04.9"N 139°28'52.8"E	02/13/2018	PRJDB6962	SAMD00194461	DRR199297	N/A	draft	193.392	176	4854230	64547	4624	Enterobacter roggenkampii	N/A	ST1059	IncFIB(K), IncFIB(pQil), IncFII(pECLA), IncR	blaMIR-3
WP4-W18-ESBL-02	wastewater treatment plant effluent	Japan:Tokyo	35°39'04.9"N 139°28'52.8"E	02/13/2018	PRJDB6962	SAMD00194462	DRR199298	N/A	draft	21.358	332	4750043	34341	4615	Aeromonas caviae	N/A	new ST	No hit found	aph(3'')-Ib, aph(6)-Id, blaCTX-M-14, blaMOX-8, blaOXA-504, floR, sul1, tet(E)
WP4-W18-ESBL-03	wastewater treatment plant effluent	Japan:Tokyo	35°39'04.9"N 139°28'52.8"E	02/13/2018	PRJDB6962	SAMD00194463	DRR199299	N/A	draft	20.3251	397	4511596	23932	4368	Aeromonas media	N/A	new ST	No hit found	ant(3'')-Ii-aac(6')-IId, blaMOX-9, blaOXA-427, blaPER-3, sul1
WP4-W18-ESBL-05	wastewater treatment plant effluent	Japan:Tokyo	35°39'04.9"N 139°28'52.8"E	02/13/2018	PRJDB6962	SAMD00194464	DRR199300	AP022057, AP022058, AP022059, AP022060, AP022061, AP022062, AP022063	complete	324.478	7	5247263	4990424	5053	Klebsiella sp.	N/A	N/A	Col(pHAD28), IncFIB(K), IncN	blaCTX-M-9
WP4-W18-ESBL-06	wastewater treatment plant effluent	Japan:Tokyo	35°39'04.9"N 139°28'52.8"E	02/13/2018	PRJDB6962	SAMD00194465	DRR199301	N/A	draft	37.4975	412	4611902	28047	4407	Aeromonas media	N/A	new ST	No hit found	aac(6')-IIa, blaMOX-9, blaOXA-427, blaVEB-3, catB3, catB8, dfrA17, tet(E)
WP4-W18-ESBL-07	wastewater treatment plant effluent	Japan:Tokyo	35°39'04.9"N 139°28'52.8"E	02/13/2018	PRJDB6962	SAMD00194466	DRR199302	N/A	draft	75.7795	125	5067650	147893	4788	Escherichia coli	O86:H18	new ST	Col156, IncI2(Delta)	aadA2, blaCTX-M-14, blaEC, dfrA12, mdf(A), mph(A), qacEdelta1, sul1
WP4-W18-ESBL-08	wastewater treatment plant effluent	Japan:Tokyo	35°39'04.9"N 139°28'52.8"E	02/13/2018	PRJDB6962	SAMD00194467	DRR199303	AP022064, AP022065, AP022066, AP022067, AP022068	complete	212.766	5	5212262	4972339	4997	Escherichia coli	O25:H4	ST131	Col156, Col156, IncFIA, IncFIB(AP001918), IncFII(pRSB107), IncI1-I(gamma)	aadA5, aph(3'')-Ib, aph(6)-Id, blaCTX-M-27, blaEC-5, dfrA17, mdf(A), mph(A), qacEdelta1, sul1, sul2, tet(A)
WP4-W18-ESBL-09	wastewater treatment plant effluent	Japan:Tokyo	35°39'04.9"N 139°28'52.8"E	02/13/2018	PRJDB6962	SAMD00194468	DRR199304	AP022069, AP022070, AP022071, AP022072, AP022073, AP022074, AP022075, AP022076	complete	114.336	8	5584874	5289055	5328	Escherichia coli	O102:H6	ST405	Col(BS512), Col156, Col156, IncB/O/K/Z, IncFIA, IncFIB(AP001918), IncFII(pSFO)	aac(3)-IIa, aac(6')-Ib-cr, aadA5, aph(3'')-Ib, aph(6)-Id, blaCTX-M-15, blaEC-8, blaOXA-1, dfrA17, mdf(A), mph(A), qacEdelta1, sul1, sul2, tet(A)
WP4-W18-ESBL-10	wastewater treatment plant effluent	Japan:Tokyo	35°39'04.9"N 139°28'52.8"E	02/13/2018	PRJDB6962	SAMD00194469	DRR199305	N/A	draft	132.536	392	4880841	26056	4882	Chromobacterium vaccinii	N/A	N/A	No hit found	No hit found
WP4-W18-ESBL-11	wastewater treatment plant effluent	Japan:Tokyo	35°39'04.9"N 139°28'52.8"E	02/13/2018	PRJDB6962	SAMD00194470	DRR199306	AP022077	complete	310.255	1	3943032	3943032	3823	Acinetobacter baumannii	N/A	ST213	No hit found	ant(3'')-IIa, blaADC-156, blaOXA-120
WP4-W18-ESBL-12	wastewater treatment plant effluent	Japan:Tokyo	35°39'04.9"N 139°28'52.8"E	02/13/2018	PRJDB6962	SAMD00194471	DRR199307	N/A	draft	121.712	230	4644170	60579	4492	Aeromonas hydrophila	N/A	new ST	No hit found	blaCTX-M-3, qnrS2
WP4-S18-CRE-01	wastewater treatment plant effluent	Japan:Tokyo	35°39'04.9"N 139°28'52.8"E	08/06/2018	PRJDB6962	SAMD00194472	DRR199308	N/A	draft	32.7933	31	4071851	382205	3819	Acinetobacter pittii	N/A	N/A	No hit found	ant(3'')-IIa, blaADC-19, blaOXA-542, blaOXA-564
WP4-S18-CRE-02	wastewater treatment plant effluent	Japan:Tokyo	35°39'04.9"N 139°28'52.8"E	08/06/2018	PRJDB6962	SAMD00194473	DRR199309	N/A	draft	26.6392	103	5088584	117472	4760	Pseudomonas putida	N/A	new ST	No hit found	No hit found
WP4-S18-CRE-04	wastewater treatment plant effluent	Japan:Tokyo	35°39'04.9"N 139°28'52.8"E	08/06/2018	PRJDB6962	SAMD00194474	DRR199310	AP022078, AP022079, AP022080, AP022081, AP022082, AP022083, AP022084	6 complete replicons, 1 draft plasmids	98.9566	7	5865556	5361094	5667	Klebsiella pneumoniae	N/A	ST29	IncC, IncFIB(K), IncN	ARR-3, aac(6'), blaCTX-M-2, blaDHA-1, blaIMP-1, blaOXA-10, blaSHV-187, cmlA5, dfrA14, floR, fosA6, oqxA3, oqxB25, qacEdelta1, qacF, qnrB4, sul1, sul2, tet(A)
WP4-S18-ESBL-01	wastewater treatment plant effluent	Japan:Tokyo	35°39'04.9"N 139°28'52.8"E	08/06/2018	PRJDB6962	SAMD00194475	DRR199311	N/A	draft	95.7045	322	4472349	32345	4252	Aeromonas caviae	N/A	new ST	Col8282	aadA5, aph(3')-Ia, aph(6)-Id, blaMOX-12, blaOXA-504, blaPER-3, blaTEM-1, catA1, catB3, dfrA5, ere(A), mph(A), sul1, tet(C)
WP4-S18-ESBL-02	wastewater treatment plant effluent	Japan:Tokyo	35°39'04.9"N 139°28'52.8"E	08/06/2018	PRJDB6962	SAMD00194476	DRR199312	N/A	draft	155.597	114	5454427	321617	5160	Klebsiella quasipneumoniae	N/A	new ST	Col(pHAD28), Col(pHAD28), Col8282, IncFIB(K), IncHI1B(pNDM-MAR)	blaOKP, blaSHV-12, catA1, dfrA5, fosA, oqxA10, oqxB11, qacEdelta1, tet(D)
WP4-S18-ESBL-03	wastewater treatment plant effluent	Japan:Tokyo	35°39'04.9"N 139°28'52.8"E	08/06/2018	PRJDB6962	SAMD00194477	DRR199313	N/A	draft	120.811	82	6207384	200138	5966	Klebsiella oxytoca	N/A	ST176	ColRNAI, IncFIB(K)	blaOXY-2-4
WP4-S18-ESBL-04	wastewater treatment plant effluent	Japan:Tokyo	35°39'04.9"N 139°28'52.8"E	08/06/2018	PRJDB6962	SAMD00194478	DRR199314	N/A	draft	180.505	97	5264733	133837	4968	Klebsiella pneumoniae	N/A	ST15	ColpVC, IncFIA(HI1), IncR	ARR-3, aac(3)-IId, aac(6')-Ib-cr, aadA16, aph(3'')-Ib, aph(6)-Id, blaTEM-1, dfrA27, fosA6, oqxA6, oqxB20, qacEdelta1, qnrB6, sul1, sul2, tet(D)
WP4-S18-ESBL-05	wastewater treatment plant effluent	Japan:Tokyo	35°39'04.9"N 139°28'52.8"E	08/06/2018	PRJDB6962	SAMD00194479	DRR199315	N/A	draft	51.0992	323	4457283	27962	4236	Aeromonas caviae	N/A	new ST	No hit found	aadA5, aph(3')-Ia, aph(6)-Id, blaMOX-12, blaOXA-504, blaPER-3, blaTEM-1, catA1, catB3, dfrA5, ere(A), mph(A), sul1, tet(C)
WP4-S18-ESBL-06	wastewater treatment plant effluent	Japan:Tokyo	35°39'04.9"N 139°28'52.8"E	08/06/2018	PRJDB6962	SAMD00194480	DRR199316	AP022085, AP022086	complete	300.959	2	5607538	5326168	5246	Klebsiella quasipneumoniae	N/A	new ST	IncFIB(pNDM-Mar), IncHI1B(pNDM-MAR)	aph(3'')-Ib, aph(3')-Ia, aph(6)-Id, blaCTX-M-2, blaOKP-A-8, blaTEM-1, fosA5, oqxA10, oqxB9, sul2, tet(A)
WP4-S18-ESBL-07	wastewater treatment plant effluent	Japan:Tokyo	35°39'04.9"N 139°28'52.8"E	08/06/2018	PRJDB6962	SAMD00194481	DRR199317	AP022087, AP022088, AP022089, AP022090, AP022091, AP022092, AP022093, AP022094	7 complete replicons, 1 draft plasmids	165.927	8	5459758	4996252	5134	Escherichia coli	O7:H15	ST70	Col(pHAD28), Col8282, IncB/O/K/Z, IncFIB(AP001918), IncFIB(H89-PhagePlasmid), IncFII, IncI	blaCTX-M-14, blaEC-8, dfrA5, mdf(A), qacEdelta1, sul1
WP4-S18-ESBL-08	wastewater treatment plant effluent	Japan:Tokyo	35°39'04.9"N 139°28'52.8"E	08/06/2018	PRJDB6962	SAMD00194482	DRR199318	AP022095, AP022096, AP022097	complete	153.212	3	5172223	4920533	4954	Escherichia coli	O86:H52	ST3941	IncFIA, IncFIB(AP001918), IncFIC(FII), IncFII(pSFO), IncI1-I(gamma)	aadA2, aph(3'')-Ib, aph(3')-Ia, aph(6)-Id, blaCTX-M-8, blaEC-15, blaTEM-1, dfrA32, ere(A), floR, mdf(A), sul2, tet(C)
WP4-S18-ESBL-09	wastewater treatment plant effluent	Japan:Tokyo	35°39'04.9"N 139°28'52.8"E	08/06/2018	PRJDB6962	SAMD00194483	DRR199319	AP022098, AP022099, AP022100, AP022101, AP022102, AP022103, AP022104	complete	223.864	7	5165679	5142974	4916	Escherichia coli	O1:H6	ST648	Col(BS512), Col156, Col8282, ColRNAI	blaCTX-M-14, blaEC-19, mdf(A)
WP4-S18-ESBL-10	wastewater treatment plant effluent	Japan:Tokyo	35°39'04.9"N 139°28'52.8"E	08/06/2018	PRJDB6962	SAMD00194484	DRR199320	N/A	draft	79.838	161	4341162	55431	4112	Aeromonas caviae	N/A	new ST	No hit found	aadA2, aph(3'')-Ib, aph(6)-Id, blaMOX-12, blaOXA-780, blaPER-3, dfrA12, floR, mph(A), sul1, sul2
WP4-S18-ESBL-11	wastewater treatment plant effluent	Japan:Tokyo	35°39'04.9"N 139°28'52.8"E	08/06/2018	PRJDB6962	SAMD00194485	DRR199321	N/A	draft	231.342	74	4008067	120192	3827	Acinetobacter pittii	N/A	N/A	No hit found	ant(3'')-IIa, blaADC-135, blaOXA-305
WP4-S18-ESBL-12	wastewater treatment plant effluent	Japan:Tokyo	35°39'04.9"N 139°28'52.8"E	08/06/2018	PRJDB6962	SAMD00194486	DRR199322	N/A	draft	225.946	111	3732272	117238	3595	Acinetobacter baumannii	N/A	new ST	No hit found	ant(3'')-IIa, blaADC-6, blaOXA-67
WP4-W19-CRE-01	wastewater treatment plant effluent	Japan:Tokyo	35°39'04.9"N 139°28'52.8"E	02/05/2019	PRJDB6962	SAMD00194487	DRR199323	N/A	draft	80.1582	56	5300633	173240	4902	Pseudomonas putida	N/A	new ST	No hit found	No hit found
WP4-W19-ESBL-01	wastewater treatment plant effluent	Japan:Tokyo	35°39'04.9"N 139°28'52.8"E	02/05/2019	PRJDB6962	SAMD00194488	DRR199324	N/A	draft	194.61	85	4732043	170454	4515	Escherichia coli	O8:H19	ST162	p0111	aph(3'')-Ib, aph(6)-Id, blaCTX-M-55, blaEC-13, blaTEM-1, dfrA14, mdf(A), qnrS1, sul2, tet(A)
WP4-W19-ESBL-02	wastewater treatment plant effluent	Japan:Tokyo	35°39'04.9"N 139°28'52.8"E	02/05/2019	PRJDB6962	SAMD00194489	DRR199325	N/A	draft	121.039	126	5113966	158933	4979	Escherichia coli	O25:H4	ST131	Col(MG828), Col156, Col156, ColpVC, IncFIA, IncFIB(AP001918), IncFII, IncFII(pSFO)	blaCTX-M-3, blaEC-5, mdf(A)
WP4-W19-ESBL-03	wastewater treatment plant effluent	Japan:Tokyo	35°39'04.9"N 139°28'52.8"E	02/05/2019	PRJDB6962	SAMD00194490	DRR199326	N/A	draft	75.6663	117	5334729	154536	5130	Citrobacter portucalensis	N/A	N/A	IncHI2, IncHI2A	blaCMY-64, qnrB6
WP4-W19-ESBL-04	wastewater treatment plant effluent	Japan:Tokyo	35°39'04.9"N 139°28'52.8"E	02/05/2019	PRJDB6962	SAMD00194491	DRR199327	N/A	draft	106.996	207	6531161	132294	6134	Pseudomonas fluorescens	N/A	new ST	Col(MG828), Col156	No hit found
WP4-W19-ESBL-05	wastewater treatment plant effluent	Japan:Tokyo	35°39'04.9"N 139°28'52.8"E	02/05/2019	PRJDB6962	SAMD00194492	DRR199328	N/A	draft	50.6693	170	5150716	110128	4937	Kluyvera georgiana	N/A	N/A	Col(IRGK), Col(pHAD28), Col(pHAD28), Col(pHAD28), Col(pHAD28), IncFIA(HI1), IncFIB(K), IncFII(pCRY), IncFII(Yp), IncN	blaCTX-M-9
WP4-W19-ESBL-06	wastewater treatment plant effluent	Japan:Tokyo	35°39'04.9"N 139°28'52.8"E	02/05/2019	PRJDB6962	SAMD00194493	DRR199329	N/A	draft	120.198	247	4460684	40616	4285	Aeromonas caviae	N/A	new ST	No hit found	blaMOX-3, blaOXA-504
WP4-W19-ESBL-07	wastewater treatment plant effluent	Japan:Tokyo	35°39'04.9"N 139°28'52.8"E	02/05/2019	PRJDB6962	SAMD00194494	DRR199330	N/A	draft	109.2	184	4723551	65151	4467	Aeromonas rivipollensis	N/A	new ST	No hit found	aac(6')-Ib-cr, aadA16, blaOXA-10, blaPER-3, catB3, dfrA14, mph(A), qnrVC1, sul1, tet(A)
WP4-W19-ESBL-08	wastewater treatment plant effluent	Japan:Tokyo	35°39'04.9"N 139°28'52.8"E	02/05/2019	PRJDB6962	SAMD00194495	DRR199331	N/A	draft	98.187	337	4615101	33501	4390	Aeromonas media	N/A	new ST	No hit found	aadA5, blaMOX-9, blaOXA-427, blaVEB-3, dfrA1, qacEdelta1, sul1, tet(E)
WP4-W19-ESBL-09	wastewater treatment plant effluent	Japan:Tokyo	35°39'04.9"N 139°28'52.8"E	02/05/2019	PRJDB6962	SAMD00194496	DRR199332	N/A	draft	104.679	87	5294108	178164	5086	Citrobacter portucalensis	N/A	N/A	No hit found	blaCMY-64, qnrB6
WP4-W19-ESBL-10	wastewater treatment plant effluent	Japan:Tokyo	35°39'04.9"N 139°28'52.8"E	02/05/2019	PRJDB6962	SAMD00194497	DRR199333	N/A	draft	86.7333	153	5405063	107653	5219	Kluyvera georgiana	N/A	N/A	Col(pHAD28), Col(pHAD28), Col3M, pKPC-CAV1321	blaCTX-M-213, qnrD1
WP4-W19-ESBL-11	wastewater treatment plant effluent	Japan:Tokyo	35°39'04.9"N 139°28'52.8"E	02/05/2019	PRJDB6962	SAMD00194498	DRR199334	N/A	draft	203.332	63	6296492	186553	5636	Pseudomonas koreensis	N/A	N/A	No hit found	No hit found
WP4-W19-ESBL-12	wastewater treatment plant effluent	Japan:Tokyo	35°39'04.9"N 139°28'52.8"E	02/05/2019	PRJDB6962	SAMD00194499	DRR199335	N/A	draft	66.8091	148	6844144	107755	6293	Pseudomonas sp.	N/A	N/A	No hit found	No hit found
WP5-S17-ESBL-03	wastewater treatment plant effluent	Japan:Tokyo	35°39'13.8"N 139°30'45.2"E	07/10/2017	PRJDB6962	SAMD00194500	DRR199336	N/A	draft	47.3206	250	5810301	60362	5678	Klebsiella quasipneumoniae	N/A	ST668	Col(pHAD28), Col(pHAD28), Col(pHAD28), Col(pHAD28), Col(pHAD28), Col(pHAD28), Col440II, ColRNAI, IncA, IncFIB(K), IncR	aadA2, blaCTX-M-3, blaOKP-A-4, fosA6, oqxA10, oqxB11, qacEdelta1, qnrB19, sul1
WP5-S17-ESBL-04	wastewater treatment plant effluent	Japan:Tokyo	35°39'13.8"N 139°30'45.2"E	07/10/2017	PRJDB6962	SAMD00194501	DRR199337	N/A	draft	34.8838	334	5811776	43885	5728	Klebsiella quasipneumoniae	N/A	ST668	Col(pHAD28), Col(pHAD28), Col(pHAD28), Col(pHAD28), Col(pHAD28), ColRNAI, IncA, IncFIB(K), IncR	aadA2, blaCTX-M-3, blaOKP-A-4, fosA6, oqxA10, oqxB11, qacEdelta1, qnrB19, sul1
WP5-S17-ESBL-06	wastewater treatment plant effluent	Japan:Tokyo	35°39'13.8"N 139°30'45.2"E	07/10/2017	PRJDB6962	SAMD00194502	DRR199338	N/A	draft	95.8806	425	4861953	29063	4692	Aeromonas caviae	N/A	new ST	No hit found	blaMOX-2, blaOXA-504
WP5-S17-ESBL-07	wastewater treatment plant effluent	Japan:Tokyo	35°39'13.8"N 139°30'45.2"E	07/10/2017	PRJDB6962	SAMD00194503	DRR199339	N/A	draft	112.926	503	4958861	26073	4828	Aeromonas caviae	N/A	new ST	IncQ2	aph(3'')-Ib, blaCTX-M-3, blaMOX-13, blaOXA-504, blaTEM-1, qnrS2
WP5-S17-ESBL-08	wastewater treatment plant effluent	Japan:Tokyo	35°39'13.8"N 139°30'45.2"E	07/10/2017	PRJDB6962	SAMD00194504	DRR199340	N/A	draft	102.113	87	4847479	177030	4612	Escherichia coli	O8 or O32:H10	ST1049	IncI1-I(gamma)	blaCTX-M-55, blaEC-8, mdf(A)
WP5-S17-ESBL-09	wastewater treatment plant effluent	Japan:Tokyo	35°39'13.8"N 139°30'45.2"E	07/10/2017	PRJDB6962	SAMD00194505	DRR199341	N/A	draft	132.117	117	5023065	134382	4822	Escherichia coli	O25:H4	ST131	Col(MG828), Col156, IncFIA, IncFIB(AP001918), IncFII(pRSB107)	blaCTX-M-27, blaEC-5, mdf(A)
WP5-S17-ESBL-10	wastewater treatment plant effluent	Japan:Tokyo	35°39'13.8"N 139°30'45.2"E	07/10/2017	PRJDB6962	SAMD00194506	DRR199342	AP022105, AP022106	complete	231.55	2	5016659	4885790	4809	Escherichia coli	O8:H17	ST10	Col156, IncFIA, IncFIB(AP001918)	blaCTX-M-14, blaEC, blaTEM-1, mdf(A)
WP5-S17-ESBL-11	wastewater treatment plant effluent	Japan:Tokyo	35°39'13.8"N 139°30'45.2"E	07/10/2017	PRJDB6962	SAMD00194507	DRR199343	AP022107	complete	251.512	1	4781831	4781831	4533	Escherichia coli	O8 or O179:H30	ST58	No hit found	blaCTX-M-15, blaEC-18, mdf(A), qnrS1
WP5-S17-ESBL-12	wastewater treatment plant effluent	Japan:Tokyo	35°39'13.8"N 139°30'45.2"E	07/10/2017	PRJDB6962	SAMD00194508	DRR199344	N/A	draft	184.673	130	3618841	82473	3541	Acinetobacter baumannii	N/A	ST332	No hit found	ant(3'')-IIa, blaADC-66, blaOXA-259
WP5-W18-CRE-01	wastewater treatment plant effluent	Japan:Tokyo	35°39'13.8"N 139°30'45.2"E	02/13/2018	PRJDB6962	SAMD00194509	DRR199345	AP022108, AP022109	complete	283.54	2	5462605	5135838	5166	Klebsiella aerogenes	N/A	ST128	pKPC-CAV1321	ampC, fosA
WP5-W18-CRE-02	wastewater treatment plant effluent	Japan:Tokyo	35°39'13.8"N 139°30'45.2"E	02/13/2018	PRJDB6962	SAMD00194510	DRR199346	N/A	draft	201.993	62	5390449	281962	5114	Klebsiella aerogenes	N/A	ST128	pKPC-CAV1321	ampC, fosA
WP5-W18-CRE-03	wastewater treatment plant effluent	Japan:Tokyo	35°39'13.8"N 139°30'45.2"E	02/13/2018	PRJDB6962	SAMD00194511	DRR199347	N/A	draft	84.4971	67	5518020	165992	5137	Pseudomonas putida	N/A	new ST	No hit found	No hit found
WP5-W18-CRE-04	wastewater treatment plant effluent	Japan:Tokyo	35°39'13.8"N 139°30'45.2"E	02/13/2018	PRJDB6962	SAMD00194512	DRR199348	N/A	draft	170.724	61	5390761	262822	5116	Klebsiella aerogenes	N/A	ST128	pKPC-CAV1321	ampC, fosA
WP5-W18-ESBL-01	wastewater treatment plant effluent	Japan:Tokyo	35°39'13.8"N 139°30'45.2"E	02/13/2018	PRJDB6962	SAMD00194513	DRR199349	N/A	draft	26.6556	215	4605926	50110	4393	Aeromonas hydrophila	N/A	new ST	No hit found	mcr-3.27
WP5-W18-ESBL-02	wastewater treatment plant effluent	Japan:Tokyo	35°39'13.8"N 139°30'45.2"E	02/13/2018	PRJDB6962	SAMD00194514	DRR199350	AP022110, AP022111	complete	164.941	2	4899778	4751792	4653	Aeromonas caviae	N/A	new ST	No hit found	ARR-3, aadA2, ant(2'')-Ia, aph(6)-Id, blaMOX-13, blaOXA-10, blaOXA-504, blaVEB-3, dfrA1, qacEdelta1, sul1, tet(A)
WP5-W18-ESBL-03	wastewater treatment plant effluent	Japan:Tokyo	35°39'13.8"N 139°30'45.2"E	02/13/2018	PRJDB6962	SAMD00194515	DRR199351	N/A	draft	27.9093	95	4309281	100205	4008	Aeromonas caviae	N/A	ST141	No hit found	blaMOX-13, blaOXA-504
WP5-W18-ESBL-04	wastewater treatment plant effluent	Japan:Tokyo	35°39'13.8"N 139°30'45.2"E	02/13/2018	PRJDB6962	SAMD00194516	DRR199352	N/A	draft	34.9488	339	4670224	30682	4473	Aeromonas caviae	N/A	new ST	No hit found	ant(3'')-Ii-aac(6')-IId, aph(3'')-Ib, aph(6)-Id, blaMOX-13, blaOXA-504, blaPER-3, catB3, mph(A), qnrS2, sul1, sul2, tet(A)
WP5-W18-ESBL-05	wastewater treatment plant effluent	Japan:Tokyo	35°39'13.8"N 139°30'45.2"E	02/13/2018	PRJDB6962	SAMD00194517	DRR199353	N/A	draft	60.9958	222	4427854	49936	4207	Aeromonas hydrophila	N/A	new ST	No hit found	aadA2, aadA24, blaCMY-8b, blaOXA-504, qacEdelta1, sul1, tet(C)
WP5-W18-ESBL-06	wastewater treatment plant effluent	Japan:Tokyo	35°39'13.8"N 139°30'45.2"E	02/13/2018	PRJDB6962	SAMD00194518	DRR199354	AP022112, AP022113, AP022114, AP022115, AP022116, AP022117, AP022118, AP022119	complete	184.444	8	6015416	5491903	5758	Klebsiella quasipneumoniae	N/A	new ST	Col(pHAD28), Col(pHAD28), FII(pBK30683), IncFIA(HI1), IncFIA(HI1), IncFIB(K), IncFIB(pQil), IncR	aac(6')-Ib, blaOKP-B-23, blaOXA-9, blaSHV-12, fosA, oqxA10, oqxB11
WP5-W18-ESBL-07	wastewater treatment plant effluent	Japan:Tokyo	35°39'13.8"N 139°30'45.2"E	02/13/2018	PRJDB6962	SAMD00194519	DRR199355	N/A	draft	33.1257	203	4421779	52531	4173	Aeromonas media	N/A	new ST	No hit found	blaMOX-9, blaOXA-427, tet(E)
WP5-W18-ESBL-08	wastewater treatment plant effluent	Japan:Tokyo	35°39'13.8"N 139°30'45.2"E	02/13/2018	PRJDB6962	SAMD00194520	DRR199356	N/A	draft	109.213	107	5030850	174957	4831	Escherichia coli	O25:H4	ST131	Col(MG828), Col(pHAD28), Col156, IncFIA, IncFIB(AP001918), IncFII(pRSB107), IncN	blaCTX-M-27, blaEC-5, mdf(A)
WP5-W18-ESBL-09	wastewater treatment plant effluent	Japan:Tokyo	35°39'13.8"N 139°30'45.2"E	02/13/2018	PRJDB6962	SAMD00194521	DRR199357	N/A	draft	25.4411	298	4994400	39351	4859	Aeromonas veronii	N/A	new ST	No hit found	ARR-3, aac(3)-IId, aac(6')-Ib-cr, aadA2, aph(3'')-Ib, aph(6)-Id, blaOXA-1, blaOXA-725, blaSFO-1, blaTEM-1, catB3, catB8, cphA4, mph(A), qacEdelta1, sul1, tet(C)
WP5-W18-ESBL-10	wastewater treatment plant effluent	Japan:Tokyo	35°39'13.8"N 139°30'45.2"E	02/13/2018	PRJDB6962	SAMD00194522	DRR199358	N/A	draft	153.589	167	4922830	95880	4754	Escherichia coli	O89 or O162:H10	ST44	Col(MG828), Col(pHAD28), Col(pHAD28), IncFIA, IncFIB(AP001918)	aadA5, blaCTX-M-15, blaEC, dfrA17, mdf(A), mph(A), qacEdelta1, sul1, tet(B)
WP5-W18-ESBL-11	wastewater treatment plant effluent	Japan:Tokyo	35°39'13.8"N 139°30'45.2"E	02/13/2018	PRJDB6962	SAMD00194523	DRR199359	AP022120, AP022121, AP022122, AP022123, AP022124, AP022125	complete	240.977	6	5055147	4793088	4791	Escherichia coli	O8:H25	ST2025	IncFIA, IncFIB(AP001918), IncFIC(FII), IncFII(pSFO), IncI1-I(gamma)	blaCTX-M-8, blaEC-18, blaTEM-1, mdf(A)
WP5-W18-ESBL-12	wastewater treatment plant effluent	Japan:Tokyo	35°39'13.8"N 139°30'45.2"E	02/13/2018	PRJDB6962	SAMD00194524	DRR199360	N/A	draft	182.716	142	5989824	113650	5599	Pseudomonas putida	N/A	ST81	No hit found	No hit found
WP5-S18-CRE-01	wastewater treatment plant effluent	Japan:Tokyo	35°39'13.8"N 139°30'45.2"E	08/06/2018	PRJDB6962	SAMD00194525	DRR199361	N/A	draft	75.012	25	4068153	550745	3817	Acinetobacter pittii	N/A	N/A	No hit found	ant(3'')-IIa, blaADC-19, blaOXA-542, blaOXA-564
WP5-S18-CRE-02	wastewater treatment plant effluent	Japan:Tokyo	35°39'13.8"N 139°30'45.2"E	08/06/2018	PRJDB6962	SAMD00194526	DRR199362	AP022126, AP022127, AP022128, AP022129, AP022130, AP022131, AP022132	complete	396.026	7	5562758	5194790	5467	Enterobacter cloacae	N/A	ST32	IncM2, pKPC-CAV1321	aac(6')-IIc, aadA2, armA, blaACT-52, blaCTX-M-3, blaIMP-1, blaTEM-1, dfrA12, fosA, mcr-9.1, mph(E), msr(E), qacEdelta1, qnrS1, sul1
WP5-S18-CRE-03	wastewater treatment plant effluent	Japan:Tokyo	35°39'13.8"N 139°30'45.2"E	08/06/2018	PRJDB6962	SAMD00194527	DRR199363	N/A	draft	115.647	27	4067071	382472	3815	Acinetobacter pittii	N/A	N/A	No hit found	ant(3'')-IIa, blaADC-19, blaOXA-542, blaOXA-564
WP5-S18-ESBL-01	wastewater treatment plant effluent	Japan:Tokyo	35°39'13.8"N 139°30'45.2"E	08/06/2018	PRJDB6962	SAMD00194528	DRR199364	AP022133, AP022134, AP022135, AP022136, AP022137, AP022138	complete	361.612	6	4998275	4597031	4826	Enterobacter cloacae	N/A	new ST	Col(pHAD28), Col(pHAD28), IncFIA(HI1), IncFIB(pQil), IncHI2, IncHI2A	aadA2, ant(2'')-Ia, blaCTX-M-9, catA1, dfrA16, mcr-9.1, qacEdelta1, qnrA1, sul1, tet(A)
WP5-S18-ESBL-02	wastewater treatment plant effluent	Japan:Tokyo	35°39'13.8"N 139°30'45.2"E	08/06/2018	PRJDB6962	SAMD00194529	DRR199365	AP022139, AP022140, AP022141	complete	484.26	3	5374920	5286024	5035	Klebsiella pneumoniae	N/A	ST655	IncFII(pKP91), IncR	blaCTX-M-14, blaSHV-106, fosA6, oqxA6, oqxB20
WP5-S18-ESBL-03	wastewater treatment plant effluent	Japan:Tokyo	35°39'13.8"N 139°30'45.2"E	08/06/2018	PRJDB6962	SAMD00194530	DRR199366	N/A	draft	81.3325	266	4455717	42517	4221	Aeromonas caviae	N/A	ST103	No hit found	blaMOX-8, blaOXA-780, dfrA15, qacEdelta1, sul1, tet(A)
WP5-S18-ESBL-05	wastewater treatment plant effluent	Japan:Tokyo	35°39'13.8"N 139°30'45.2"E	08/06/2018	PRJDB6962	SAMD00194531	DRR199367	AP022142, AP022143, AP022144, AP022145, AP022146, AP022147, AP022148, AP022149, AP022150, AP022151, AP022152, AP022153, AP022154, AP022155, AP022156	complete	195.212	15	6026428	5306993	5799	Klebsiella quasipneumoniae	N/A	ST668	Col(pHAD28), Col(pHAD28), Col(pHAD28), Col(pHAD28), Col(pHAD28), Col440II, Col440II, IncA, IncFIB(K), IncR	aadA2, blaCTX-M-3, blaOKP-A-4, fosA6, oqxA10, oqxB11, qacEdelta1, qnrB19, sul1
WP5-S18-ESBL-06	wastewater treatment plant effluent	Japan:Tokyo	35°39'13.8"N 139°30'45.2"E	08/06/2018	PRJDB6962	SAMD00194532	DRR199368	AP022157, AP022158	complete	320.798	2	5386732	5144614	5097	Klebsiella pneumoniae	N/A	ST432	IncFIB(K), IncFII(pKP91)	blaCTX-M-14, blaLAP-2, blaSHV-60, dfrA1, fosA, oqxA6, oqxB11, qacEdelta1, qnrS1, sul1, tet(A)
WP5-S18-ESBL-07	wastewater treatment plant effluent	Japan:Tokyo	35°39'13.8"N 139°30'45.2"E	08/06/2018	PRJDB6962	SAMD00194533	DRR199369	AP022159, AP022160	complete	309.466	2	5187764	5092774	4900	Escherichia coli	O2 or O50:H30	ST38	IncI1-I(gamma)	aac(3)-IId, aph(3'')-Ib, aph(6)-Id, blaCTX-M-14, blaEC-8, blaTEM-1, mdf(A), mph(A), sul2
WP5-S18-ESBL-08	wastewater treatment plant effluent	Japan:Tokyo	35°39'13.8"N 139°30'45.2"E	08/06/2018	PRJDB6962	SAMD00194534	DRR199370	AP022161, AP022162, AP022163, AP022164, AP022165, AP022166, AP022167, AP022168, AP022169, AP022170	complete	301.871	10	5508947	5189151	5305	Escherichia coli	O1:H6	ST3177	Col(BS512), Col(pHAD28), Col156, IncFIA, IncFIB(AP001918), IncFII(pRSB107), IncY	aadA5, aph(3'')-Ib, aph(6)-Id, blaCTX-M-15, blaEC-19, blaTEM-1, dfrA17, mdf(A), mph(A), qacEdelta1, sul1, tet(B)
WP5-S18-ESBL-09	wastewater treatment plant effluent	Japan:Tokyo	35°39'13.8"N 139°30'45.2"E	08/06/2018	PRJDB6962	SAMD00194535	DRR199371	AP022171, AP022172	complete	303.613	2	5254652	5066983	5017	Escherichia coli	O16:H5	ST131	Col156, IncFIB(AP001918), IncFII(29), IncFII(pRSB107)	blaCTX-M-27, blaEC-5, blaTEM-1, mdf(A)
WP5-S18-ESBL-10	wastewater treatment plant effluent	Japan:Tokyo	35°39'13.8"N 139°30'45.2"E	08/06/2018	PRJDB6962	SAMD00194536	DRR199372	N/A	draft	159.112	48	4884358	212009	4548	Chromobacterium vaccinii	N/A	N/A	No hit found	No hit found
WP5-S18-ESBL-11	wastewater treatment plant effluent	Japan:Tokyo	35°39'13.8"N 139°30'45.2"E	08/06/2018	PRJDB6962	SAMD00194537	DRR199373	N/A	draft	131.454	145	4017373	94406	3893	Acinetobacter pittii	N/A	N/A	Col8282	ant(3'')-IIa, blaADC-18, blaOXA-500
WP5-S18-ESBL-12	wastewater treatment plant effluent	Japan:Tokyo	35°39'13.8"N 139°30'45.2"E	08/06/2018	PRJDB6962	SAMD00194538	DRR199374	N/A	draft	115.993	171	5748487	119606	5508	Pseudomonas monteilii	N/A	N/A	No hit found	ant(3'')-Ia, tet(A)
WP5-W19-CRE-01	wastewater treatment plant effluent	Japan:Tokyo	35°39'13.8"N 139°30'45.2"E	02/05/2019	PRJDB6962	SAMD00194539	DRR199375	N/A	draft	78.4987	59	5346492	128727	4934	Pseudomonas putida	N/A	new ST	No hit found	No hit found
WP5-W19-CRE-02	wastewater treatment plant effluent	Japan:Tokyo	35°39'13.8"N 139°30'45.2"E	02/05/2019	PRJDB6962	SAMD00194540	DRR199376	N/A	draft	21.6629	172	5145715	72303	5035	Enterobacter kobei	N/A	ST54	Col(pHAD28), Col(pHAD28), Col(pHAD28), Col(pHAD28), ColRNAI, IncFIB(K), IncFIB(pQil), IncFII(Yp), IncN, IncR	aac(6'), blaACT-64, blaCTX-M-2, blaIMP-1, fosA, mcr-9.1, qacEdelta1, qacF, qnrS1, sul1, tet(A)
WP5-W19-ESBL-01	wastewater treatment plant effluent	Japan:Tokyo	35°39'13.8"N 139°30'45.2"E	02/05/2019	PRJDB6962	SAMD00194541	DRR199377	N/A	draft	57.315	138	4827924	92028	4692	Escherichia coli	O89 or O162:H10	ST10	Col(MG828), Col(MG828), Col(pHAD28), IncI1-I(gamma), IncX4	blaEC, blaSHV-12, dfrA1, mdf(A), sat2
WP5-W19-ESBL-02	wastewater treatment plant effluent	Japan:Tokyo	35°39'13.8"N 139°30'45.2"E	02/05/2019	PRJDB6962	SAMD00194542	DRR199378	N/A	draft	85.6169	79	4916321	157171	4690	Escherichia coli	O109:H21	ST155	Col(MG828), Col(pHAD28), Col156, ColpVC, IncFIB(AP001918)	blaCTX-M-27, blaEC-18, mdf(A)
WP5-W19-ESBL-03	wastewater treatment plant effluent	Japan:Tokyo	35°39'13.8"N 139°30'45.2"E	02/05/2019	PRJDB6962	SAMD00194543	DRR199379	N/A	draft	84.7926	111	5221666	167110	5034	Escherichia coli	O19:H4	ST648	Col156, IncFIA, IncFIB(AP001918), IncFII(pRSB107)	blaCTX-M-3, blaEC-19, blaTEM-1, mdf(A), tet(B)
WP5-W19-ESBL-04	wastewater treatment plant effluent	Japan:Tokyo	35°39'13.8"N 139°30'45.2"E	02/05/2019	PRJDB6962	SAMD00194544	DRR199380	N/A	draft	87.8868	44	4936763	301866	4518	Chromobacterium vaccinii	N/A	N/A	No hit found	No hit found
WP5-W19-ESBL-05	wastewater treatment plant effluent	Japan:Tokyo	35°39'13.8"N 139°30'45.2"E	02/05/2019	PRJDB6962	SAMD00194545	DRR199381	N/A	draft	115.608	108	5263111	191122	5097	Escherichia coli	O25:H4	ST131	Col(BS512), Col(MG828), Col156, IncFIA, IncFII, p0111	aac(6')-Ib-cr, aadA5, blaCTX-M-15, blaEC-5, blaOXA-1, dfrA17, mdf(A), mph(A), qacEdelta1, sul1, tet(A)
WP5-W19-ESBL-07	wastewater treatment plant effluent	Japan:Tokyo	35°39'13.8"N 139°30'45.2"E	02/05/2019	PRJDB6962	SAMD00194546	DRR199382	N/A	draft	64.6215	206	5812746	78847	5638	Klebsiella quasipneumoniae	N/A	ST668	Col(pHAD28), Col(pHAD28), Col(pHAD28), Col(pHAD28), Col(pHAD28), Col(pHAD28), Col440II, ColRNAI, IncA, IncFIB(K), IncR	aadA2, blaCTX-M-3, blaGES-24, blaOKP-A-4, fosA6, oqxA10, oqxB11, qacEdelta1, qnrB19, sul1
WP5-W19-ESBL-08	wastewater treatment plant effluent	Japan:Tokyo	35°39'13.8"N 139°30'45.2"E	02/05/2019	PRJDB6962	SAMD00194547	DRR199383	N/A	draft	65.6008	218	5965850	151816	5855	Klebsiella pneumoniae	N/A	ST1083	Col(pHAD28), Col(pHAD28), FII(pBK30683), IncFIB(K), IncFIB(pNDM-Mar), IncFIB(pQil), IncFII(pSFO)	aac(3)-IIa, aac(6')-Ib, blaDHA-1, blaOXA-9, dfrA17, fosA6, oqxA, oqxB, qnrB4
WP5-W19-ESBL-10	wastewater treatment plant effluent	Japan:Tokyo	35°39'13.8"N 139°30'45.2"E	02/05/2019	PRJDB6962	SAMD00194548	DRR199384	N/A	draft	81.0584	155	5399123	141249	5331	Enterobacter soli	N/A	new ST	Col(pHAD28), IncFIB(pENTAS01), IncN, IncP6, IncX3, pKPC-CAV1321	aac(6'), blaCTX-M-2, blaGES-5, blaIMP-1, qacEdelta1, qacF, sul1, tet(A)
WP5-W19-ESBL-11	wastewater treatment plant effluent	Japan:Tokyo	35°39'13.8"N 139°30'45.2"E	02/05/2019	PRJDB6962	SAMD00194549	DRR199385	N/A	draft	98.098	192	5816234	101198	5576	Klebsiella pneumoniae	N/A	ST189	Col(pHAD28), Col(pHAD28), Col(pHAD28), Col440I, FII(pBK30683), IncFIA(HI1), IncFIB(K), IncFIB(pNDM-Mar), IncFIB(pQil), IncFII(pKP91), IncR	aac(6')-Ib, blaOXA-9, fosA, oqxA, oqxB26
WP5-W19-ESBL-12	wastewater treatment plant effluent	Japan:Tokyo	35°39'13.8"N 139°30'45.2"E	02/05/2019	PRJDB6962	SAMD00194550	DRR199386	N/A	draft	108.41	79	4954910	148526	4569	Aeromonas hydrophila	N/A	new ST	No hit found	aph(3'')-Ib, aph(6)-Id, blaOXA-726, blaVEB-13, catB8, cepS, cphA1, mph(A), sul1, tet(E)
WP5-W19-ESBL-13	wastewater treatment plant effluent	Japan:Tokyo	35°39'13.8"N 139°30'45.2"E	02/05/2019	PRJDB6962	SAMD00194551	DRR199387	N/A	draft	159.764	168	3420284	41230	3392	Acinetobacter sp.	N/A	N/A	No hit found	aadA27, blaOXA-72
WP5-W19-ESBL-14	wastewater treatment plant effluent	Japan:Tokyo	35°39'13.8"N 139°30'45.2"E	02/05/2019	PRJDB6962	SAMD00194552	DRR199388	N/A	draft	61.7593	92	5165088	122045	4659	Chromobacterium haemolyticum	N/A	N/A	No hit found	blaCRH-2
WP7-S17-ESBL-01	wastewater treatment plant effluent	Japan:Tokyo	35°33'42.9"N 139°45'11.0"E	07/10/2017	PRJDB6962	SAMD00194553	DRR199389	AP022173, AP022174, AP022175, AP022176	complete	157.129	4	5333874	5171886	5120	Escherichia coli	O25:H4	ST69	IncB/O/K/Z, IncFII	blaCTX-M-14, blaEC-8, mdf(A)
WP7-S17-ESBL-02	wastewater treatment plant effluent	Japan:Tokyo	35°33'42.9"N 139°45'11.0"E	07/10/2017	PRJDB6962	SAMD00194554	DRR199390	N/A	draft	55.6394	85	5399890	231757	5139	Klebsiella quasipneumoniae	N/A	ST1031	Col(pHAD28), IncFIB(K)	blaCTX-M-15, blaOKP-B-1, blaTEM-1, dfrA1, fosA, oqxA10, oqxB11, qacEdelta1, qnrS1, sul1, tet(A)
WP7-S17-ESBL-04	wastewater treatment plant effluent	Japan:Tokyo	35°33'42.9"N 139°45'11.0"E	07/10/2017	PRJDB6962	SAMD00194555	DRR199391	AP022177, AP022178, AP022179, AP022180, AP022181, AP022182	complete	115.075	6	4964366	4733200	4782	Escherichia coli	O184:H32	ST10	Col156, IncFIB(AP001918), IncFIB(K), IncFII	aph(3'')-Ib, aph(6)-Id, blaCTX-M-15, blaEC, blaTEM-1, dfrA14, mdf(A), qnrS1, sul2, tet(A)
WP7-S17-ESBL-06	wastewater treatment plant effluent	Japan:Tokyo	35°33'42.9"N 139°45'11.0"E	07/10/2017	PRJDB6962	SAMD00194556	DRR199392	N/A	draft	73.8965	193	5539712	108760	5354	Klebsiella pneumoniae	N/A	ST644	Col(pHAD28), Col(pHAD28), IncFIB(K), IncFII(pKP91)	blaOKP, blaSHV-12, fosA, oqxA10, oqxB11
WP7-S17-ESBL-07	wastewater treatment plant effluent	Japan:Tokyo	35°33'42.9"N 139°45'11.0"E	07/10/2017	PRJDB6962	SAMD00194557	DRR199393	N/A	draft	63.0917	68	4631135	171971	4351	Aeromonas caviae	N/A	new ST	IncQ2	blaMOX-11, blaOXA-504, tet(E)
WP7-S17-ESBL-08	wastewater treatment plant effluent	Japan:Tokyo	35°33'42.9"N 139°45'11.0"E	07/10/2017	PRJDB6962	SAMD00194558	DRR199394	AP022183, AP022184, AP022185, AP022186, AP022187	complete	115.075	5	5464584	5117184	5176	Klebsiella quasipneumoniae	N/A	ST1031	Col(pHAD28), IncFIB(K)	blaCTX-M-15, blaOKP-B-1, blaTEM-1, dfrA1, fosA, oqxA10, oqxB11, qacEdelta1, qnrS1, sul1, tet(A)
WP7-S17-ESBL-09	wastewater treatment plant effluent	Japan:Tokyo	35°33'42.9"N 139°45'11.0"E	07/10/2017	PRJDB6962	SAMD00194559	DRR199395	N/A	draft	29.948	877	5912968	14588	6236	Pseudomonas otitidis	N/A	N/A	No hit found	blaPOM-1
WP7-S17-ESBL-10	wastewater treatment plant effluent	Japan:Tokyo	35°33'42.9"N 139°45'11.0"E	07/10/2017	PRJDB6962	SAMD00194560	DRR199396	N/A	draft	55.7698	174	3867839	62097	3841	Acinetobacter baumannii	N/A	ST372	No hit found	ant(3'')-IIa, blaADC-117, blaOXA-510
WP7-S17-ESBL-11	wastewater treatment plant effluent	Japan:Tokyo	35°33'42.9"N 139°45'11.0"E	07/10/2017	PRJDB6962	SAMD00194561	DRR199397	N/A	draft	20.1255	1113	6103297	12446	6615	Pseudomonas otitidis	N/A	N/A	No hit found	blaPOM-1
WP7-W18-ESBL-01	wastewater treatment plant effluent	Japan:Tokyo	35°33'42.9"N 139°45'11.0"E	02/13/2018	PRJDB6962	SAMD00194562	DRR199398	N/A	draft	21.6433	296	4702203	33491	4513	Aeromonas caviae	N/A	new ST	No hit found	aph(3'')-Ib, aph(6)-Id, blaCTX-M-14, blaMOX-8, blaOXA-504, floR, sul1, tet(E)
WP7-W18-ESBL-02	wastewater treatment plant effluent	Japan:Tokyo	35°33'42.9"N 139°45'11.0"E	02/13/2018	PRJDB6962	SAMD00194563	DRR199399	AP022188	complete	176.916	1	4758243	4758243	4438	Aeromonas media	N/A	new ST	No hit found	blaMOX-9, blaOXA-10, blaOXA-427, catB3, dfrB4, qacEdelta1, sul1, tet(A)
WP7-W18-ESBL-03	wastewater treatment plant effluent	Japan:Tokyo	35°33'42.9"N 139°45'11.0"E	02/13/2018	PRJDB6962	SAMD00194564	DRR199400	N/A	draft	125.203	64	4815058	377384	4622	Enterobacter asburiae	N/A	ST1100	Col(pHAD28), IncFII(p14), IncR	ant(2'')-Ia, blaACT-2, blaVEB-1, cmlA5, dfrA14, fosA, qacL, qnrVC4
WP7-W18-ESBL-04	wastewater treatment plant effluent	Japan:Tokyo	35°33'42.9"N 139°45'11.0"E	02/13/2018	PRJDB6962	SAMD00194565	DRR199401	N/A	draft	122.226	98	5286111	209252	5124	Citrobacter portucalensis	N/A	N/A	No hit found	blaCMY-64, qnrB6
WP7-W18-ESBL-05	wastewater treatment plant effluent	Japan:Tokyo	35°33'42.9"N 139°45'11.0"E	02/13/2018	PRJDB6962	SAMD00194566	DRR199402	N/A	draft	83.3248	207	6192616	72965	5728	Pseudomonas entomophila	N/A	N/A	No hit found	No hit found
WP7-S18-CRE-01	wastewater treatment plant effluent	Japan:Tokyo	35°33'42.9"N 139°45'11.0"E	08/06/2018	PRJDB6962	SAMD00194567	DRR199403	N/A	draft	99.1708	274	6676320	57169	6167	Pseudomonas putida	N/A	new ST	No hit found	No hit found
WP7-S18-CRE-02	wastewater treatment plant effluent	Japan:Tokyo	35°33'42.9"N 139°45'11.0"E	08/06/2018	PRJDB6962	SAMD00194568	DRR199404	AP022189, AP022190, AP022191, AP022192, AP022193, AP022194	complete	239.266	6	5343134	4976753	5133	Klebsiella sp.	N/A	N/A	IncP6, pKPC-CAV1321	aadA2, aph(3'')-Ib, aph(6)-Id, blaCTX-M-9, blaOXA-2, qacEdelta1, sul1, tet(C)
WP7-S18-CRE-03	wastewater treatment plant effluent	Japan:Tokyo	35°33'42.9"N 139°45'11.0"E	08/06/2018	PRJDB6962	SAMD00194569	DRR199405	AP022195, AP022196, AP022197, AP022198, AP022199, AP022200	complete	352.284	6	5350126	4983391	5142	Klebsiella sp.	N/A	N/A	IncP6, pKPC-CAV1321	aadA2, aph(3'')-Ib, aph(6)-Id, blaCTX-M-9, blaOXA-2, qacEdelta1, sul1, tet(C)
WP7-S18-CRE-04	wastewater treatment plant effluent	Japan:Tokyo	35°33'42.9"N 139°45'11.0"E	08/06/2018	PRJDB6962	SAMD00194570	DRR199406	N/A	draft	212.217	64	5173846	153633	4819	Pseudomonas putida	N/A	new ST	No hit found	No hit found
WP7-S18-ESBL-01	wastewater treatment plant effluent	Japan:Tokyo	35°33'42.9"N 139°45'11.0"E	08/06/2018	PRJDB6962	SAMD00194571	DRR199407	N/A	draft	95.908	203	4462407	49512	4226	Aeromonas caviae	N/A	new ST	No hit found	aph(3'')-Ib, aph(6)-Id, blaMOX-12, blaOXA-780, blaPER-3, catB3, dfrA5, floR, mph(A), sul1, sul2
WP7-S18-ESBL-02	wastewater treatment plant effluent	Japan:Tokyo	35°33'42.9"N 139°45'11.0"E	08/06/2018	PRJDB6962	SAMD00194572	DRR199408	N/A	draft	103.156	161	4569719	62977	4348	Aeromonas caviae	N/A	new ST	No hit found	aac(6')-Ip, ant(2'')-Ia, blaMOX-12, blaOXA-504, blaVEB-1, dfrA14, qacEdelta1, qnrS2, sul1, tet(E)
WP7-S18-ESBL-03	wastewater treatment plant effluent	Japan:Tokyo	35°33'42.9"N 139°45'11.0"E	08/06/2018	PRJDB6962	SAMD00194573	DRR199409	N/A	draft	128.624	316	4372266	32385	4155	Aeromonas caviae	N/A	new ST	No hit found	ant(3'')-Ii-aac(6')-IId, blaMOX-13, blaOXA-504, blaPER-3, catB3, catB8, mph(A), qnrVC5, sul1, tet(A), tet(C)
WP7-S18-ESBL-04	wastewater treatment plant effluent	Japan:Tokyo	35°33'42.9"N 139°45'11.0"E	08/06/2018	PRJDB6962	SAMD00194574	DRR199410	AP022201, AP022202, AP022203, AP022204, AP022205	complete	206.406	5	5377246	5016874	5175	Klebsiella sp.	N/A	N/A	IncP6, pKPC-CAV1321	aadA2, aph(3'')-Ib, aph(6)-Id, blaCTX-M-9, blaOXA-2, qacEdelta1, sul1, tet(C)
WP7-S18-ESBL-05	wastewater treatment plant effluent	Japan:Tokyo	35°33'42.9"N 139°45'11.0"E	08/06/2018	PRJDB6962	SAMD00194575	DRR199411	N/A	draft	142.984	33	4632884	338024	4360	Enterobacter hormaechei	N/A	ST982	No hit found	blaACT-35, fosA
WP7-S18-ESBL-06	wastewater treatment plant effluent	Japan:Tokyo	35°33'42.9"N 139°45'11.0"E	08/06/2018	PRJDB6962	SAMD00194576	DRR199412	AP022206	complete	244.506	1	4940097	4940097	4516	Aeromonas hydrophila	N/A	new ST	No hit found	blaCTX-M-14, blaOXA-724, cepS, cphA1, mcr-3.6, tet(A)
WP7-S18-ESBL-07	wastewater treatment plant effluent	Japan:Tokyo	35°33'42.9"N 139°45'11.0"E	08/06/2018	PRJDB6962	SAMD00194577	DRR199413	N/A	draft	58.3687	196	5284567	90240	5128	Escherichia coli	O45:H6	ST405	Col(BS512), Col(MG828), Col(MG828), Col156, Col156, IncFIB(AP001918), IncFII(29), IncFII(pSFO)	aac(3)-IId, aadA5, aph(3'')-Ib, aph(6)-Id, blaCTX-M-14, blaEC-8, blaTEM-1, dfrA17, mdf(A), mph(A), qacEdelta1, sul1, sul2, tet(A)
WP7-S18-ESBL-08	wastewater treatment plant effluent	Japan:Tokyo	35°33'42.9"N 139°45'11.0"E	08/06/2018	PRJDB6962	SAMD00194578	DRR199414	N/A	draft	75.504	141	6169470	104169	5674	Pseudomonas otitidis	N/A	N/A	No hit found	blaPOM-1
WP7-S18-ESBL-09	wastewater treatment plant effluent	Japan:Tokyo	35°33'42.9"N 139°45'11.0"E	08/06/2018	PRJDB6962	SAMD00194579	DRR199415	AP022207, AP022208, AP022209, AP022210, AP022211, AP022212	complete	280.73	5	5431383	5205472	5207	Escherichia coli	O45:H6	ST405	Col(BS512), Col156, Col156, IncFIB(AP001918), IncFII(29), IncFII(pSFO)	aac(3)-IId, aadA5, aph(3'')-Ib, aph(6)-Id, blaCTX-M-14, blaEC-8, blaTEM-1, dfrA17, mdf(A), mph(A), qacEdelta1, sul1, sul2, tet(A)
WP7-S18-ESBL-10	wastewater treatment plant effluent	Japan:Tokyo	35°33'42.9"N 139°45'11.0"E	08/06/2018	PRJDB6962	SAMD00194580	DRR199416	N/A	draft	162.615	143	5133389	218169	5012	Escherichia coli	O16:H5	ST131	Col156, IncFIB(AP001918), IncFII(29)	aadA5, aph(3'')-Ib, aph(6)-Id, blaCTX-M-27, blaEC-5, dfrA17, mdf(A), mph(A), qacEdelta1, sul1, sul2, tet(A)
WP7-S18-ESBL-11	wastewater treatment plant effluent	Japan:Tokyo	35°33'42.9"N 139°45'11.0"E	08/06/2018	PRJDB6962	SAMD00194581	DRR199417	N/A	draft	240.797	96	3660335	80166	3550	Acinetobacter baumannii	N/A	ST36	No hit found	ant(3'')-IIa, blaADC-66, blaOXA-259
WP7-S18-ESBL-12	wastewater treatment plant effluent	Japan:Tokyo	35°33'42.9"N 139°45'11.0"E	08/06/2018	PRJDB6962	SAMD00194582	DRR199418	N/A	draft	102.14	100	5348378	162593	5013	Chromobacterium aquaticum	N/A	N/A	No hit found	blaCRH-1
WP7-W19-CRE-01	wastewater treatment plant effluent	Japan:Tokyo	35°33'42.9"N 139°45'11.0"E	02/05/2019	PRJDB6962	SAMD00194583	DRR199419	N/A	draft	119.673	130	4570718	59416	4220	Stenotrophomonas maltophilia	N/A	ST249	No hit found	aph(6), blaL1, blaL2
WP7-W19-ESBL-01	wastewater treatment plant effluent	Japan:Tokyo	35°33'42.9"N 139°45'11.0"E	02/05/2019	PRJDB6962	SAMD00194584	DRR199420	N/A	draft	76.3127	25	4833804	422198	4558	Citrobacter sp.	N/A	N/A	No hit found	blaSED
WP7-W19-ESBL-02	wastewater treatment plant effluent	Japan:Tokyo	35°33'42.9"N 139°45'11.0"E	02/05/2019	PRJDB6962	SAMD00194585	DRR199421	N/A	draft	118.402	23	4835407	628851	4561	Citrobacter sp.	N/A	N/A	No hit found	blaSED
WP7-W19-ESBL-03	wastewater treatment plant effluent	Japan:Tokyo	35°33'42.9"N 139°45'11.0"E	02/05/2019	PRJDB6962	SAMD00194586	DRR199422	N/A	draft	147.762	25	4834737	464567	4560	Citrobacter sp.	N/A	N/A	No hit found	blaSED
WP7-W19-ESBL-04	wastewater treatment plant effluent	Japan:Tokyo	35°33'42.9"N 139°45'11.0"E	02/05/2019	PRJDB6962	SAMD00194587	DRR199423	N/A	draft	70.0388	85	5168581	126477	4734	Chromobacterium rhizoryzae	N/A	N/A	No hit found	blaCRH-1
WP7-W19-ESBL-05	wastewater treatment plant effluent	Japan:Tokyo	35°33'42.9"N 139°45'11.0"E	02/05/2019	PRJDB6962	SAMD00194588	DRR199424	N/A	draft	97.282	83	5527389	197948	5228	Pseudomonas sp.	N/A	N/A	No hit found	No hit found
WP7-W19-ESBL-06	wastewater treatment plant effluent	Japan:Tokyo	35°33'42.9"N 139°45'11.0"E	02/05/2019	PRJDB6962	SAMD00194589	DRR199425	N/A	draft	77.74	24	4834489	464567	4558	Citrobacter sp.	N/A	N/A	No hit found	blaSED
WP8-S17-CRE-01	wastewater treatment plant effluent	Japan:Tokyo	35°37'53.8"N 139°44'45.6"E	08/23/2017	PRJDB6962	SAMD00194590	DRR199426	N/A	draft	134.988	24	4729546	273391	4320	Chryseobacterium gleum	N/A	N/A	No hit found	blaCGA-1, blaCGB-1
WP8-S17-CRE-02	wastewater treatment plant effluent	Japan:Tokyo	35°37'53.8"N 139°44'45.6"E	08/23/2017	PRJDB6962	SAMD00194591	DRR199427	N/A	draft	206.966	94	4521270	78543	4182	Stenotrophomonas maltophilia	N/A	new ST	No hit found	blaL1, blaL2
WP8-S17-CRE-03	wastewater treatment plant effluent	Japan:Tokyo	35°37'53.8"N 139°44'45.6"E	08/23/2017	PRJDB6962	SAMD00194592	DRR199428	AP022213	complete	256.013	1	6198093	6198093	5699	Pseudomonas otitidis	N/A	N/A	No hit found	blaPOM-1
WP8-S17-ESBL-01	wastewater treatment plant effluent	Japan:Tokyo	35°37'53.8"N 139°44'45.6"E	08/23/2017	PRJDB6962	SAMD00194593	DRR199429	N/A	draft	67.0526	292	4294271	30152	4059	Aeromonas caviae	N/A	new ST	No hit found	ant(3'')-Ii-aac(6')-IId, blaMOX-8, blaOXA-504, blaPER-3, catB3, catB8, mph(A), sul1, tet(A)
WP8-S17-ESBL-02	wastewater treatment plant effluent	Japan:Tokyo	35°37'53.8"N 139°44'45.6"E	08/23/2017	PRJDB6962	SAMD00194594	DRR199430	N/A	draft	102.275	287	4295729	31287	4063	Aeromonas caviae	N/A	new ST	No hit found	ant(3'')-Ii-aac(6')-IId, blaMOX-8, blaOXA-504, blaPER-3, catB3, catB8, mph(A), sul1, tet(A)
WP8-S17-ESBL-03	wastewater treatment plant effluent	Japan:Tokyo	35°37'53.8"N 139°44'45.6"E	08/23/2017	PRJDB6962	SAMD00194595	DRR199431	AP022214	complete	173.476	1	4352153	4352153	4051	Aeromonas caviae	N/A	new ST	No hit found	blaCTX-M-14, blaMOX-12, blaOXA-780
WP8-S17-ESBL-04	wastewater treatment plant effluent	Japan:Tokyo	35°37'53.8"N 139°44'45.6"E	08/23/2017	PRJDB6962	SAMD00194596	DRR199432	N/A	draft	79.6406	164	6450387	82115	6027	Pseudomonas otitidis	N/A	N/A	No hit found	blaPOM-2
WP8-S17-ESBL-05	wastewater treatment plant effluent	Japan:Tokyo	35°37'53.8"N 139°44'45.6"E	08/23/2017	PRJDB6962	SAMD00194597	DRR199433	AP022215, AP022216, AP022217, AP022218, AP022219, AP022220	complete	271.025	6	5065434	4814091	4820	Escherichia coli	O37:H2	ST641	IncX1	ARR-3, aph(3')-Ia, blaCTX-M-55, blaEC-13, blaOXA-10, cmlA5, dfrA14, mdf(A), qnrS1, tet(A)
WP8-S17-ESBL-06	wastewater treatment plant effluent	Japan:Tokyo	35°37'53.8"N 139°44'45.6"E	08/23/2017	PRJDB6962	SAMD00194598	DRR199434	N/A	draft	90.3852	95	4836684	117447	4417	Chromobacterium violaceum	N/A	N/A	No hit found	No hit found
WP8-S17-ESBL-07	wastewater treatment plant effluent	Japan:Tokyo	35°37'53.8"N 139°44'45.6"E	08/23/2017	PRJDB6962	SAMD00194599	DRR199435	N/A	draft	127.382	319	4281120	27426	4018	Aeromonas caviae	N/A	new ST	No hit found	ant(3'')-Ii-aac(6')-IId, blaMOX-8, blaOXA-504, blaPER-3, catB3, catB8, mph(A), sul1, tet(A)
WP8-S17-ESBL-08	wastewater treatment plant effluent	Japan:Tokyo	35°37'53.8"N 139°44'45.6"E	08/23/2017	PRJDB6962	SAMD00194600	DRR199436	AP022221	complete	229.48	1	5011599	5011599	4676	Escherichia coli	O2 or O50:H30	ST38	No hit found	aac(3)-IId, aadA5, aph(3'')-Ib, aph(6)-Id, blaCTX-M-14, blaEC-8, blaTEM-1, dfrA17, mdf(A), mph(A), qacEdelta1, sul1, sul2
WP8-S17-ESBL-09	wastewater treatment plant effluent	Japan:Tokyo	35°37'53.8"N 139°44'45.6"E	08/23/2017	PRJDB6962	SAMD00194601	DRR199437	N/A	draft	70.2739	250	4554208	38472	4349	Aeromonas caviae	N/A	new ST	No hit found	blaMOX-3, blaOXA-504
WP8-S17-ESBL-10	wastewater treatment plant effluent	Japan:Tokyo	35°37'53.8"N 139°44'45.6"E	08/23/2017	PRJDB6962	SAMD00194602	DRR199438	N/A	draft	99.775	151	5370542	88660	5306	Citrobacter sp.	N/A	N/A	Col(pHAD28), IncFIB(pB171), IncQ2	ant(2'')-Ia, blaCMY-70, blaVEB-1, cmlA5, dfrA14, qacL, qnrVC4
WP8-S17-ESBL-11	wastewater treatment plant effluent	Japan:Tokyo	35°37'53.8"N 139°44'45.6"E	08/23/2017	PRJDB6962	SAMD00194603	DRR199439	N/A	draft	149.111	251	5699187	42753	5374	Pseudomonas putida	N/A	new ST	No hit found	No hit found
WP8-S17-ESBL-12	wastewater treatment plant effluent	Japan:Tokyo	35°37'53.8"N 139°44'45.6"E	08/23/2017	PRJDB6962	SAMD00194604	DRR199440	AP022222, AP022223, AP022224, AP022225, AP022226	complete	128.708	5	5280665	4978079	5026	Escherichia coli	O15:H18	ST69	IncB/O/K/Z, IncFIA, IncFIB(AP001918), IncFII(pSFO)	blaCTX-M-14, blaEC-8, blaTEM-1, catA1, mdf(A), tet(B)
WP8-W18-CRE-01	wastewater treatment plant effluent	Japan:Tokyo	35°37'53.8"N 139°44'45.6"E	02/13/2018	PRJDB6962	SAMD00194605	DRR199441	AP022227	complete	255.694	1	5575079	5575079	5276	Pseudomonas putida	N/A	new ST	No hit found	No hit found
WP8-W18-CRE-02	wastewater treatment plant effluent	Japan:Tokyo	35°37'53.8"N 139°44'45.6"E	02/13/2018	PRJDB6962	SAMD00194606	DRR199442	N/A	draft	41.8273	127	5632522	99027	5370	Pseudomonas putida	N/A	new ST	No hit found	No hit found
WP8-W18-CRE-03	wastewater treatment plant effluent	Japan:Tokyo	35°37'53.8"N 139°44'45.6"E	02/13/2018	PRJDB6962	SAMD00194607	DRR199443	N/A	draft	46.6909	151	4715718	84111	4637	Enterobacter cloacae	N/A	ST28	Col(pHAD28), Col(pHAD28), IncFIB(pQil)	aac(6')-Ia, blaACT-6, blaCTX-M-2, blaIMP-11, oqxB20, qnrA1, sul1
WP8-W18-CRE-04	wastewater treatment plant effluent	Japan:Tokyo	35°37'53.8"N 139°44'45.6"E	02/13/2018	PRJDB6962	SAMD00194608	DRR199444	AP022228, AP022229, AP022230, AP022231, AP022232, AP022233, AP022234, AP022235, AP022236, AP022237	complete	399.954	10	4838653	4654136	4739	Enterobacter cloacae	N/A	ST28	Col(pHAD28), IncFIB(pQil)	aac(6')-Ia, blaACT-6, blaCTX-M-2, blaIMP-11, oqxB20, qacEdelta1, qnrA1, sul1
WP8-W18-CRE-05	wastewater treatment plant effluent	Japan:Tokyo	35°37'53.8"N 139°44'45.6"E	02/13/2018	PRJDB6962	SAMD00194609	DRR199445	N/A	draft	57.8067	139	5471955	115673	5248	Pseudomonas putida	N/A	new ST	No hit found	No hit found
WP8-W18-CRE-06	wastewater treatment plant effluent	Japan:Tokyo	35°37'53.8"N 139°44'45.6"E	02/13/2018	PRJDB6962	SAMD00194610	DRR199446	N/A	draft	88.4712	139	4636813	95565	4531	Enterobacter cloacae	N/A	ST28	Col(pHAD28), Col(pHAD28)	blaACT-6, blaCTX-M-2, oqxB20
WP8-W18-ESBL-02	wastewater treatment plant effluent	Japan:Tokyo	35°37'53.8"N 139°44'45.6"E	02/13/2018	PRJDB6962	SAMD00194611	DRR199447	N/A	draft	44.8766	192	4505796	61903	4311	Aeromonas caviae	N/A	new ST	No hit found	ant(3'')-Ii-aac(6')-IId, blaMOX-8, blaOXA-504, blaPER-3, catB3, mph(A), sul1
WP8-W18-ESBL-03	wastewater treatment plant effluent	Japan:Tokyo	35°37'53.8"N 139°44'45.6"E	02/13/2018	PRJDB6962	SAMD00194612	DRR199448	N/A	draft	47.7462	156	4796458	81766	4683	Enterobacter cloacae	N/A	new ST	IncFII(Yp)	blaMIR-14, fosA
WP8-W18-ESBL-07	wastewater treatment plant effluent	Japan:Tokyo	35°37'53.8"N 139°44'45.6"E	02/13/2018	PRJDB6962	SAMD00194613	DRR199449	N/A	draft	25.2721	188	5210642	77461	5059	Raoultella sp.	N/A	N/A	Col(pHAD28), Col(pHAD28), IncFIB(K), pKPC-CAV1321	blaCTX-M-9
WP8-W18-ESBL-08	wastewater treatment plant effluent	Japan:Tokyo	35°37'53.8"N 139°44'45.6"E	02/13/2018	PRJDB6962	SAMD00194614	DRR199450	N/A	draft	59.2291	123	5073842	152525	4897	Citrobacter freundii	N/A	ST162	Col(pHAD28), IncFIB(pB171), IncN	aacA8, blaCMY-85, blaCTX-M-14, blaDHA-1, dfrA14, dfrA19, mcr-9.1, qacEdelta1, qacG2, qnrB4, qnrS1, sul1
WP8-W18-ESBL-10	wastewater treatment plant effluent	Japan:Tokyo	35°37'53.8"N 139°44'45.6"E	02/13/2018	PRJDB6962	SAMD00194615	DRR199451	N/A	draft	54.0559	116	5270218	166730	5168	Enterobacter kobei	N/A	new ST	IncP6, pKPC-CAV1321	ant(2'')-Ia, blaACT-64, blaVEB-1, cmlA5, dfrA14, fosA, qacL, qnrVC4
WP8-W18-ESBL-11	wastewater treatment plant effluent	Japan:Tokyo	35°37'53.8"N 139°44'45.6"E	02/13/2018	PRJDB6962	SAMD00194616	DRR199452	AP022238, AP022239, AP022240	complete	395.76	3	3852747	3727647	3660	Acinetobacter baumannii	N/A	new ST	No hit found	ant(3'')-IIa, blaADC-66, blaOXA-259
WP8-W18-ESBL-12	wastewater treatment plant effluent	Japan:Tokyo	35°37'53.8"N 139°44'45.6"E	02/13/2018	PRJDB6962	SAMD00194617	DRR199453	N/A	draft	187.552	97	5406565	152723	5043	Pseudomonas putida	N/A	new ST	No hit found	No hit found
WP8-W18-ESBL-13	wastewater treatment plant effluent	Japan:Tokyo	35°37'53.8"N 139°44'45.6"E	02/13/2018	PRJDB6962	SAMD00194618	DRR199454	N/A	draft	57.7903	136	5034323	116795	4748	Aeromonas veronii	N/A	new ST	No hit found	aadA2, ant(3'')-Ii-aac(6')-IId, blaFOX-14, blaOXA-725, blaPER-3, catB3, cphA4, mph(A), sul1, tet(E)
WP8-W18-ESBL-14	wastewater treatment plant effluent	Japan:Tokyo	35°37'53.8"N 139°44'45.6"E	02/13/2018	PRJDB6962	SAMD00194619	DRR199455	N/A	draft	85.7071	154	6807866	105759	6397	Pseudomonas nitroreducens	N/A	N/A	No hit found	No hit found
WP8-S18-CRE-01	wastewater treatment plant effluent	Japan:Tokyo	35°37'53.8"N 139°44'45.6"E	08/06/2018	PRJDB6962	SAMD00194620	DRR199456	AP022241, AP022242, AP022243, AP022244	complete	691.336	4	4826820	4611279	4517	Aeromonas caviae	N/A	new ST	IncP6	aac(6')-Ia, aadA2, blaKPC-2, blaMOX-12, blaOXA-732, blaOXA-780, mcr-3.18, mph(A), qacEdelta1, sul1
WP8-S18-CRE-02	wastewater treatment plant effluent	Japan:Tokyo	35°37'53.8"N 139°44'45.6"E	08/06/2018	PRJDB6962	SAMD00194621	DRR199457	AP022245, AP022246, AP022247, AP022248, AP022249, AP022250, AP022251	complete	572.929	7	5016101	4693292	4917	Escherichia coli	O184:H40	ST542	Col(pHAD28), IncFIB(AP001918), IncFII(pCoo), IncX1, IncX3	aadA5, aph(3')-Ia, blaCTX-M-55, blaEC, blaNDM-5, blaTEM-20, ble, dfrA14, dfrA17, floR, fosA3, mdf(A), qnrS1, qnrS2, sul2, tet(A)
WP8-S18-CRE-03	wastewater treatment plant effluent	Japan:Tokyo	35°37'53.8"N 139°44'45.6"E	08/06/2018	PRJDB6962	SAMD00194622	DRR199458	N/A	draft	372.678	362	4815324	30075	4732	Escherichia coli	O184:H40	ST542	Col(pHAD28), IncFIB(AP001918), IncX1, IncX3	aadA5, aph(3')-Ia, blaEC, dfrA14, dfrA17, mdf(A), qnrS1, qnrS2, sul2, tet(A)
WP8-S18-ESBL-01	wastewater treatment plant effluent	Japan:Tokyo	35°37'53.8"N 139°44'45.6"E	08/06/2018	PRJDB6962	SAMD00194623	DRR199459	N/A	draft	47.1998	117	4882227	78758	4490	Aeromonas hydrophila	N/A	ST558	IncP6	blaKPC-2, blaOXA-726, cepS, cphA2, mph(A), tet(E)
WP8-S18-ESBL-02	wastewater treatment plant effluent	Japan:Tokyo	35°37'53.8"N 139°44'45.6"E	08/06/2018	PRJDB6962	SAMD00194624	DRR199460	AP022252, AP022253	complete	293.208	2	5001549	4962478	4568	Aeromonas hydrophila	N/A	ST558	IncP6	blaKPC-2, blaOXA-726, cepS, cphA2, mph(A), tet(E)
WP8-S18-ESBL-03	wastewater treatment plant effluent	Japan:Tokyo	35°37'53.8"N 139°44'45.6"E	08/06/2018	PRJDB6962	SAMD00194625	DRR199461	N/A	draft	83.919	330	4339603	28135	4127	Aeromonas caviae	N/A	new ST	No hit found	ant(3'')-Ii-aac(6')-IId, blaMOX-13, blaOXA-504, blaPER-3, catB3, catB8, qacEdelta1, sul1, tet(A), tet(C)
WP8-S18-ESBL-04	wastewater treatment plant effluent	Japan:Tokyo	35°37'53.8"N 139°44'45.6"E	08/06/2018	PRJDB6962	SAMD00194626	DRR199462	AP022254, AP022255	complete	234.414	2	4565788	4507652	4239	Aeromonas caviae	N/A	new ST	No hit found	aph(3'')-Ib, aph(6)-Id, blaCTX-M-3, blaMOX-12, blaOXA-504, floR, qacEdelta1, sul1, sul2, tet(G)
WP8-S18-ESBL-05	wastewater treatment plant effluent	Japan:Tokyo	35°37'53.8"N 139°44'45.6"E	08/06/2018	PRJDB6962	SAMD00194627	DRR199463	N/A	draft	93.8612	531	4793037	22212	4699	Aeromonas caviae	N/A	new ST	IncP6	aph(3'')-Ib, aph(6)-Id, blaKPC-2, blaMOX-13, blaOXA-504, mcr-3.3, qnrS2
WP8-S18-ESBL-06	wastewater treatment plant effluent	Japan:Tokyo	35°37'53.8"N 139°44'45.6"E	08/06/2018	PRJDB6962	SAMD00194628	DRR199464	AP022256, AP022257, AP022258, AP022259, AP022260	complete	216.937	5	5176749	4966419	4971	Klebsiella sp.	N/A	N/A	IncFIB(K), IncFIB(pB171), IncR, IncY	blaCTX-M-13
WP8-S18-ESBL-07	wastewater treatment plant effluent	Japan:Tokyo	35°37'53.8"N 139°44'45.6"E	08/06/2018	PRJDB6962	SAMD00194629	DRR199465	AP022261, AP022262, AP022263	complete	551.676	3	5125148	4907327	4882	Escherichia coli	O17 or O44 or O77:H18	ST2858	IncB/O/K/Z, IncFIC(FII), IncFII(pSFO)	blaCTX-M-15, blaEC-18, mdf(A), qnrS1
WP8-S18-ESBL-08	wastewater treatment plant effluent	Japan:Tokyo	35°37'53.8"N 139°44'45.6"E	08/06/2018	PRJDB6962	SAMD00194630	DRR199466	N/A	draft	41.8705	282	5161977	42622	5031	Aeromonas veronii	N/A	new ST	IncP6, IncQ2	ARR-3, aac(3)-IId, aac(6')-Ib-cr, aadA2, aph(3'')-Ib, blaOXA-1, blaOXA-725, blaSFO-1, blaTEM-1, catB3, cphA4, mph(A), qacEdelta1, sul1
WP8-S18-ESBL-09	wastewater treatment plant effluent	Japan:Tokyo	35°37'53.8"N 139°44'45.6"E	08/06/2018	PRJDB6962	SAMD00194631	DRR199467	N/A	draft	101.075	265	4794369	40492	4578	Aeromonas caviae	N/A	new ST	No hit found	ARR-3, aac(6')-Ib-cr, blaMOX-8, blaOXA-1, blaOXA-504, catB2, catB3, mcr-3.27, qacEdelta1, sul1
WP8-S18-ESBL-10	wastewater treatment plant effluent	Japan:Tokyo	35°37'53.8"N 139°44'45.6"E	08/06/2018	PRJDB6962	SAMD00194632	DRR199468	N/A	draft	138.941	379	5433066	91859	5365	Escherichia coli	O102:H6	ST405	Col156, IncFIA, IncFIB(AP001918), IncFII(pRSB107)	aadA5, aph(3'')-Ib, aph(6)-Id, blaCTX-M-14, blaEC-8, blaTEM-1, dfrA17, mdf(A), mph(A), qacEdelta1, sul1, sul2, tet(A)
WP8-S18-ESBL-11	wastewater treatment plant effluent	Japan:Tokyo	35°37'53.8"N 139°44'45.6"E	08/06/2018	PRJDB6962	SAMD00194633	DRR199469	AP022264, AP022265, AP022266, AP022267	complete	280.497	4	4907425	4861422	4584	Aeromonas veronii	N/A	new ST	No hit found	aac(3)-IId, blaCTX-M-3, blaFOX-4, blaOXA-725, blaTEM-1, mph(A), tet(E)
WP8-S18-ESBL-12	wastewater treatment plant effluent	Japan:Tokyo	35°37'53.8"N 139°44'45.6"E	08/06/2018	PRJDB6962	SAMD00194634	DRR199470	N/A	draft	111.066	107	4895383	115405	4502	Aeromonas hydrophila	N/A	ST558	IncP6	blaKPC-2, blaOXA-726, cepS, cphA2, mph(A), tet(E)
WP8-S18-ESBL-13	wastewater treatment plant effluent	Japan:Tokyo	35°37'53.8"N 139°44'45.6"E	08/06/2018	PRJDB6962	SAMD00194635	DRR199471	N/A	draft	286.838	111	3702714	67709	3564	Acinetobacter baumannii	N/A	ST216	No hit found	ant(3'')-IIa, blaADC-165, blaOXA-51
WP8-S18-ESBL-14	wastewater treatment plant effluent	Japan:Tokyo	35°37'53.8"N 139°44'45.6"E	08/06/2018	PRJDB6962	SAMD00194636	DRR199472	N/A	draft	174.94	108	5138416	124509	4697	Chromobacterium rhizoryzae	N/A	N/A	No hit found	blaCRH-1
WP8-W19-CRE-01	wastewater treatment plant effluent	Japan:Tokyo	35°37'53.8"N 139°44'45.6"E	02/05/2019	PRJDB6962	SAMD00194637	DRR199473	AP022268, AP022269, AP022270, AP022271, AP022272, AP022273	5 complete replicons, 1 draft plasmids	230.503	6	6013171	5490896	5728	Raoultella ornithinolytica	N/A	N/A	IncFIB(K), IncX3	aac(6')-Il, aph(3'')-Ib, aph(6)-Id, blaGES-24, blaLAP-2, blaNDM-5, blaORN-1, ble, catB6, dfrA14, floR, fosA, qnrS1, sul2, tet(A)
WP8-W19-CRE-02	wastewater treatment plant effluent	Japan:Tokyo	35°37'53.8"N 139°44'45.6"E	02/05/2019	PRJDB6962	SAMD00194638	DRR199474	AP022274, AP022275, AP022276, AP022277, AP022278, AP022279, AP022280	complete	360.263	7	5221843	4891055	5034	Enterobacter cloacae	N/A	new ST	Col(pHAD28), IncFIB(pECLA), IncP6, IncQ1	aac(6')-Ia, aph(3'')-Ib, aph(6)-Id, blaKPC-2, fosA, qnrE1
WP8-W19-CRE-03	wastewater treatment plant effluent	Japan:Tokyo	35°37'53.8"N 139°44'45.6"E	02/05/2019	PRJDB6962	SAMD00194639	DRR199475	AP022281, AP022282, AP022283, AP022284, AP022285, AP022286	complete	394.153	6	4792142	4555339	4442	Aeromonas veronii	N/A	new ST	IncP6	aac(6')-Ia, aadA2, blaKPC-2, blaOXA-725, blaOXA-732, cphA7, qacEdelta1, sul1, tet(E)
WP8-W19-CRE-04	wastewater treatment plant effluent	Japan:Tokyo	35°37'53.8"N 139°44'45.6"E	02/05/2019	PRJDB6962	SAMD00194640	DRR199476	N/A	draft	36.5232	166	4624505	63651	4315	Aeromonas veronii	N/A	new ST	IncP6	aac(6')-Ia, aadA2, blaKPC-2, blaOXA-725, blaOXA-732, cphA7, tet(E)
WP8-W19-CRE-05	wastewater treatment plant effluent	Japan:Tokyo	35°37'53.8"N 139°44'45.6"E	02/05/2019	PRJDB6962	SAMD00194641	DRR199477	N/A	draft	46.1539	226	6252909	51983	5825	Pseudomonas otitidis	N/A	N/A	No hit found	blaPOM-1
WP8-W19-ESBL-01	wastewater treatment plant effluent	Japan:Tokyo	35°37'53.8"N 139°44'45.6"E	02/05/2019	PRJDB6962	SAMD00194642	DRR199478	N/A	draft	89.5584	82	5009309	154833	4707	Escherichia coli	O86:H18	ST38	No hit found	aac(3)-IIa, blaCTX-M-14, blaEC-8, mdf(A)
WP8-W19-ESBL-02	wastewater treatment plant effluent	Japan:Tokyo	35°37'53.8"N 139°44'45.6"E	02/05/2019	PRJDB6962	SAMD00194643	DRR199479	N/A	draft	81.4367	121	5386971	134487	5201	Escherichia coli	O2 or O50:H30	ST38	Col156, IncB/O/K/Z, IncFIB(AP001918), IncY	aac(3)-IId, aadA5, blaCTX-M-14, blaEC-8, blaTEM-1, dfrA17, mdf(A), mph(A), qacEdelta1, sul1
WP8-W19-ESBL-03	wastewater treatment plant effluent	Japan:Tokyo	35°37'53.8"N 139°44'45.6"E	02/05/2019	PRJDB6962	SAMD00194644	DRR199480	N/A	draft	97.2596	107	5011303	145065	4712	Escherichia coli	O86:H18	ST38	No hit found	aadA2, aph(3'')-Ib, aph(6)-Id, blaCTX-M-14, blaEC-8, dfrA12, erm(B), mdf(A), mph(A), qacEdelta1, sul1
WP8-W19-ESBL-04	wastewater treatment plant effluent	Japan:Tokyo	35°37'53.8"N 139°44'45.6"E	02/05/2019	PRJDB6962	SAMD00194645	DRR199481	N/A	draft	85.499	80	4738318	220488	4499	Escherichia coli	O86:H12	ST602	No hit found	aph(3'')-Ib, aph(6)-Id, blaCTX-M-15, blaEC-18, blaTEM-1, dfrA14, mdf(A), qnrS1, sul2, tet(A)
WP8-W19-ESBL-05	wastewater treatment plant effluent	Japan:Tokyo	35°37'53.8"N 139°44'45.6"E	02/05/2019	PRJDB6962	SAMD00194646	DRR199482	N/A	draft	61.4012	195	4993679	67451	4681	Aeromonas veronii	N/A	new ST	No hit found	ARR-3, aac(6')-Ib-cr, blaCTX-M-3, blaFOX-14, blaOXA-1, blaOXA-725, blaTEM-1, catB3, cphA4, mcr-3.17, mph(A), qacEdelta1, sul1
WP8-W19-ESBL-06	wastewater treatment plant effluent	Japan:Tokyo	35°37'53.8"N 139°44'45.6"E	02/05/2019	PRJDB6962	SAMD00194647	DRR199483	N/A	draft	47.4606	157	5077404	94941	4847	Escherichia coli	O15:H18	ST69	Col(MG828), Col156, ColRNAI, IncFIA, IncFIB(AP001918), IncFII(pRSB107), IncI2(Delta), IncX1	blaCTX-M-14, blaEC-8, dfrA14, mdf(A), mph(A)
WP8-W19-ESBL-07	wastewater treatment plant effluent	Japan:Tokyo	35°37'53.8"N 139°44'45.6"E	02/05/2019	PRJDB6962	SAMD00194648	DRR199484	N/A	draft	73.0292	301	4799839	41946	4597	Aeromonas hydrophila	N/A	new ST	No hit found	aadA16, blaOXA-10, blaPER-3, catB3, cmlA5, dfrA1, dfrA14, mph(A), qacF, qnrVC4, sul1, tet(A)
WP8-W19-ESBL-08	wastewater treatment plant effluent	Japan:Tokyo	35°37'53.8"N 139°44'45.6"E	02/05/2019	PRJDB6962	SAMD00194649	DRR199485	N/A	draft	58.4177	130	6291808	185767	6237	Klebsiella variicola	N/A	N/A	Col440I, IncC, IncFIB(K), IncR, pKPC-CAV1321	ARR-3, aac(6')-31, aac(6')-Il, blaDHA-1, blaGES-24, blaLEN-9, blaOXA-10, blaSHV-12, catB6, cmlA5, dfrA14, floR, fosA, fosA7, oqxA7, oqxB15, qnrB4, sul1, sul2, tet(D)
WP8-W19-ESBL-09	wastewater treatment plant effluent	Japan:Tokyo	35°37'53.8"N 139°44'45.6"E	02/05/2019	PRJDB6962	SAMD00194650	DRR199486	N/A	draft	80.9158	155	5324169	131400	4976	Aeromonas hydrophila	N/A	new ST	IncU	aac(3)-IId, aac(6')-Ib-cr, blaCTX-M-3, blaOXA-724, cepH, imiH, mph(A), qnrS2, sul1
WP8-W19-ESBL-10	wastewater treatment plant effluent	Japan:Tokyo	35°37'53.8"N 139°44'45.6"E	02/05/2019	PRJDB6962	SAMD00194651	DRR199487	N/A	draft	61.5693	214	4662367	51542	4385	Aeromonas veronii	N/A	new ST	No hit found	ant(3'')-Ii-aac(6')-IId, blaOXA-725, catB3, cphA3, mcr-3.16, mph(A), sul1, tet(E)
WP8-W19-ESBL-11	wastewater treatment plant effluent	Japan:Tokyo	35°37'53.8"N 139°44'45.6"E	02/05/2019	PRJDB6962	SAMD00194652	DRR199488	N/A	draft	108.719	128	4747228	80184	4394	Aeromonas veronii	N/A	new ST	No hit found	ARR-3, aac(3)-IId, aac(6')-Ib-cr, aph(3'')-Ib, aph(6)-Id, blaFOX-16, blaOXA-1, blaOXA-725, blaSFO-1, blaTEM-1, catB3, catB8, cphA3, mph(A), qacEdelta1, sul1, tet(C)
WP8-W19-ESBL-12	wastewater treatment plant effluent	Japan:Tokyo	35°37'53.8"N 139°44'45.6"E	02/05/2019	PRJDB6962	SAMD00194653	DRR199489	N/A	draft	98.8897	144	5969178	142992	5822	Klebsiella variicola	N/A	N/A	Col(BS512), Col(MG828), IncFIA(HI1), IncFIB(K), IncFII(pKP91), IncFII(pKP91)	aac(3)-IId, aph(3'')-Ib, aph(6)-Id, blaCTX-M-14, blaLAP-2, blaLEN-19, blaTEM-1, dfrA1, fosA, oqxA7, oqxB15, qacEdelta1, qnrS1, sul1, sul2, tet(A)
WP8-W19-ESBL-13	wastewater treatment plant effluent	Japan:Tokyo	35°37'53.8"N 139°44'45.6"E	02/05/2019	PRJDB6962	SAMD00194654	DRR199490	N/A	draft	55.6601	135	4932850	90676	4683	Kluyvera georgiana	N/A	N/A	IncFIB(pB171), IncR, IncX5, IncY	blaCTX-M-13
WP8-W19-ESBL-14	wastewater treatment plant effluent	Japan:Tokyo	35°37'53.8"N 139°44'45.6"E	02/05/2019	PRJDB6962	SAMD00194655	DRR199491	N/A	draft	59.161	168	5787678	155699	5616	Klebsiella pneumoniae	N/A	ST1044	Col(pHAD28), Col(pHAD28), Col(pHAD28), Col440II, IncFIA(HI1), IncFIB(K), IncFIB(pNDM-Mar)	blaCTX-M-15, blaOKP-B-8, fosA, oqxA10, oqxB11
WP8-W19-ESBL-15	wastewater treatment plant effluent	Japan:Tokyo	35°37'53.8"N 139°44'45.6"E	02/05/2019	PRJDB6962	SAMD00194656	DRR199492	N/A	draft	145.659	148	4929760	87718	4693	Kluyvera georgiana	N/A	N/A	IncFIB(K), IncFIB(pB171), IncR, IncY	blaCTX-M-13
WP8-W19-ESBL-16	wastewater treatment plant effluent	Japan:Tokyo	35°37'53.8"N 139°44'45.6"E	02/05/2019	PRJDB6962	SAMD00194657	DRR199493	N/A	draft	95.8707	125	6289658	188473	6231	Klebsiella variicola	N/A	N/A	Col440I, IncC, IncFIB(K), IncR, pKPC-CAV1321	ARR-3, aac(6')-31, aac(6')-Il, blaDHA-1, blaGES-24, blaLEN-9, blaOXA-10, blaSHV-12, catB6, cmlA5, dfrA14, floR, fosA, fosA7, oqxA7, oqxB15, qnrB4, sul1, sul2, tet(D)
WP8-W19-ESBL-17	wastewater treatment plant effluent	Japan:Tokyo	35°37'53.8"N 139°44'45.6"E	02/05/2019	PRJDB6962	SAMD00194658	DRR199494	N/A	draft	54.5347	96	5935624	159629	5379	Pseudomonas putida	N/A	new ST	No hit found	No hit found
WP8-W19-ESBL-18	wastewater treatment plant effluent	Japan:Tokyo	35°37'53.8"N 139°44'45.6"E	02/05/2019	PRJDB6962	SAMD00194659	DRR199495	N/A	draft	89.6669	242	6170318	65546	5803	Pseudomonas putida	N/A	new ST	No hit found	No hit found
WP9-S17-ESBL-01	wastewater treatment plant effluent	Japan:Tokyo	35°37'49.9"N 139°47'02.9"E	07/10/2017	PRJDB6962	SAMD00194660	DRR199496	N/A	draft	77.8968	47	4862312	239785	4578	Enterobacter roggenkampii	N/A	new ST	pKPC-CAV1193	blaMIR-12, fosA
WP9-S17-ESBL-02	wastewater treatment plant effluent	Japan:Tokyo	35°37'49.9"N 139°47'02.9"E	07/10/2017	PRJDB6962	SAMD00194661	DRR199497	N/A	draft	47.395	87	4357649	115200	4075	Aeromonas caviae	N/A	new ST	No hit found	blaMOX-3, blaOXA-504
WP9-S17-ESBL-03	wastewater treatment plant effluent	Japan:Tokyo	35°37'49.9"N 139°47'02.9"E	07/10/2017	PRJDB6962	SAMD00194662	DRR199498	N/A	draft	64.4576	125	5122810	134349	4855	Escherichia coli	O86:H18	ST38	Col156, ColpVC, IncB/O/K/Z, IncU, IncX1, pSL483	aadA2, aph(3'')-Ib, aph(6)-Id, blaCTX-M-14, blaEC-8, dfrA12, mdf(A), mph(A), qacEdelta1, sul1, sul2
WP9-S17-ESBL-04	wastewater treatment plant effluent	Japan:Tokyo	35°37'49.9"N 139°47'02.9"E	07/10/2017	PRJDB6962	SAMD00194663	DRR199499	N/A	draft	54.543	90	4356780	112640	4061	Aeromonas caviae	N/A	new ST	No hit found	blaMOX-3, blaOXA-504
WP9-S17-ESBL-05	wastewater treatment plant effluent	Japan:Tokyo	35°37'49.9"N 139°47'02.9"E	07/10/2017	PRJDB6962	SAMD00194664	DRR199500	N/A	draft	35.142	137	5080918	106116	5007	Enterobacter cloacae	N/A	new ST	Col(pHAD28), IncFIB(pQil), IncHI2, IncHI2A	aadA2, ant(2'')-Ia, blaCTX-M-9, dfrA16, fosA, mcr-9.1, qnrA1, sul1, tet(A)
WP9-S17-ESBL-06	wastewater treatment plant effluent	Japan:Tokyo	35°37'49.9"N 139°47'02.9"E	07/10/2017	PRJDB6962	SAMD00194665	DRR199501	N/A	draft	54.7492	25	4835999	667641	4567	Citrobacter sp.	N/A	N/A	No hit found	blaSED
WP9-S17-ESBL-07	wastewater treatment plant effluent	Japan:Tokyo	35°37'49.9"N 139°47'02.9"E	07/10/2017	PRJDB6962	SAMD00194666	DRR199502	N/A	draft	60.0296	487	5166295	27852	5171	Chromobacterium rhizoryzae	N/A	N/A	No hit found	blaCRH-1
WP9-S17-ESBL-08	wastewater treatment plant effluent	Japan:Tokyo	35°37'49.9"N 139°47'02.9"E	07/10/2017	PRJDB6962	SAMD00194667	DRR199503	N/A	draft	63.051	69	3559535	84006	3403	Acinetobacter baumannii	N/A	new ST	No hit found	ant(3'')-IIa, blaADC-156, blaOXA-688
WP9-S17-ESBL-09	wastewater treatment plant effluent	Japan:Tokyo	35°37'49.9"N 139°47'02.9"E	07/10/2017	PRJDB6962	SAMD00194668	DRR199504	N/A	draft	93.1203	177	4394491	48299	4318	Pseudomonas alcaligenes	N/A	N/A	No hit found	No hit found
WP9-S17-ESBL-10	wastewater treatment plant effluent	Japan:Tokyo	35°37'49.9"N 139°47'02.9"E	07/10/2017	PRJDB6962	SAMD00194669	DRR199505	N/A	draft	54.0691	558	5190604	24622	5285	Chromobacterium rhizoryzae	N/A	N/A	No hit found	blaCRH-1
WP9-S17-ESBL-11	wastewater treatment plant effluent	Japan:Tokyo	35°37'49.9"N 139°47'02.9"E	07/10/2017	PRJDB6962	SAMD00194670	DRR199506	AP022287, AP022288, AP022289	complete	108.945	3	5441804	5232187	5165	Escherichia coli	O2 or O50:H30	ST38	IncFIB(AP001918), IncFII(pSFO)	aac(3)-IId, aadA5, blaCTX-M-14, blaEC-8, blaTEM-1, blaTEM-1C, dfrA17, mdf(A), mph(A), qacEdelta1, sul1
WP9-S17-ESBL-12	wastewater treatment plant effluent	Japan:Tokyo	35°37'49.9"N 139°47'02.9"E	07/10/2017	PRJDB6962	SAMD00194671	DRR199507	N/A	draft	54.3293	27	4835175	464654	4562	Citrobacter sp.	N/A	N/A	No hit found	blaSED
WP9-W18-ESBL-01	wastewater treatment plant effluent	Japan:Tokyo	35°37'49.9"N 139°47'02.9"E	02/13/2018	PRJDB6962	SAMD00194672	DRR199508	N/A	draft	126.555	112	5366754	139346	5310	Enterobacter kobei	N/A	ST520	IncFII(Yp), pKPC-CAV1321	ant(2'')-Ia, blaACT-28, blaVEB-1, cmlA5, fosA, qnrVC4
WP9-W18-ESBL-02	wastewater treatment plant effluent	Japan:Tokyo	35°37'49.9"N 139°47'02.9"E	02/13/2018	PRJDB6962	SAMD00194673	DRR199509	N/A	draft	75.1122	102	4854415	123386	4453	Aeromonas hydrophila	N/A	new ST	No hit found	blaOXA-726, cepS, cphA1, mcr-3.3
WP9-W18-ESBL-03	wastewater treatment plant effluent	Japan:Tokyo	35°37'49.9"N 139°47'02.9"E	02/13/2018	PRJDB6962	SAMD00194674	DRR199510	N/A	draft	174.629	26	4835755	422150	4563	Citrobacter sp.	N/A	N/A	No hit found	blaSED
WP9-W18-ESBL-04	wastewater treatment plant effluent	Japan:Tokyo	35°37'49.9"N 139°47'02.9"E	02/13/2018	PRJDB6962	SAMD00194675	DRR199511	AP022290, AP022291, AP022292, AP022293, AP022294	complete	218.772	5	4927279	4781224	4560	Aeromonas veronii	N/A	new ST	No hit found	ARR-3, aac(3)-IId, aac(6')-Ib-cr, blaCTX-M-3, blaFOX-16, blaOXA-1, blaOXA-725, catB3, cphA3, dfrA17, dfrA34, fosA3, mph(A), qacEdelta1, qnrS2, sul1, tet(E)
WP9-W18-ESBL-05	wastewater treatment plant effluent	Japan:Tokyo	35°37'49.9"N 139°47'02.9"E	02/13/2018	PRJDB6962	SAMD00194676	DRR199512	N/A	draft	146.362	327	4447001	35916	4238	Aeromonas media	N/A	new ST	No hit found	blaMOX-9, blaOXA-427
WP9-W18-ESBL-06	wastewater treatment plant effluent	Japan:Tokyo	35°37'49.9"N 139°47'02.9"E	02/13/2018	PRJDB6962	SAMD00194677	DRR199513	N/A	draft	151.358	45	6680416	396253	6009	Pseudomonas protegens	N/A	N/A	No hit found	No hit found
WP9-S18-CRE-01	wastewater treatment plant effluent	Japan:Tokyo	35°37'49.9"N 139°47'02.9"E	08/06/2018	PRJDB6962	SAMD00194678	DRR199514	N/A	draft	149.08	67	5373858	169369	5002	Pseudomonas putida	N/A	new ST	No hit found	No hit found
WP9-S18-CRE-02	wastewater treatment plant effluent	Japan:Tokyo	35°37'49.9"N 139°47'02.9"E	08/06/2018	PRJDB6962	SAMD00194679	DRR199515	N/A	draft	106.676	416	6256823	36404	6087	Pseudomonas otitidis	N/A	N/A	No hit found	blaPOM-1
WP9-S18-ESBL-01	wastewater treatment plant effluent	Japan:Tokyo	35°37'49.9"N 139°47'02.9"E	08/06/2018	PRJDB6962	SAMD00194680	DRR199516	N/A	draft	353.002	21	4836892	874218	4569	Citrobacter sp.	N/A	N/A	No hit found	blaSED
WP9-S18-ESBL-02	wastewater treatment plant effluent	Japan:Tokyo	35°37'49.9"N 139°47'02.9"E	08/06/2018	PRJDB6962	SAMD00194681	DRR199517	N/A	draft	164.499	253	4325722	38381	4103	Aeromonas caviae	N/A	new ST	No hit found	ant(3'')-Ii-aac(6')-IId, aph(3'')-Ib, aph(6)-Id, blaMOX-13, blaOXA-504, blaPER-3, catB3, mph(A), sul1, sul2, tet(A)
WP9-S18-ESBL-03	wastewater treatment plant effluent	Japan:Tokyo	35°37'49.9"N 139°47'02.9"E	08/06/2018	PRJDB6962	SAMD00194682	DRR199518	N/A	draft	255.899	25	4835737	464567	4562	Citrobacter sp.	N/A	N/A	No hit found	blaSED
WP9-S18-ESBL-04	wastewater treatment plant effluent	Japan:Tokyo	35°37'49.9"N 139°47'02.9"E	08/06/2018	PRJDB6962	SAMD00194683	DRR199519	N/A	draft	82.9507	105	5096659	135182	4638	Chromobacterium rhizoryzae	N/A	N/A	No hit found	blaCRH-1
WP9-S18-ESBL-05	wastewater treatment plant effluent	Japan:Tokyo	35°37'49.9"N 139°47'02.9"E	08/06/2018	PRJDB6962	SAMD00194684	DRR199520	N/A	draft	63.2592	135	5942135	106959	5605	Pseudomonas monteilii	N/A	N/A	No hit found	No hit found
WP9-S18-ESBL-06	wastewater treatment plant effluent	Japan:Tokyo	35°37'49.9"N 139°47'02.9"E	08/06/2018	PRJDB6962	SAMD00194685	DRR199521	N/A	draft	85.0476	145	6138426	97540	5662	Pseudomonas otitidis	N/A	N/A	No hit found	blaPOM-2
WP9-W19-CRE-01	wastewater treatment plant effluent	Japan:Tokyo	35°37'49.9"N 139°47'02.9"E	02/05/2019	PRJDB6962	SAMD00194686	DRR199522	N/A	draft	74.8604	205	4994941	44401	4650	Chryseobacterium gleum	N/A	N/A	No hit found	blaCGA-1, blaCGB-1
WP9-W19-CRE-02	wastewater treatment plant effluent	Japan:Tokyo	35°37'49.9"N 139°47'02.9"E	02/05/2019	PRJDB6962	SAMD00194687	DRR199523	N/A	draft	82.8433	154	5208916	59008	4876	Chryseobacterium indologenes	N/A	N/A	No hit found	No hit found
WP9-W19-ESBL-01	wastewater treatment plant effluent	Japan:Tokyo	35°37'49.9"N 139°47'02.9"E	02/05/2019	PRJDB6962	SAMD00194688	DRR199524	N/A	draft	96.6095	30	4834721	422198	4566	Citrobacter sp.	N/A	N/A	No hit found	blaSED
WP9-W19-ESBL-02	wastewater treatment plant effluent	Japan:Tokyo	35°37'49.9"N 139°47'02.9"E	02/05/2019	PRJDB6962	SAMD00194689	DRR199525	N/A	draft	147.958	23	4835531	630043	4562	Citrobacter sp.	N/A	N/A	No hit found	blaSED
WP9-W19-ESBL-03	wastewater treatment plant effluent	Japan:Tokyo	35°37'49.9"N 139°47'02.9"E	02/05/2019	PRJDB6962	SAMD00194690	DRR199526	N/A	draft	18.5738	35	4830215	210528	4549	Citrobacter sp.	N/A	N/A	No hit found	blaSED
WP9-W19-ESBL-04	wastewater treatment plant effluent	Japan:Tokyo	35°37'49.9"N 139°47'02.9"E	02/05/2019	PRJDB6962	SAMD00194691	DRR199527	N/A	draft	64.6202	190	5144456	77409	4986	Raoultella sp.	N/A	N/A	IncFIA(HI1), IncFIB(K), IncX3	blaCTX-M-9
WP9-W19-ESBL-05	wastewater treatment plant effluent	Japan:Tokyo	35°37'49.9"N 139°47'02.9"E	02/05/2019	PRJDB6962	SAMD00194692	DRR199528	N/A	draft	88.5178	79	5773450	146496	5201	Pseudomonas entomophila	N/A	N/A	No hit found	No hit found
WP9-W19-ESBL-06	wastewater treatment plant effluent	Japan:Tokyo	35°37'49.9"N 139°47'02.9"E	02/05/2019	PRJDB6962	SAMD00194693	DRR199529	N/A	draft	85.5193	22	4835138	422198	4561	Citrobacter sp.	N/A	N/A	No hit found	blaSED
WP9-W19-ESBL-07	wastewater treatment plant effluent	Japan:Tokyo	35°37'49.9"N 139°47'02.9"E	02/05/2019	PRJDB6962	SAMD00194694	DRR199530	N/A	draft	155.27	285	4928161	45150	4759	Aeromonas media	N/A	new ST	No hit found	ARR-3, aac(3)-IId, aac(6')-Ib-cr, aph(3'')-Ib, aph(6)-Id, blaMOX-9, blaOXA-1, blaOXA-427, blaSFO-1, blaTEM-1, catB3, mcr-3.17, mph(A), qacEdelta1, sul1, tet(A)
WP9-W19-ESBL-08	wastewater treatment plant effluent	Japan:Tokyo	35°37'49.9"N 139°47'02.9"E	02/05/2019	PRJDB6962	SAMD00194695	DRR199531	N/A	draft	91.1798	223	4502749	46964	4263	Aeromonas media	N/A	new ST	No hit found	blaMOX-9, blaOXA-427
WP9-W19-ESBL-09	wastewater treatment plant effluent	Japan:Tokyo	35°37'49.9"N 139°47'02.9"E	02/05/2019	PRJDB6962	SAMD00194696	DRR199532	N/A	draft	52.5387	150	6067583	101984	5738	Pseudomonas nitroreducens	N/A	N/A	No hit found	No hit found
WP9-W19-ESBL-10	wastewater treatment plant effluent	Japan:Tokyo	35°37'49.9"N 139°47'02.9"E	02/05/2019	PRJDB6962	SAMD00194697	DRR199533	N/A	draft	85.419	229	4500666	46964	4276	Aeromonas media	N/A	new ST	No hit found	blaMOX-9, blaOXA-427
BEC1-S17-ESBL-01	sea water	Japan:Tokyo	35°37'50.0"N 139°46'31.3"E	07/10/2017	PRJDB6962	SAMD00194698	DRR199534	N/A	draft	126.501	124	4342869	80467	4031	Aeromonas media	N/A	new ST	No hit found	blaCTX-M-3, blaMOX-9, blaOXA-427, qnrS2
BEC1-S17-ESBL-02	sea water	Japan:Tokyo	35°37'50.0"N 139°46'31.3"E	07/10/2017	PRJDB6962	SAMD00194699	DRR199535	N/A	draft	117.805	49	5302626	223814	4990	Pseudomonas sp.	N/A	N/A	No hit found	No hit found
BEC1-S17-ESBL-03	sea water	Japan:Tokyo	35°37'50.0"N 139°46'31.3"E	07/10/2017	PRJDB6962	SAMD00194700	DRR199536	N/A	draft	104.759	75	4358449	154268	4062	Aeromonas caviae	N/A	new ST	No hit found	blaMOX-3, blaOXA-504
BEC1-S17-ESBL-04	sea water	Japan:Tokyo	35°37'50.0"N 139°46'31.3"E	07/10/2017	PRJDB6962	SAMD00194701	DRR199537	N/A	draft	69.6836	145	4530550	92014	4258	Aeromonas caviae	N/A	new ST	IncQ2	aac(3)-IId, ant(3'')-Ii-aac(6')-IId, aph(3'')-Ib, aph(3')-Ia, aph(6)-Id, bla, blaMOX-13, blaOXA-504, blaPER-3, catB3, dfrA5, mph(A), qnrS2, sul1
BEC1-S17-ESBL-05	sea water	Japan:Tokyo	35°37'50.0"N 139°46'31.3"E	07/10/2017	PRJDB6962	SAMD00194702	DRR199538	N/A	draft	37.2788	219	5164185	123493	5016	Escherichia coli	O176:H34	ST130	ColRNAI, IncFIB(AP001918), IncFII, IncFII(pRSB107)	blaCTX-M-15, blaDHA-1, blaEC-8, blaTEM-1, dfrA17, mdf(A), mph(A), qnrB4, sul1, tet(B)
BEC1-S17-ESBL-06	sea water	Japan:Tokyo	35°37'50.0"N 139°46'31.3"E	07/10/2017	PRJDB6962	SAMD00194703	DRR199539	N/A	draft	60.7557	220	5170218	147397	5030	Escherichia coli	O176:H34	ST130	ColRNAI, IncFIB(AP001918), IncFII, IncFII(pRSB107)	blaCTX-M-15, blaDHA-1, blaEC-8, blaTEM-1, dfrA17, mdf(A), mph(A), qnrB4, sul1, tet(B)
BEC1-S17-ESBL-07	sea water	Japan:Tokyo	35°37'50.0"N 139°46'31.3"E	07/10/2017	PRJDB6962	SAMD00194704	DRR199540	AP022295, AP022296, AP022297	complete	176.021	3	4774704	4665448	4521	Escherichia coli	UT:H2	ST847	IncB/O/K/Z	blaCTX-M-14, blaEC-18, mdf(A), mph(A)
BEC1-S17-ESBL-08	sea water	Japan:Tokyo	35°37'50.0"N 139°46'31.3"E	07/10/2017	PRJDB6962	SAMD00194705	DRR199541	N/A	draft	77.4906	127	4989279	148921	4846	Escherichia coli	O100:H12	ST205	Col(pHAD28), IncI1-I(gamma), p0111	aac(3)-VIa, aph(3'')-Ib, aph(6)-Id, blaCTX-M-55, blaEC-18, dfrA1, mdf(A), qacEdelta1, sat2, sul1, sul2, tet(A)
BEC1-S17-ESBL-09	sea water	Japan:Tokyo	35°37'50.0"N 139°46'31.3"E	07/10/2017	PRJDB6962	SAMD00194706	DRR199542	AP022298, AP022299, AP022300, AP022301	complete	164.707	4	5335413	5121071	5112	Escherichia coli	O176:H34	ST130	Col440I, ColRNAI, IncFIB(AP001918), IncFII, IncFII(pRSB107)	blaCTX-M-15, blaDHA-1, blaEC-8, blaTEM-1, dfrA17, mdf(A), mph(A), qnrB4, sul1, tet(B)
BEC1-S17-ESBL-10	sea water	Japan:Tokyo	35°37'50.0"N 139°46'31.3"E	07/10/2017	PRJDB6962	SAMD00194707	DRR199543	N/A	draft	187.981	103	4523711	195152	4093	Vibrio sp.	N/A	N/A	No hit found	No hit found
BEC1-S17-ESBL-11	sea water	Japan:Tokyo	35°37'50.0"N 139°46'31.3"E	07/10/2017	PRJDB6962	SAMD00194708	DRR199544	N/A	draft	167.429	53	5334610	189401	5027	Pseudomonas sp.	N/A	N/A	No hit found	No hit found
BEC1-S17-ESBL-12	sea water	Japan:Tokyo	35°37'50.0"N 139°46'31.3"E	07/10/2017	PRJDB6962	SAMD00194709	DRR199545	N/A	draft	101.797	90	5340487	141063	5043	Pseudomonas sp.	N/A	N/A	No hit found	No hit found
BEC1-W18-ESBL-01	sea water	Japan:Tokyo	35°37'50.0"N 139°46'31.3"E	02/13/2018	PRJDB6962	SAMD00194710	DRR199546	N/A	draft	179.268	126	5834923	113999	5348	Pseudomonas putida	N/A	ST81	No hit found	No hit found
BEC1-W18-ESBL-02	sea water	Japan:Tokyo	35°37'50.0"N 139°46'31.3"E	02/13/2018	PRJDB6962	SAMD00194711	DRR199547	N/A	draft	162.378	109	6725773	139614	6101	Pseudomonas fluorescens	N/A	new ST	No hit found	No hit found
BEC1-S18-CRE-01	sea water	Japan:Tokyo	35°37'50.0"N 139°46'31.3"E	08/06/2018	PRJDB6962	SAMD00194712	DRR199548	N/A	draft	143.119	282	4634685	28815	4342	Stenotrophomonas maltophilia	N/A	new ST	No hit found	aac(6')-Iz, aph(3')-IIc, aph(6), blaL1
BEC1-S18-CRE-02	sea water	Japan:Tokyo	35°37'50.0"N 139°46'31.3"E	08/06/2018	PRJDB6962	SAMD00194713	DRR199549	N/A	draft	57.0769	786	6335848	17106	6586	Pseudomonas otitidis	N/A	N/A	No hit found	blaPOM-2
BEC1-S18-ESBL-01	sea water	Japan:Tokyo	35°37'50.0"N 139°46'31.3"E	08/06/2018	PRJDB6962	SAMD00194714	DRR199550	AP022302, AP022303, AP022304	complete	301.693	3	4031700	3932227	3815	Acinetobacter sp.	N/A	N/A	No hit found	blaADC-132, blaOXA-273
BEC1-S18-ESBL-02	sea water	Japan:Tokyo	35°37'50.0"N 139°46'31.3"E	08/06/2018	PRJDB6962	SAMD00194715	DRR199551	N/A	draft	175.399	191	5434891	45682	5077	Pseudomonas sp.	N/A	N/A	No hit found	No hit found
BEC1-S18-ESBL-03	sea water	Japan:Tokyo	35°37'50.0"N 139°46'31.3"E	08/06/2018	PRJDB6962	SAMD00194716	DRR199552	N/A	draft	359.162	57	3921348	160411	3812	Acinetobacter baumannii	N/A	ST154	No hit found	ant(3'')-IIa, blaADC-160, blaOXA-430
BEC1-S18-ESBL-04	sea water	Japan:Tokyo	35°37'50.0"N 139°46'31.3"E	08/06/2018	PRJDB6962	SAMD00194717	DRR199553	N/A	draft	151.866	97	5571084	188010	5279	Pseudomonas chengduensis	N/A	N/A	No hit found	No hit found
BEC1-W19-CRE-01	sea water	Japan:Tokyo	35°37'50.0"N 139°46'31.3"E	02/05/2019	PRJDB6962	SAMD00194718	DRR199554	N/A	draft	83.3181	115	5598414	99729	5142	Pseudomonas putida	N/A	new ST	No hit found	No hit found
BEC1-W19-ESBL-01	sea water	Japan:Tokyo	35°37'50.0"N 139°46'31.3"E	02/05/2019	PRJDB6962	SAMD00194719	DRR199555	N/A	draft	40.8448	106	4751703	122190	4565	Escherichia coli	O7:H4	ST93	IncFII(pRSB107)	aac(3)-IId, aadA2, blaCTX-M-65, blaEC-15, dfrA12, floR, mdf(A), mph(A), sul3, tet(A)
BEC1-W19-ESBL-02	sea water	Japan:Tokyo	35°37'50.0"N 139°46'31.3"E	02/05/2019	PRJDB6962	SAMD00194720	DRR199556	N/A	draft	91.7909	55	6073904	218145	5457	Pseudomonas fluorescens	N/A	new ST	No hit found	No hit found
BEC1-W19-ESBL-03	sea water	Japan:Tokyo	35°37'50.0"N 139°46'31.3"E	02/05/2019	PRJDB6962	SAMD00194721	DRR199557	N/A	draft	51.3479	67	6120648	228789	5492	Pseudomonas sp.	N/A	N/A	No hit found	No hit found
BEC1-W19-ESBL-04	sea water	Japan:Tokyo	35°37'50.0"N 139°46'31.3"E	02/05/2019	PRJDB6962	SAMD00194722	DRR199558	N/A	draft	35.846	203	4497682	49087	4237	Aeromonas media	N/A	new ST	No hit found	blaMOX-9, blaOXA-427
BEC1-W19-ESBL-05	sea water	Japan:Tokyo	35°37'50.0"N 139°46'31.3"E	02/05/2019	PRJDB6962	SAMD00194723	DRR199559	N/A	draft	92.2521	162	4957683	80760	4685	Aeromonas media	N/A	new ST	No hit found	blaMOX-9, blaOXA-2, blaOXA-427, cphA1, qacEdelta1, sul1
BEC1-W19-ESBL-06	sea water	Japan:Tokyo	35°37'50.0"N 139°46'31.3"E	02/05/2019	PRJDB6962	SAMD00194724	DRR199560	N/A	draft	60.4531	82	5441848	187676	5079	Pseudomonas putida	N/A	new ST	No hit found	No hit found
