# Supplementary material for: Comprehensive Genome and Plasmidome Analysis of Antimicrobial Resistant Bacteria in Wastewater Treatment Plant Effluent of Tokyo
Source: Antibiotics (Basel). 2022 Sep 21;11(10):1283. doi: 10.3390/antibiotics11101283 (PMC9598598; doi:10.3390/antibiotics11101283)
Supplement: Supplementary file 1 [file antibiotics-11-01283-s001.zip › Table_S3.xlsx]

## Sheet: Table S3
Table S3. Summary of isolates on CHROMagar ESBL and its sequence type in this study.
Organism	Number of strains	Sequence type (number of strains)
Escherichia coli	71	ST131 (n=11), ST38 (n=10), ST10 (n=5), ST602 (n=5), ST405 (n=4), ST69 (n=3), ST130 (n=3), ST648 (n=3), ST542 (n=2), ST1193 (n=2), ST44 (n=1), ST58 (n=1), ST70 (n=1), ST93 (n=1), ST155 (n=1), ST162 (n=1), ST205 (n=1), ST394 (n=1), ST457 (n=1), ST533 (n=1), ST641 (n=1), ST744 (n=1), ST847 (n=1), ST1049 (n=1), ST1148 (n=1), ST2003 (n=1), ST2025 (n=1), ST2858 (n=1), ST3032 (n=1), ST3177 (n=1), ST3941…
Aeromonas caviae	42	ST103 (n=1), ST141 (n=1), new ST (n=40)
Pseudomonas otitidis	28	N/A
Pseudomonas putida	24	ST81 (n=2), ST15 (n=1), new ST (n=21)
Klebsiella pneumoniae	17	ST1803 (n=2), ST4 (n=1), ST15 (n=1), ST17 (n=1), ST29 (n=1), ST34 (n=1), ST37 (n=1), ST101 (n=1), ST189 (n=1), ST432 (n=1), ST644 (n=1), ST655 (n=1), ST1044 (n=1), ST1083 (n=1), ST2478 (n=1), new ST (n=1)
Aeromonas media	15	new ST (n=15)
Aeromonas hydrophila	14	ST558 (n=3), new ST (n=11)
Aeromonas veronii	14	new ST (n=14)
Citrobacter sp.	14	N/A
Klebsiella quasipneumoniae	13	ST668 (n=4), ST1031 (n=2), ST138 (n=1), new ST (n=6)
Acinetobacter baumannii	12	ST213 (n=4), ST154 (n=1), ST36 (n=1), ST216 (n=1), ST332 (n=1), ST372 (n=1), new ST (n=3)
Enterobacter cloacae	11	ST28 (n=3), ST32 (n=1), ST50 (n=1), ST1028 (n=1), new ST (n=5)
Acinetobacter pittii	9	N/A
Pseudomonas sp.	9	N/A
Chromobacterium rhizoryzae	8	N/A
Klebsiella sp.	8	N/A
Stenotrophomonas maltophilia	7	ST249 (n=1), new ST (n=6)
Klebsiella aerogenes	5	ST128 (n=3), new ST (n=2)
Pseudomonas fluorescens	5	new ST (n=5)
Raoultella ornithinolytica	5	N/A
Chromobacterium vaccinii	4	N/A
Chryseobacterium gleum	4	N/A
Enterobacter kobei	4	ST54 (n=1), ST520 (n=1), new ST (n=2)
Klebsiella variicola	4	N/A
Kluyvera georgiana	4	N/A
Pseudomonas koreensis	4	N/A
Chromobacterium aquaticum	3	N/A
Chryseobacterium indologenes	3	N/A
Citrobacter portucalensis	3	N/A
Enterobacter hormaechei	3	ST133 (n=1), ST527 (n=1), ST982 (n=1)
Acinetobacter nosocomialis	2	N/A
Acinetobacter sp.	2	N/A
Aeromonas sp.	2	new ST (n=2)
Chromobacterium haemolyticum	2	N/A
Chromobacterium violaceum	2	N/A
Citrobacter freundii	2	ST12 (n=1), ST162 (n=1)
Enterobacter asburiae	2	ST1100 (n=1), ST807 (n=1)
Enterobacter roggenkampii	2	ST1059 (n=1), new ST (n=1)
Pseudomonas entomophila	2	N/A
Pseudomonas monteilii	2	N/A
Pseudomonas nitroreducens	2	N/A
Pseudomonas protegens	2	N/A
Raoultella sp.	2	N/A
Acinetobacter oleivorans	1	N/A
Aeromonas rivipollensis	1	new ST (n=1)
Aquaphilus sp.	1	N/A
Citrobacter farmeri	1	N/A
Elizabethkingia anophelis	1	N/A
Enterobacter soli	1	new ST (n=1)
Klebsiella oxytoca	1	ST176 (n=1)
Pseudomonas alcaligenes	1	N/A
Pseudomonas chengduensis	1	N/A
Pseudomonas guezennei	1	N/A
Vibrio sp.	1	N/A
