# Supplementary material for: Comprehensive Genome and Plasmidome Analysis of Antimicrobial Resistant Bacteria in Wastewater Treatment Plant Effluent of Tokyo
Source: Antibiotics (Basel). 2022 Sep 21;11(10):1283. doi: 10.3390/antibiotics11101283 (PMC9598598; doi:10.3390/antibiotics11101283)
Supplement: Supplementary file 1 [file antibiotics-11-01283-s001.zip › Table_S4.xlsx]

## Sheet: Tabe S4
Table S4. Strain information of Escherichia coli used in core genome SNV phylogenetic analysis and pan-genome analysis
BioProject ID	BioSample ID	Run ID	Data from	ST	FimH type	Putative serotype	Year range	Collection date	Continent	Geographic location	Source category	Host	Isolation source	Strain name	Detected AMR genes	blaCTX-M-1	blaCTX-M-3	blaCTX-M-8	blaCTX-M-14	blaCTX-M-15	blaCTX-M-24	blaCTX-M-27	blaCTX-M-55	blaCTX-M-65	blaCTX-M-134	blaCTX-M-174	blaKPC-2	blaKPC-3	blaNDM-1	blaNDM-5	blaOXA-48	blaOXA-244	blaCMY-2	blaCMY-23	blaCMY-42
PRJDB3552	SAMD00027193	DRR031241	NCBI SRA	ST131	fimH41	O16:H5	N/A	N/A	Asia (JPN)	Japan	Environment	N/A	N/A	missing	blaEC-5, blaTEM-1B	-	-	-	-	-	-	-	-	-	-	-	-	-	-	-	-	-	-	-	-
PRJDB3868	SAMD00029190	DRR033889	NCBI SRA	ST131	fimH30	O25:H4	2011-2015	2014	Asia	Nepal	Human	Homo sapiens	N/A	N0422	blaCTX-M-15, blaEC-5, blaTEM-1B	-	-	-	-	+	-	-	-	-	-	-	-	-	-	-	-	-	-	-	-
PRJDB3868	SAMD00029191	DRR033890	NCBI SRA	ST131	fimH30	O25:H4	2011-2015	2014	Asia	Nepal	Human	Homo sapiens	N/A	N0439	aph(3'')-Ib, aph(6)-Id, blaCTX-M-27, blaEC-5, mph(A), tet(A)	-	-	-	-	-	-	+	-	-	-	-	-	-	-	-	-	-	-	-	-
PRJDB3868	SAMD00029230	DRR033929	NCBI SRA	ST131	fimH30	O25:H4	2011-2015	2014	Asia	Nepal	Human	Homo sapiens	N/A	N1471	aadA5, aph(3'')-Ib, aph(6)-Id, blaCTX-M-27, blaEC-5, dfrA17, mph(A), qacEdelta1, sul1, tet(A)	-	-	-	-	-	-	+	-	-	-	-	-	-	-	-	-	-	-	-	-
PRJDB4884	SAMD00053098	DRR063432	NCBI SRA	ST131	fimH41	O16:H5	N/A	N/A	Asia (JPN)	Japan	Environment	N/A	river	KKa012	aph(3'')-Ib, aph(6)-Id, blaEC-5, blaTEM-1B, mph(A)	-	-	-	-	-	-	-	-	-	-	-	-	-	-	-	-	-	-	-	-
PRJDB4884	SAMD00053139	DRR063353	NCBI SRA	ST131	fimH41	O16:H5	N/A	N/A	Asia (JPN)	Japan	Environment	N/A	river	KFu031	blaEC-5, mph(A), tet(B)	-	-	-	-	-	-	-	-	-	-	-	-	-	-	-	-	-	-	-	-
PRJDB5579	SAMD00077120	DRR102712	NCBI SRA	ST131	fimH41	O16:H5	2011-2015	2015	Asia (JPN)	Japan	Human	Homo sapiens	N/A	JML014	blaEC-5	-	-	-	-	-	-	-	-	-	-	-	-	-	-	-	-	-	-	-	-
PRJDB5579	SAMD00077144	DRR102736	NCBI SRA	ST131	fimH41	O107:H5	2011-2015	2015	Asia (JPN)	Japan	Human	Homo sapiens	N/A	JML041	blaEC-5	-	-	-	-	-	-	-	-	-	-	-	-	-	-	-	-	-	-	-	-
PRJDB5579	SAMD00077162	DRR102754	NCBI SRA	ST131	fimH30	O25:H4	2011-2015	2015	Asia (JPN)	Japan	Human	Homo sapiens	N/A	JML060	blaEC-5, blaTEM-1B	-	-	-	-	-	-	-	-	-	-	-	-	-	-	-	-	-	-	-	-
PRJDB5579	SAMD00077229	DRR102821	NCBI SRA	ST131	fimH30	O25:H4	2011-2015	2015	Asia (JPN)	Japan	Human	Homo sapiens	N/A	JML135	blaEC-5, blaTEM-1B	-	-	-	-	-	-	-	-	-	-	-	-	-	-	-	-	-	-	-	-
PRJDB5579	SAMD00077338	DRR102930	NCBI SRA	ST131	fimH41	O16:H5	2011-2015	2015	Asia (JPN)	Japan	Human	Homo sapiens	N/A	JML275	aac(3)-IIa, aadA5, blaEC-5, blaTEM-1B, dfrA17	-	-	-	-	-	-	-	-	-	-	-	-	-	-	-	-	-	-	-	-
PRJDB5579	SAMD00077724	DRR103316	NCBI SRA	ST131	fimH41	O16:H5	2011-2015	2011	Asia (JPN)	Japan	Human	Homo sapiens	N/A	UPEC54	aac(3)-IId, blaEC-5, blaTEM-1B	-	-	-	-	-	-	-	-	-	-	-	-	-	-	-	-	-	-	-	-
PRJDB5602	SAMD00076205	DRR089019	NCBI SRA	ST131	fimH30	O25:H4	2011-2015	2015	Asia (JPN)	Japan	Environment	N/A	sewage	JSWP008	aph(3'')-Ib, aph(6)-Id, blaCTX-M-27, blaEC-5, mph(A), tet(A)	-	-	-	-	-	-	+	-	-	-	-	-	-	-	-	-	-	-	-	-
PRJDB5602	SAMD00076232	DRR089046	NCBI SRA	ST131	fimH41	O16:H5	2011-2015	2015	Asia (JPN)	Japan	Environment	N/A	sewage	JKHS003	aac(3)-IId, aadA5, aph(3'')-Ib, aph(6)-Id, blaCTX-M-27, blaEC-5, blaTEM-1B, dfrA17, mph(A), qacEdelta1, sul1, tet(A)	-	-	-	-	-	-	+	-	-	-	-	-	-	-	-	-	-	-	-	-
PRJDB5602	SAMD00076241	DRR089055	NCBI SRA	ST131	fimH30	O25:H4	2011-2015	2015	Asia (JPN)	Japan	Environment	N/A	sewage	JKHS012	aadA5, aph(3'')-Ib, aph(6)-Id, blaCTX-M-27, blaEC-5, dfrA17, mph(A), qacEdelta1, sul1, tet(A)	-	-	-	-	-	-	+	-	-	-	-	-	-	-	-	-	-	-	-	-
PRJDB6962	SAMD00194413	DRR199249	This study	ST131	fimH30	O25:H4	2016-2019	2018	Asia (JPN)	Japan	Environment	N/A	wastewater treatment plant effluent	WP3-W18-ESBL-07	blaCTX-M-27, blaEC-5, mdf(A)	-	-	-	-	-	-	+	-	-	-	-	-	-	-	-	-	-	-	-	-
PRJDB6962	SAMD00194415	DRR199251	This study	ST131	fimH30	O25:H4	2016-2019	2018	Asia (JPN)	Japan	Environment	N/A	wastewater treatment plant effluent	WP3-W18-ESBL-09	blaCTX-M-27, blaEC-5, mdf(A)	-	-	-	-	-	-	+	-	-	-	-	-	-	-	-	-	-	-	-	-
PRJDB6962	SAMD00194427	DRR199263	This study	ST131	fimH30	O25:H4	2016-2019	2018	Asia (JPN)	Japan	Environment	N/A	wastewater treatment plant effluent	WP3-S18-ESBL-08	blaCTX-M-27, blaEC-5, mdf(A)	-	-	-	-	-	-	+	-	-	-	-	-	-	-	-	-	-	-	-	-
PRJDB6962	SAMD00194451	DRR199287	This study	ST131	fimH30	O25:H4	2016-2019	2017	Asia (JPN)	Japan	Environment	N/A	wastewater treatment plant effluent	WP4-S17-ESBL-03	blaCTX-M-27, blaEC-5, mdf(A), tet(A)	-	-	-	-	-	-	+	-	-	-	-	-	-	-	-	-	-	-	-	-
PRJDB6962	SAMD00194467	DRR199303	This study	ST131	fimH30	O25:H4	2016-2019	2018	Asia (JPN)	Japan	Environment	N/A	wastewater treatment plant effluent	WP4-W18-ESBL-08	aadA5, aph(3'')-Ib, aph(6)-Id, blaCTX-M-27, blaEC-5, dfrA17, mdf(A), mph(A), qacEdelta1, sul1, sul2, tet(A)	-	-	-	-	-	-	+	-	-	-	-	-	-	-	-	-	-	-	-	-
PRJDB6962	SAMD00194489	DRR199325	This study	ST131	fimH30	O25:H4	2016-2019	2019	Asia (JPN)	Japan	Environment	N/A	wastewater treatment plant effluent	WP4-W19-ESBL-02	blaCTX-M-3, blaEC-5, mdf(A)	-	+	-	-	-	-	-	-	-	-	-	-	-	-	-	-	-	-	-	-
PRJDB6962	SAMD00194505	DRR199341	This study	ST131	fimH30	O25:H4	2016-2019	2017	Asia (JPN)	Japan	Environment	N/A	wastewater treatment plant effluent	WP5-S17-ESBL-09	blaCTX-M-27, blaEC-5, mdf(A)	-	-	-	-	-	-	+	-	-	-	-	-	-	-	-	-	-	-	-	-
PRJDB6962	SAMD00194520	DRR199356	This study	ST131	fimH30	O25:H4	2016-2019	2018	Asia (JPN)	Japan	Environment	N/A	wastewater treatment plant effluent	WP5-W18-ESBL-08	blaCTX-M-27, blaEC-5, mdf(A)	-	-	-	-	-	-	+	-	-	-	-	-	-	-	-	-	-	-	-	-
PRJDB6962	SAMD00194535	DRR199371	This study	ST131	fimH41	O16:H5	2016-2019	2018	Asia (JPN)	Japan	Environment	N/A	wastewater treatment plant effluent	WP5-S18-ESBL-09	blaCTX-M-27, blaEC-5, blaTEM-1, mdf(A)	-	-	-	-	-	-	+	-	-	-	-	-	-	-	-	-	-	-	-	-
PRJDB6962	SAMD00194545	DRR199381	This study	ST131	fimH30	O25:H4	2016-2019	2019	Asia (JPN)	Japan	Environment	N/A	wastewater treatment plant effluent	WP5-W19-ESBL-05	aac(6')-Ib-cr, aadA5, blaCTX-M-15, blaEC-5, blaOXA-1, dfrA17, mdf(A), mph(A), qacEdelta1, sul1, tet(A)	-	-	-	-	+	-	-	-	-	-	-	-	-	-	-	-	-	-	-	-
PRJDB6962	SAMD00194580	DRR199416	This study	ST131	fimH41	O16:H5	2016-2019	2018	Asia (JPN)	Japan	Environment	N/A	wastewater treatment plant effluent	WP7-S18-ESBL-10	aadA5, aph(3'')-Ib, aph(6)-Id, blaCTX-M-27, blaEC-5, dfrA17, mdf(A), mph(A), qacEdelta1, sul1, sul2, tet(A)	-	-	-	-	-	-	+	-	-	-	-	-	-	-	-	-	-	-	-	-
PRJDB7087	SAMD00126378	DRR148141	NCBI SRA	ST131	fimH30	O25:H4	2016-2019	2016	Asia (JPN)	Japan	Human	Homo sapiens	N/A	TUM18553	aadA5, aph(3'')-Ib, aph(6)-Id, blaCTX-M-27, blaEC-5, dfrA17, qacEdelta1, sul1, tet(A)	-	-	-	-	-	-	+	-	-	-	-	-	-	-	-	-	-	-	-	-
PRJDB7087	SAMD00126403	DRR148166	NCBI SRA	ST131	fimH30	O25:H4	2016-2019	2017	Asia (JPN)	Japan	Human	Homo sapiens	N/A	TUM18578	blaCTX-M-27, blaEC-5	-	-	-	-	-	-	+	-	-	-	-	-	-	-	-	-	-	-	-	-
PRJDB7087	SAMD00126411	DRR148174	NCBI SRA	ST131	fimH30	O25:H4	2016-2019	2017	Asia (JPN)	Japan	Human	Homo sapiens	N/A	TUM18586	aadA5, aph(3'')-Ib, aph(6)-Id, blaCTX-M-27, blaEC-5, dfrA17, mph(A), qacEdelta1, sul1, tet(A)	-	-	-	-	-	-	+	-	-	-	-	-	-	-	-	-	-	-	-	-
PRJDB7087	SAMD00126412	DRR148175	NCBI SRA	ST131	fimH30	O25:H4	2016-2019	2017	Asia (JPN)	Japan	Human	Homo sapiens	N/A	TUM18587	blaCTX-M-134, blaEC-5	-	-	-	-	-	-	-	-	-	+	-	-	-	-	-	-	-	-	-	-
PRJDB7087	SAMD00126415	DRR148178	NCBI SRA	ST131	fimH30	O25:H4	2016-2019	2017	Asia (JPN)	Japan	Human	Homo sapiens	N/A	TUM18590	blaCTX-M-27, blaEC-5	-	-	-	-	-	-	+	-	-	-	-	-	-	-	-	-	-	-	-	-
PRJDB7087	SAMD00126419	DRR148182	NCBI SRA	ST131	fimH30	O25:H4	2016-2019	2017	Asia (JPN)	Japan	Human	Homo sapiens	N/A	TUM18594	blaCTX-M-15, blaEC-5	-	-	-	-	+	-	-	-	-	-	-	-	-	-	-	-	-	-	-	-
PRJDB7087	SAMD00126429	DRR148192	NCBI SRA	ST131	fimH30	O25:H4	2016-2019	2017	Asia (JPN)	Japan	Human	Homo sapiens	N/A	TUM18604	blaCTX-M-27, blaEC-5	-	-	-	-	-	-	+	-	-	-	-	-	-	-	-	-	-	-	-	-
PRJDB7087	SAMD00126432	DRR148195	NCBI SRA	ST131	fimH30	O25:H4	2016-2019	2017	Asia (JPN)	Japan	Human	Homo sapiens	N/A	TUM18607	blaCTX-M-27, blaEC-5	-	-	-	-	-	-	+	-	-	-	-	-	-	-	-	-	-	-	-	-
PRJDB7087	SAMD00126441	DRR148204	NCBI SRA	ST131	fimH30	O25:H4	2016-2019	2017	Asia (JPN)	Japan	Human	Homo sapiens	N/A	TUM18616	aadA5, aph(3'')-Ib, aph(6)-Id, blaCTX-M-27, blaEC-5, dfrA17, mph(A), qacEdelta1, sul1, tet(A)	-	-	-	-	-	-	+	-	-	-	-	-	-	-	-	-	-	-	-	-
PRJDB7087	SAMD00126455	DRR148218	NCBI SRA	ST131	fimH30	O25:H4	2016-2019	2017	Asia (JPN)	Japan	Human	Homo sapiens	N/A	TUM18630	aadA5, aph(3'')-Ib, aph(6)-Id, blaCTX-M-27, blaEC-5, dfrA17, mph(A), qacEdelta1, sul1, tet(A)	-	-	-	-	-	-	+	-	-	-	-	-	-	-	-	-	-	-	-	-
PRJDB7087	SAMD00126456	DRR148219	NCBI SRA	ST131	fimH30	O25:H4	2016-2019	2017	Asia (JPN)	Japan	Human	Homo sapiens	N/A	TUM18631	aadA5, aph(3'')-Ib, aph(6)-Id, blaCTX-M-27, blaEC-5, dfrA17, mph(A), qacEdelta1, sul1, tet(A)	-	-	-	-	-	-	+	-	-	-	-	-	-	-	-	-	-	-	-	-
PRJDB7087	SAMD00126470	DRR148233	NCBI SRA	ST131	fimH41	O16:H5	2016-2019	2016	Asia (JPN)	Japan	Human	Homo sapiens	N/A	TUM18645	aadA5, aph(3'')-Ib, aph(6)-Id, blaEC-5, blaTEM-1B, mph(A), qacEdelta1, sul1, tet(A)	-	-	-	-	-	-	-	-	-	-	-	-	-	-	-	-	-	-	-	-
PRJDB7087	SAMD00126535	DRR148298	NCBI SRA	ST131	fimH30	O25:H4	2016-2019	2017	Asia (JPN)	Japan	Human	Homo sapiens	N/A	TUM18710	blaCTX-M-27, blaEC-5	-	-	-	-	-	-	+	-	-	-	-	-	-	-	-	-	-	-	-	-
PRJDB7087	SAMD00126540	DRR148303	NCBI SRA	ST131	fimH30	O25:H4	2016-2019	2017	Asia (JPN)	Japan	Human	Homo sapiens	N/A	TUM18715	blaEC-5, blaTEM-1B	-	-	-	-	-	-	-	-	-	-	-	-	-	-	-	-	-	-	-	-
PRJDB7087	SAMD00126543	DRR148306	NCBI SRA	ST131	fimH41	O16:H5	2016-2019	2017	Asia (JPN)	Japan	Human	Homo sapiens	N/A	TUM18718	aac(3)-IId, aadA5, aph(3'')-Ib, aph(6)-Id, blaCTX-M-27, blaEC-5, blaTEM-1B, dfrA17, mph(A), qacEdelta1, sul1, tet(A)	-	-	-	-	-	-	+	-	-	-	-	-	-	-	-	-	-	-	-	-
PRJDB7087	SAMD00126567	DRR148330	NCBI SRA	ST131	fimH30	O25:H4	2016-2019	2017	Asia (JPN)	Japan	Human	Homo sapiens	N/A	TUM18742	blaCTX-M-14, blaEC-5, blaTEM-1B	-	-	-	+	-	-	-	-	-	-	-	-	-	-	-	-	-	-	-	-
PRJDB7087	SAMD00126574	DRR148337	NCBI SRA	ST131	fimH30	O25:H4	2016-2019	2017	Asia (JPN)	Japan	Human	Homo sapiens	N/A	TUM18749	aadA5, aph(3'')-Ib, aph(6)-Id, blaCTX-M-27, blaEC-5, dfrA17, mph(A), qacEdelta1, sul1, tet(A)	-	-	-	-	-	-	+	-	-	-	-	-	-	-	-	-	-	-	-	-
PRJDB7087	SAMD00126584	DRR148347	NCBI SRA	ST131	fimH30	O25:H4	2016-2019	2017	Asia (JPN)	Japan	Human	Homo sapiens	N/A	TUM18759	aadA5, aph(3'')-Ib, aph(6)-Id, blaCTX-M-27, blaEC-5, dfrA17, mph(A), qacEdelta1, sul1, tet(A)	-	-	-	-	-	-	+	-	-	-	-	-	-	-	-	-	-	-	-	-
PRJDB7087	SAMD00126586	DRR148349	NCBI SRA	ST131	fimH30	O25:H4	2016-2019	2017	Asia (JPN)	Japan	Human	Homo sapiens	N/A	TUM18761	aac(3)-IId, aph(3'')-Ib, aph(6)-Id, blaEC-5, blaTEM-1B, tet(A)	-	-	-	-	-	-	-	-	-	-	-	-	-	-	-	-	-	-	-	-
PRJEB10018	SAMEA3538890	ERR1228316	NCBI SRA	ST131	fimH41	O16:H5	N/A	N/A	Europe	N/A	N/A	N/A	N/A	EuSCAPE_ES018	aac(3)-IId, blaEC-5, blaTEM-1B, dfrA17	-	-	-	-	-	-	-	-	-	-	-	-	-	-	-	-	-	-	-	-
PRJEB10018	SAMEA3721264	ERR1415575	NCBI SRA	ST131	fimH41	O16:H5	N/A	N/A	Europe	N/A	N/A	N/A	N/A	EuSCAPE_UK072	aadA5, blaEC-5, dfrA17, qacEdelta1, sul1	-	-	-	-	-	-	-	-	-	-	-	-	-	-	-	-	-	-	-	-
PRJEB11403	SAMEA3531680	ERR1218609	NCBI SRA	ST131	fimH41	O16:H5	2011-2015	2015	Asia	Thailand	Human	Homo sapiens	pus	PB251	aac(3)-IId, aadA5, aph(3'')-Ib, aph(6)-Id, blaCTX-M-27, blaCTX-M-55, blaEC-5, blaTEM-1B, catA2, dfrA17, mph(A), qacEdelta1, qnrS1, sul1, tet(A)	-	-	-	-	-	-	+	+	-	-	-	-	-	-	-	-	-	-	-	-
PRJEB11403	SAMEA3531721	ERR1218624	NCBI SRA	ST131	fimH41	O16:H5	2011-2015	2015	Asia	Thailand	Human	Homo sapiens	urine	PB382	aac(3)-IId, aadA5, aph(3'')-Ib, aph(6)-Id, blaCTX-M-27, blaEC-5, blaTEM-1B, dfrA17, mph(A), qacEdelta1, sul1, tet(A)	-	-	-	-	-	-	+	-	-	-	-	-	-	-	-	-	-	-	-	-
PRJEB11403	SAMEA3531729	ERR1218628	NCBI SRA	ST131	fimH41	O16:H5	2011-2015	2015	Asia	Thailand	Human	Homo sapiens	blood	PB409	aac(3)-IId, aadA5, aph(3'')-Ib, aph(6)-Id, blaCTX-M-27, blaEC-5, blaTEM-1B, dfrA17, mph(A), qacEdelta1, sul1, tet(A)	-	-	-	-	-	-	+	-	-	-	-	-	-	-	-	-	-	-	-	-
PRJEB11403	SAMEA3531783	ERR1218557	NCBI SRA	ST131	fimH41	O16:H5	2011-2015	2015	Asia	Thailand	Human	Homo sapiens	pus	PB390	aac(3)-IId, aadA5, aph(3'')-Ib, aph(6)-Id, blaCTX-M-27, blaEC-5, blaTEM-1B, dfrA17, mph(A), qacEdelta1, sul1, tet(A)	-	-	-	-	-	-	+	-	-	-	-	-	-	-	-	-	-	-	-	-
PRJEB12513	SAMEA4043179	ERR1543448	NCBI SRA	ST131	fimH41	O16:H5	N/A	N/A	Europe	United Kingdom ?	N/A	N/A	N/A	UPEC	aadA5, aph(3'')-Ib, aph(6)-Id, blaEC-5, dfrA17, mph(A), qacEdelta1, sul1, tet(A)	-	-	-	-	-	-	-	-	-	-	-	-	-	-	-	-	-	-	-	-
PRJEB12513	SAMEA4043185	ERR1543451	NCBI SRA	ST131	fimH30	O25:H4	N/A	N/A	Europe	United Kingdom ?	N/A	N/A	N/A	UPEC	blaCTX-M-27, blaEC-5	-	-	-	-	-	-	+	-	-	-	-	-	-	-	-	-	-	-	-	-
PRJEB12513	SAMEA4043188	ERR1543388	NCBI SRA	ST131	fimH41	O16:H5	N/A	N/A	Europe	United Kingdom ?	N/A	N/A	N/A	UPEC	aac(3)-IId, aadA5, aph(3'')-Ib, aph(6)-Id, blaEC-5, blaTEM-1B, dfrA17, mph(A), qacEdelta1, sul1, tet(A)	-	-	-	-	-	-	-	-	-	-	-	-	-	-	-	-	-	-	-	-
PRJEB12513	SAMEA4043197	ERR1543393	NCBI SRA	ST131	fimH41	O16:H5	N/A	N/A	Europe	United Kingdom ?	N/A	N/A	N/A	UPEC	aadA5, aph(3'')-Ib, aph(6)-Id, blaEC-5, blaTEM-1B, dfrA17, qacEdelta1, sul1	-	-	-	-	-	-	-	-	-	-	-	-	-	-	-	-	-	-	-	-
PRJEB1252	SAMEA1877394	ERR264253	NCBI SRA	ST131	fimH30	O25:H4	N/A	N/A	N/A	N/A	N/A	N/A	N/A	VB 995763	blaEC-5, blaTEM-1B	-	-	-	-	-	-	-	-	-	-	-	-	-	-	-	-	-	-	-	-
PRJEB1252	SAMEA1877396	ERR264258	NCBI SRA	ST131	fimH30	O25:H4	N/A	N/A	N/A	N/A	N/A	N/A	N/A	EF1330	aadA5, aph(3'')-Ib, aph(6)-Id, blaCTX-M-27, blaEC-5, dfrA17, mph(A), qacEdelta1, sul1, tet(A)	-	-	-	-	-	-	+	-	-	-	-	-	-	-	-	-	-	-	-	-
PRJEB1252	SAMEA1877403	ERR264277	NCBI SRA	ST131	fimH30	O25:H4	N/A	N/A	N/A	N/A	N/A	N/A	N/A	VB 986301	blaCTX-M-27, blaEC-5	-	-	-	-	-	-	+	-	-	-	-	-	-	-	-	-	-	-	-	-
PRJEB1252	SAMEA1877408	ERR264271	NCBI SRA	ST131	fimH30	O25:H4	N/A	N/A	N/A	N/A	N/A	N/A	N/A	VB 963240	blaCTX-M-27, blaEC-5	-	-	-	-	-	-	+	-	-	-	-	-	-	-	-	-	-	-	-	-
PRJEB1252	SAMEA1877470	ERR264270	NCBI SRA	ST131	fimH30	O25:H4	N/A	N/A	N/A	N/A	N/A	N/A	N/A	VB 960396	aac(3)-IId, aadA5, aph(3'')-Ib, aph(6)-Id, blaCTX-M-27, blaEC-5, dfrA17, mph(A), qacEdelta1, sul1	-	-	-	-	-	-	+	-	-	-	-	-	-	-	-	-	-	-	-	-
PRJEB1252	SAMEA1877502	ERR264252	NCBI SRA	ST131	fimH30	O25:H4	N/A	N/A	N/A	N/A	N/A	N/A	N/A	VB 991269	aac(3)-IId, blaEC-5, blaTEM-1B	-	-	-	-	-	-	-	-	-	-	-	-	-	-	-	-	-	-	-	-
PRJEB1252	SAMEA1877515	ERR264245	NCBI SRA	ST131	fimH30	O25:H4	N/A	N/A	N/A	N/A	N/A	N/A	N/A	VM/16/08	blaCTX-M-27, blaEC-5	-	-	-	-	-	-	+	-	-	-	-	-	-	-	-	-	-	-	-	-
PRJEB1252	SAMEA1877524	ERR264273	NCBI SRA	ST131	fimH30	O25:H4	N/A	N/A	N/A	N/A	N/A	N/A	N/A	BF 139942	aadA5, aph(3'')-Ib, aph(6)-Id, blaCTX-M-27, blaEC-5, dfrA17, mph(A), qacEdelta1, sul1, tet(A)	-	-	-	-	-	-	+	-	-	-	-	-	-	-	-	-	-	-	-	-
PRJEB1252	SAMEA3375244	ERR1035626	NCBI SRA	ST131	fimH30	O25:H4	N/A	N/A	N/A	N/A	N/A	N/A	N/A	N/A	aph(3'')-Ib, aph(6)-Id, blaCTX-M-27, blaEC-5, tet(A)	-	-	-	-	-	-	+	-	-	-	-	-	-	-	-	-	-	-	-	-
PRJEB1252	SAMEA3375260	ERR1035642	NCBI SRA	ST131	fimH30	O25:H4	N/A	N/A	N/A	N/A	N/A	N/A	N/A	N/A	aac(6')Ib-cr, aadA5, blaCTX-M-15, blaEC-5, blaOXA-1, catB4, dfrA17, mph(A), qacEdelta1, sul1, tet(A)	-	-	-	-	+	-	-	-	-	-	-	-	-	-	-	-	-	-	-	-
PRJEB1252	SAMEA3375288	ERR1035670	NCBI SRA	ST131	fimH41	O16:H5	N/A	N/A	N/A	N/A	N/A	N/A	N/A	N/A	aadA5, aph(3'')-Ib, aph(6)-Id, blaCTX-M-27, blaEC-5, dfrA17, erm(B), mph(A), qacEdelta1, sul1, tet(A)	-	-	-	-	-	-	+	-	-	-	-	-	-	-	-	-	-	-	-	-
PRJEB1252	SAMEA3375321	ERR1035701	NCBI SRA	ST131	fimH41	O16:H5	N/A	N/A	N/A	N/A	N/A	N/A	N/A	N/A	aac(3)-IId, aadA5, aph(3'')-Ib, aph(6)-Id, blaCTX-M-27, blaEC-5, blaTEM-1B, dfrA17, erm(B), mph(A), qacEdelta1, sul1, tet(A)	-	-	-	-	-	-	+	-	-	-	-	-	-	-	-	-	-	-	-	-
PRJEB12887	SAMEA3980846	ERR1622362	NCBI SRA	ST131	fimH41	O16:H5	N/A	N/A	Asia	Viet Nam	N/A	N/A	N/A	N/A	aph(3'')-Ib, aph(6)-Id, blaCTX-M-27, blaEC-5, mph(A), tet(A)	-	-	-	-	-	-	+	-	-	-	-	-	-	-	-	-	-	-	-	-
PRJEB12887	SAMEA3980915	ERR1622295	NCBI SRA	ST131	fimH41	O16:H5	N/A	N/A	Asia	Viet Nam	N/A	N/A	N/A	N/A	aadA5, aph(3'')-Ib, aph(6)-Id, blaCTX-M-27, blaEC-5, dfrA17, erm(B), mph(A), qacEdelta1, sul1, tet(A)	-	-	-	-	-	-	+	-	-	-	-	-	-	-	-	-	-	-	-	-
PRJEB12887	SAMEA3981275	ERR1622601	NCBI SRA	ST131	fimH89	O16:H5	N/A	N/A	Asia	Viet Nam	N/A	N/A	N/A	N/A	aac(3)-IId, aadA5, aph(3'')-Ib, aph(6)-Id, blaCTX-M-24, blaEC-5, blaTEM-1B, dfrA17, mph(A), qacEdelta1, sul1, tet(A)	-	-	-	-	-	+	-	-	-	-	-	-	-	-	-	-	-	-	-	-
PRJEB12887	SAMEA3981369	ERR1622495	NCBI SRA	ST131	fimH41	O16:H5	N/A	N/A	Asia	Viet Nam	N/A	N/A	N/A	N/A	aac(3)-IId, aadA5, aph(3'')-Ib, aph(6)-Id, blaEC-5, blaTEM-1B, dfrA17, mph(A), qacEdelta1, sul1, tet(A)	-	-	-	-	-	-	-	-	-	-	-	-	-	-	-	-	-	-	-	-
PRJEB12887	SAMEA3981557	ERR1622627	NCBI SRA	ST131	fimH41	O16:H5	N/A	N/A	Asia	Viet Nam	N/A	N/A	N/A	N/A	aac(3)-IId, aadA5, aph(3'')-Ib, aph(6)-Id, blaCTX-M-15, blaEC-5, blaTEM-1B, dfrA17, mph(A), qacEdelta1, sul1, tet(A)	-	-	-	-	+	-	-	-	-	-	-	-	-	-	-	-	-	-	-	-
PRJEB12887	SAMEA3981648	ERR1622519	NCBI SRA	ST131	fimH41	O16:H5	N/A	N/A	Asia	Viet Nam	N/A	N/A	N/A	N/A	aadA5, aph(3'')-Ib, aph(6)-Id, blaCTX-M-27, blaEC-5, dfrA17, mph(A), qacEdelta1, sul1, tet(A)	-	-	-	-	-	-	+	-	-	-	-	-	-	-	-	-	-	-	-	-
PRJEB12887	SAMEA4061387	ERR1790052	NCBI SRA	ST131	fimH41	O16:H5	N/A	N/A	Asia	Viet Nam	N/A	N/A	N/A	N/A	aac(3)-IId, aadA5, aph(3'')-Ib, aph(6)-Id, blaCTX-M-15, blaEC-5, blaTEM-1B, dfrA17, mph(A), qacEdelta1, sul1, tet(A)	-	-	-	-	+	-	-	-	-	-	-	-	-	-	-	-	-	-	-	-
PRJEB12887	SAMEA4061472	ERR1790534	NCBI SRA	ST131	fimH41	O16:H5	N/A	N/A	Asia	Viet Nam	N/A	N/A	N/A	N/A	aac(3)-IId, aph(3'')-Ib, aph(6)-Id, blaCMY-2, blaEC-5, blaTEM-1B, tet(A)	-	-	-	-	-	-	-	-	-	-	-	-	-	-	-	-	-	+	-	-
PRJEB12887	SAMEA4061589	ERR1790563	NCBI SRA	ST131	fimH30	O25:H4	N/A	N/A	Asia	Viet Nam	N/A	N/A	N/A	N/A	aadA5, aph(3'')-Ib, aph(6)-Id, blaCTX-M-27, blaEC-5, dfrA17, erm(B), mph(A), qacEdelta1, sul1, tet(A)	-	-	-	-	-	-	+	-	-	-	-	-	-	-	-	-	-	-	-	-
PRJEB12887	SAMEA4061592	ERR1790564	NCBI SRA	ST131	fimH30	O25:H4	N/A	N/A	Asia	Viet Nam	N/A	N/A	N/A	N/A	aadA5, aph(3'')-Ib, aph(6)-Id, blaCTX-M-27, blaEC-5, dfrA17, erm(B), mph(A), qacEdelta1, sul1, tet(A)	-	-	-	-	-	-	+	-	-	-	-	-	-	-	-	-	-	-	-	-
PRJEB12887	SAMEA4061750	ERR1790640	NCBI SRA	ST131	fimH41	O16:H5	N/A	N/A	Asia	Viet Nam	N/A	N/A	N/A	N/A	aac(3)-IId, aadA5, aph(6)-Id, blaEC-5, blaTEM-1B, dfrA17, mph(A), qacEdelta1, sul1, tet(A)	-	-	-	-	-	-	-	-	-	-	-	-	-	-	-	-	-	-	-	-
PRJEB12887	SAMEA4061878	ERR1790262	NCBI SRA	ST131	fimH41	O16:H5	N/A	N/A	Asia	Viet Nam	N/A	N/A	N/A	N/A	aadA5, aph(3'')-Ib, aph(6)-Id, blaCTX-M-15, blaEC-5, blaTEM-1B, dfrA17, mph(A), qacEdelta1, sul1, tet(A)	-	-	-	-	+	-	-	-	-	-	-	-	-	-	-	-	-	-	-	-
PRJEB12887	SAMEA4062219	ERR1790380	NCBI SRA	ST131	fimH41	O16:H5	N/A	N/A	Asia	Viet Nam	N/A	N/A	N/A	N/A	aac(3)-IId, aadA5, aph(3'')-Ib, aph(6)-Id, blaEC-5, blaTEM-1B, dfrA17, erm(B), mph(A), qacEdelta1, sul1, tet(A)	-	-	-	-	-	-	-	-	-	-	-	-	-	-	-	-	-	-	-	-
PRJEB12887	SAMEA4062227	ERR1790381	NCBI SRA	ST131	fimH41	O16:H5	N/A	N/A	Asia	Viet Nam	N/A	N/A	N/A	N/A	aac(3)-IId, aadA5, aph(3'')-Ib, aph(6)-Id, blaEC-5, blaTEM-1B, dfrA17, erm(B), mph(A), qacEdelta1, sul1, tet(A)	-	-	-	-	-	-	-	-	-	-	-	-	-	-	-	-	-	-	-	-
PRJEB12887	SAMEA4062524	ERR1791135	NCBI SRA	ST131	fimH41	O16:H5	N/A	N/A	Asia	Viet Nam	N/A	N/A	N/A	N/A	aac(3)-IId, aadA5, aph(3'')-Ib, aph(6)-Id, blaEC-5, blaTEM-1B, dfrA17, mph(A), qacEdelta1, sul1, tet(A)	-	-	-	-	-	-	-	-	-	-	-	-	-	-	-	-	-	-	-	-
PRJEB12887	SAMEA4062526	ERR1791136	NCBI SRA	ST131	fimH41	O16:H5	N/A	N/A	Asia	Viet Nam	N/A	N/A	N/A	N/A	aac(3)-IId, aadA5, aph(3'')-Ib, aph(6)-Id, blaEC-5, blaTEM-1B, dfrA17, mph(A), qacEdelta1, sul1, tet(A)	-	-	-	-	-	-	-	-	-	-	-	-	-	-	-	-	-	-	-	-
PRJEB12888	SAMEA3918507	ERR1585798	NCBI SRA	ST131	fimH30	O25:H4	N/A	N/A	N/A	N/A	N/A	N/A	N/A	N/A	aadA5, aph(3'')-Ib, aph(6)-Id, blaCTX-M-27, blaEC-5, dfrA17, mph(A), qacEdelta1, sul1, tet(A)	-	-	-	-	-	-	+	-	-	-	-	-	-	-	-	-	-	-	-	-
PRJEB15430	SAMEA4469895	ERR1822262	NCBI SRA	ST131	fimH41	O16:H5	N/A	N/A	N/A	N/A	N/A	N/A	N/A	N/A	aac(3)-IId, aadA5, aph(3'')-Ib, aph(6)-Id, blaEC-5, blaTEM-1B, dfrA17, mph(A), qacEdelta1, sul1, tet(A)	-	-	-	-	-	-	-	-	-	-	-	-	-	-	-	-	-	-	-	-
PRJEB15430	SAMEA4470004	ERR1822369	NCBI SRA	ST131	fimH30	O25:H4	N/A	N/A	N/A	N/A	N/A	N/A	N/A	N/A	aadA5, aph(3'')-Ib, aph(6)-Id, blaCTX-M-27, blaEC-5, dfrA17, mph(A), qacEdelta1, sul1, tet(A)	-	-	-	-	-	-	+	-	-	-	-	-	-	-	-	-	-	-	-	-
PRJEB15430	SAMEA4470007	ERR1822372	NCBI SRA	ST131	fimH89	O16:H5	N/A	N/A	N/A	N/A	N/A	N/A	N/A	N/A	aac(3)-IId, aadA5, aph(3'')-Ib, aph(6)-Id, blaCTX-M-24, blaEC-5, blaTEM-1B, dfrA17, mph(A), qacEdelta1, sul1, tet(A)	-	-	-	-	-	+	-	-	-	-	-	-	-	-	-	-	-	-	-	-
PRJEB15430	SAMEA4470207	ERR1822571	NCBI SRA	ST131	fimH30	O25:H4	N/A	N/A	N/A	N/A	N/A	N/A	N/A	N/A	aadA5, aph(3'')-Ib, aph(6)-Id, blaCTX-M-27, blaEC-5, dfrA17, mph(A), qacEdelta1, sul1, tet(A)	-	-	-	-	-	-	+	-	-	-	-	-	-	-	-	-	-	-	-	-
PRJEB15430	SAMEA4470317	ERR1852643	NCBI SRA	ST131	fimH30	O25:H4	N/A	N/A	N/A	N/A	N/A	N/A	N/A	N/A	aac(3)-IId, aadA5, aph(3'')-Ib, aph(6)-Id, blaEC-5, blaTEM-1B, dfrA17, mph(A), qacEdelta1, sul1, tet(A)	-	-	-	-	-	-	-	-	-	-	-	-	-	-	-	-	-	-	-	-
PRJEB15430	SAMEA4470326	ERR1852652	NCBI SRA	ST131	fimH30	O25:H4	N/A	N/A	N/A	N/A	N/A	N/A	N/A	N/A	aac(3)-IId, aadA5, aph(3'')-Ib, aph(6)-Id, blaEC-5, blaTEM-1B, dfrA17, mph(A), qacEdelta1, sul1, tet(A)	-	-	-	-	-	-	-	-	-	-	-	-	-	-	-	-	-	-	-	-
PRJEB15430	SAMEA4552067	ERR1937085	NCBI SRA	ST131	fimH41	O16:H5	N/A	N/A	N/A	N/A	N/A	N/A	N/A	N/A	aac(3)-IId, aadA5, aph(3'')-Ib, aph(6)-Id, blaCTX-M-14, blaEC-5, blaTEM-1B, dfrA17, mph(A), qacEdelta1, sul1, tet(A)	-	-	-	+	-	-	-	-	-	-	-	-	-	-	-	-	-	-	-	-
PRJEB15430	SAMEA4552127	ERR1937145	NCBI SRA	ST131	fimH41	O16:H5	N/A	N/A	N/A	N/A	N/A	N/A	N/A	N/A	aac(3)-IId, aadA5, aph(3'')-Ib, aph(6)-Id, blaCTX-M-14, blaEC-5, blaTEM-1B, dfrA17, mph(A), qacEdelta1, sul1, tet(A)	-	-	-	+	-	-	-	-	-	-	-	-	-	-	-	-	-	-	-	-
PRJEB17615	SAMEA4559519	ERR1946781	NCBI SRA	ST131	fimH30	O25:H4	N/A	N/A	Asia	Philippines	N/A	N/A	N/A	N/A	aadA5, aph(3'')-Ib, aph(6)-Id, blaCTX-M-27, blaEC-5, dfrA17, mph(A), qacEdelta1, sul1, tet(A)	-	-	-	-	-	-	+	-	-	-	-	-	-	-	-	-	-	-	-	-
PRJEB17615	SAMEA4559524	ERR1946786	NCBI SRA	ST131	fimH30	O25:H4	N/A	N/A	Asia	Philippines	N/A	N/A	N/A	N/A	aadA5, aph(3'')-Ib, aph(6)-Id, blaCTX-M-27, blaEC-5, dfrA17, mph(A), qacEdelta1, sul1, tet(A)	-	-	-	-	-	-	+	-	-	-	-	-	-	-	-	-	-	-	-	-
PRJEB17615	SAMEA4559536	ERR1946798	NCBI SRA	ST131	fimH30	O25:H4	N/A	N/A	Asia	Philippines	N/A	N/A	N/A	N/A	aadA5, aph(3'')-Ib, aph(6)-Id, blaCTX-M-27, blaEC-5, dfrA17, mph(A), qacEdelta1, sul1, tet(A)	-	-	-	-	-	-	+	-	-	-	-	-	-	-	-	-	-	-	-	-
PRJEB17615	SAMEA4559547	ERR1946809	NCBI SRA	ST131	fimH30	O25:H4	N/A	N/A	Asia	Philippines	N/A	N/A	N/A	N/A	aadA5, aph(3'')-Ib, aph(6)-Id, blaCTX-M-27, blaEC-5, dfrA17, mph(A), qacEdelta1, sul1, tet(A)	-	-	-	-	-	-	+	-	-	-	-	-	-	-	-	-	-	-	-	-
PRJEB17615	SAMEA4559555	ERR1946817	NCBI SRA	ST131	fimH30	O25:H4	N/A	N/A	Asia	Philippines	N/A	N/A	N/A	N/A	aadA5, blaEC-5, dfrA17, qacEdelta1, sul1	-	-	-	-	-	-	-	-	-	-	-	-	-	-	-	-	-	-	-	-
PRJEB17615	SAMEA4559603	ERR1946865	NCBI SRA	ST131	fimH30	O25:H4	N/A	N/A	Asia	Philippines	N/A	N/A	N/A	N/A	blaCTX-M-27, blaEC-5, erm(42)	-	-	-	-	-	-	+	-	-	-	-	-	-	-	-	-	-	-	-	-
PRJEB17631	SAMEA4533729	ERR1718993	NCBI SRA	ST131	fimH30	O25:H4	N/A	N/A	N/A	N/A	N/A	N/A	N/A	N/A	aadA5, aph(3'')-Ib, aph(6)-Id, blaCTX-M-27, blaEC-5, dfrA17, mph(A), qacEdelta1, sul1, tet(A)	-	-	-	-	-	-	+	-	-	-	-	-	-	-	-	-	-	-	-	-
PRJEB20357	SAMEA104040091	ERR2651022	NCBI SRA	ST131	fimH41	O16:H5	N/A	N/A	N/A	N/A	N/A	N/A	N/A	N/A	blaEC-5, blaTEM-1B	-	-	-	-	-	-	-	-	-	-	-	-	-	-	-	-	-	-	-	-
PRJEB20357	SAMEA104040126	ERR2651057	NCBI SRA	ST131	fimH41	O16:H5	N/A	N/A	N/A	N/A	N/A	N/A	N/A	N/A	aac(3)-IId, aadA5, aph(3'')-Ib, aph(6)-Id, blaEC-5, blaTEM-1B, dfrA17, mph(A), qacEdelta1, sul1, tet(A)	-	-	-	-	-	-	-	-	-	-	-	-	-	-	-	-	-	-	-	-
PRJEB20792	SAMEA104060363	ERR1971582	NCBI SRA	ST131	fimH30	O25:H4	N/A	N/A	Europe	Denmark	N/A	N/A	N/A	N/A	aadA5, aph(3'')-Ib, aph(6)-Id, blaCTX-M-27, blaEC-5, dfrA17, mph(A), qacEdelta1, sul1, tet(A)	-	-	-	-	-	-	+	-	-	-	-	-	-	-	-	-	-	-	-	-
PRJEB20792	SAMEA104060365	ERR1971692	NCBI SRA	ST131	fimH30	O25:H4	N/A	N/A	Europe	Denmark	N/A	N/A	N/A	N/A	blaCTX-M-27, blaEC-5	-	-	-	-	-	-	+	-	-	-	-	-	-	-	-	-	-	-	-	-
PRJEB20792	SAMEA104060399	ERR1971363	NCBI SRA	ST131	fimH30	O25:H4	N/A	N/A	Europe	Denmark	N/A	N/A	N/A	N/A	aac(6')Ib-cr, aadA5, blaCTX-M-15, blaEC-5, blaOXA-1, catB4, dfrA17, mph(A), qacEdelta1, sul1, tet(A)	-	-	-	-	+	-	-	-	-	-	-	-	-	-	-	-	-	-	-	-
PRJEB20792	SAMEA104060400	ERR1971666	NCBI SRA	ST131	fimH30	O25:H4	N/A	N/A	Europe	Denmark	N/A	N/A	N/A	N/A	aac(6')Ib-cr, aadA5, blaCTX-M-15, blaEC-5, blaOXA-1, catB4, dfrA17, mph(A), qacEdelta1, sul1, tet(A)	-	-	-	-	+	-	-	-	-	-	-	-	-	-	-	-	-	-	-	-
PRJEB20792	SAMEA104060402	ERR1971389	NCBI SRA	ST131	fimH30	O25:H4	N/A	N/A	Europe	Denmark	N/A	N/A	N/A	N/A	blaCTX-M-27, blaEC-5	-	-	-	-	-	-	+	-	-	-	-	-	-	-	-	-	-	-	-	-
PRJEB20792	SAMEA104060430	ERR1971678	NCBI SRA	ST131	fimH30	O25:H4	N/A	N/A	Europe	Denmark	N/A	N/A	N/A	N/A	aadA5, aph(3'')-Ib, aph(6)-Id, blaCTX-M-27, blaEC-5, dfrA17, mph(A), qacEdelta1, sul1, tet(A)	-	-	-	-	-	-	+	-	-	-	-	-	-	-	-	-	-	-	-	-
PRJEB20792	SAMEA104060451	ERR1971390	NCBI SRA	ST131	fimH30	O25:H4	N/A	N/A	Europe	Denmark	N/A	N/A	N/A	N/A	aadA5, aph(3'')-Ib, aph(6)-Id, blaCTX-M-27, blaEC-5, dfrA17, mph(A), qacEdelta1, sul1, tet(A)	-	-	-	-	-	-	+	-	-	-	-	-	-	-	-	-	-	-	-	-
PRJEB20792	SAMEA104060481	ERR1971766	NCBI SRA	ST131	fimH30	O25:H4	N/A	N/A	Europe	Denmark	N/A	N/A	N/A	N/A	blaCTX-M-27, blaEC-5	-	-	-	-	-	-	+	-	-	-	-	-	-	-	-	-	-	-	-	-
PRJEB20792	SAMEA104060493	ERR1971673	NCBI SRA	ST131	fimH30	O25:H4	N/A	N/A	Europe	Denmark	N/A	N/A	N/A	N/A	aadA5, blaCTX-M-15, blaEC-5, blaOXA-1, catB4, dfrA17, mph(A), qacEdelta1, sul1, tet(A)	-	-	-	-	+	-	-	-	-	-	-	-	-	-	-	-	-	-	-	-
PRJEB20792	SAMEA104060494	ERR1971811	NCBI SRA	ST131	fimH41	O16:H5	N/A	N/A	Europe	Denmark	N/A	N/A	N/A	N/A	aac(3)-IId, aadA5, aph(3'')-Ib, aph(6)-Id, blaCTX-M-27, blaEC-5, blaTEM-1B, dfrA17, mph(A), qacEdelta1, sul1, tet(A)	-	-	-	-	-	-	+	-	-	-	-	-	-	-	-	-	-	-	-	-
PRJEB20792	SAMEA104060499	ERR1971579	NCBI SRA	ST131	fimH41	O16:H5	N/A	N/A	Europe	Denmark	N/A	N/A	N/A	N/A	aac(3)-IId, aadA5, aph(3'')-Ib, aph(6)-Id, blaCTX-M-27, blaEC-5, blaTEM-1B, dfrA17, mph(A), qacEdelta1, sul1, tet(A)	-	-	-	-	-	-	+	-	-	-	-	-	-	-	-	-	-	-	-	-
PRJEB20792	SAMEA104060506	ERR1971533	NCBI SRA	ST131	fimH41	O16:H5	N/A	N/A	Europe	Denmark	N/A	N/A	N/A	N/A	aac(3)-IId, aadA5, aph(3'')-Ib, aph(6)-Id, blaCTX-M-27, blaEC-5, blaTEM-1B, dfrA17, mph(A), qacEdelta1, sul1, tet(A)	-	-	-	-	-	-	+	-	-	-	-	-	-	-	-	-	-	-	-	-
PRJEB20792	SAMEA104060515	ERR1971607	NCBI SRA	ST131	fimH41	O16:H5	N/A	N/A	Europe	Denmark	N/A	N/A	N/A	N/A	aac(3)-IId, aadA5, aph(3'')-Ib, aph(6)-Id, blaCTX-M-27, blaEC-5, blaTEM-1B, dfrA17, mph(A), qacEdelta1, sul1, tet(A)	-	-	-	-	-	-	+	-	-	-	-	-	-	-	-	-	-	-	-	-
PRJEB20792	SAMEA104060548	ERR1971382	NCBI SRA	ST131	fimH30	O25:H4	N/A	N/A	Europe	Denmark	N/A	N/A	N/A	N/A	blaCTX-M-27, blaEC-5	-	-	-	-	-	-	+	-	-	-	-	-	-	-	-	-	-	-	-	-
PRJEB20792	SAMEA104060565	ERR1971721	NCBI SRA	ST131	fimH30	O25:H4	N/A	N/A	Europe	Denmark	N/A	N/A	N/A	N/A	aadA5, aph(3'')-Ib, aph(6)-Id, blaEC-5, dfrA17, mph(A), qacEdelta1, sul1, tet(A)	-	-	-	-	-	-	-	-	-	-	-	-	-	-	-	-	-	-	-	-
PRJEB20792	SAMEA104060571	ERR1971493	NCBI SRA	ST131	fimH41	O16:H5	N/A	N/A	Europe	Denmark	N/A	N/A	N/A	N/A	aac(3)-IId, aadA5, aph(3'')-Ib, aph(6)-Id, blaCTX-M-27, blaEC-5, blaTEM-1B, dfrA17, mph(A), qacEdelta1, sul1, tet(A)	-	-	-	-	-	-	+	-	-	-	-	-	-	-	-	-	-	-	-	-
PRJEB20792	SAMEA104060594	ERR1971422	NCBI SRA	ST131	fimH41	O16:H5	N/A	N/A	Europe	Denmark	N/A	N/A	N/A	N/A	blaCTX-M-15, blaEC-5	-	-	-	-	+	-	-	-	-	-	-	-	-	-	-	-	-	-	-	-
PRJEB20792	SAMEA104060613	ERR1971319	NCBI SRA	ST131	fimH30	O25:H4	N/A	N/A	Europe	Denmark	N/A	N/A	N/A	N/A	aph(3'')-Ib, aph(6)-Id, blaCTX-M-27, blaEC-5, tet(A)	-	-	-	-	-	-	+	-	-	-	-	-	-	-	-	-	-	-	-	-
PRJEB20792	SAMEA104060619	ERR1971524	NCBI SRA	ST131	fimH41	O16:H5	N/A	N/A	Europe	Denmark	N/A	N/A	N/A	N/A	blaCTX-M-27, blaEC-5, blaTEM-1B	-	-	-	-	-	-	+	-	-	-	-	-	-	-	-	-	-	-	-	-
PRJEB20792	SAMEA104060629	ERR1971689	NCBI SRA	ST131	fimH89	O16:H5	N/A	N/A	Europe	Denmark	N/A	N/A	N/A	N/A	aac(3)-IId, blaCTX-M-24, blaEC-5, blaTEM-1B	-	-	-	-	-	+	-	-	-	-	-	-	-	-	-	-	-	-	-	-
PRJEB20792	SAMEA104060632	ERR1971675	NCBI SRA	ST131	fimH89	O16:H5	N/A	N/A	Europe	Denmark	N/A	N/A	N/A	N/A	aadA5, aph(3'')-Ib, aph(6)-Id, blaCTX-M-24, blaEC-5, blaTEM-1B, dfrA17, mph(A), qacEdelta1, sul1, tet(A)	-	-	-	-	-	+	-	-	-	-	-	-	-	-	-	-	-	-	-	-
PRJEB20792	SAMEA104060687	ERR1971713	NCBI SRA	ST131	fimH30	O25:H4	N/A	N/A	Europe	Denmark	N/A	N/A	N/A	N/A	blaCTX-M-14, blaEC-5	-	-	-	+	-	-	-	-	-	-	-	-	-	-	-	-	-	-	-	-
PRJEB20792	SAMEA104060740	ERR1971441	NCBI SRA	ST131	fimH30	O25:H4	N/A	N/A	Europe	Denmark	N/A	N/A	N/A	N/A	blaCTX-M-27, blaEC-5	-	-	-	-	-	-	+	-	-	-	-	-	-	-	-	-	-	-	-	-
PRJEB20792	SAMEA104060764	ERR1971777	NCBI SRA	ST131	fimH41	O16:H5	N/A	N/A	Europe	Denmark	N/A	N/A	N/A	N/A	aac(3)-IId, aadA5, aph(3'')-Ib, aph(6)-Id, blaCTX-M-27, blaEC-5, blaTEM-1B, dfrA17, mph(A), qacEdelta1, sul1, tet(A)	-	-	-	-	-	-	+	-	-	-	-	-	-	-	-	-	-	-	-	-
PRJEB20792	SAMEA104060806	ERR1971340	NCBI SRA	ST131	fimH41	O16:H5	N/A	N/A	Europe	Denmark	N/A	N/A	N/A	N/A	aac(3)-IId, blaCTX-M-14, blaEC-5, blaTEM-1B	-	-	-	+	-	-	-	-	-	-	-	-	-	-	-	-	-	-	-	-
PRJEB20792	SAMEA104060862	ERR1971371	NCBI SRA	ST131	fimH30	O25:H4	N/A	N/A	Europe	Denmark	N/A	N/A	N/A	N/A	blaCTX-M-27, blaEC-5	-	-	-	-	-	-	+	-	-	-	-	-	-	-	-	-	-	-	-	-
PRJEB20792	SAMEA104060865	ERR1971378	NCBI SRA	ST131	fimH41	O16:H5	N/A	N/A	Europe	Denmark	N/A	N/A	N/A	N/A	aadA5, aph(3'')-Ib, aph(6)-Id, blaCTX-M-27, blaEC-5, dfrA17, mph(A), qacEdelta1, sul1, tet(A)	-	-	-	-	-	-	+	-	-	-	-	-	-	-	-	-	-	-	-	-
PRJEB20792	SAMEA104060869	ERR1971568	NCBI SRA	ST131	fimH41	O16:H5	N/A	N/A	Europe	Denmark	N/A	N/A	N/A	N/A	aac(3)-IId, blaCTX-M-27, blaEC-5, blaTEM-1B	-	-	-	-	-	-	+	-	-	-	-	-	-	-	-	-	-	-	-	-
PRJEB21171	SAMEA104112348	ERR1999743	NCBI SRA	ST131	fimH30	O25:H4	N/A	N/A	Europe	Germany	N/A	N/A	N/A	N/A	aadA5, aph(6)-Id, blaCTX-M-174, blaEC-5, mph(A), qacEdelta1, sul1, tet(A)	-	-	-	-	-	-	-	-	-	-	+	-	-	-	-	-	-	-	-	-
PRJEB21499	SAMEA4362801	ERR2137934	NCBI SRA	ST131	fimH41	O16:H5	N/A	N/A	N/A	N/A	N/A	N/A	N/A	N/A	aac(3)-IId, blaEC-5, blaTEM-1B	-	-	-	-	-	-	-	-	-	-	-	-	-	-	-	-	-	-	-	-
PRJEB21499	SAMEA4363631	ERR2138724	NCBI SRA	ST131	fimH41	O16:H5	N/A	N/A	N/A	N/A	N/A	N/A	N/A	N/A	aph(3'')-Ib, aph(6)-Id, blaEC-5, blaTEM-1B, mph(A), tet(B)	-	-	-	-	-	-	-	-	-	-	-	-	-	-	-	-	-	-	-	-
PRJEB21499	SAMEA4363644	ERR2138736	NCBI SRA	ST131	fimH41	O16:H5	N/A	N/A	N/A	N/A	N/A	N/A	N/A	N/A	aac(3)-IId, blaEC-5, blaTEM-1B	-	-	-	-	-	-	-	-	-	-	-	-	-	-	-	-	-	-	-	-
PRJEB21697	SAMEA104154162	ERR2028015	NCBI SRA	ST131	fimH30	O25:H4	N/A	N/A	Europe	Germany	N/A	N/A	N/A	N/A	blaCTX-M-27, blaEC-5	-	-	-	-	-	-	+	-	-	-	-	-	-	-	-	-	-	-	-	-
PRJEB21697	SAMEA104154165	ERR2028018	NCBI SRA	ST131	fimH30	O25:H4	N/A	N/A	Europe	Germany	N/A	N/A	N/A	N/A	aadA5, aph(3'')-Ib, aph(6)-Id, blaCTX-M-27, blaEC-5, dfrA17, mph(A), qacEdelta1, sul1, tet(A)	-	-	-	-	-	-	+	-	-	-	-	-	-	-	-	-	-	-	-	-
PRJEB21697	SAMEA104154168	ERR2028021	NCBI SRA	ST131	fimH30	O25:H4	N/A	N/A	Europe	Germany	N/A	N/A	N/A	N/A	blaCTX-M-27, blaEC-5	-	-	-	-	-	-	+	-	-	-	-	-	-	-	-	-	-	-	-	-
PRJEB21697	SAMEA104154173	ERR2028026	NCBI SRA	ST131	fimH30	O25:H4	N/A	N/A	Europe	Germany	N/A	N/A	N/A	N/A	aadA5, aph(3'')-Ib, aph(6)-Id, blaCTX-M-27, blaEC-5, dfrA17, mph(A), qacEdelta1, sul1, tet(A)	-	-	-	-	-	-	+	-	-	-	-	-	-	-	-	-	-	-	-	-
PRJEB21697	SAMEA104154177	ERR2028030	NCBI SRA	ST131	fimH30	O25:H4	N/A	N/A	Europe	Germany	N/A	N/A	N/A	N/A	aadA5, aph(3'')-Ib, aph(6)-Id, blaCTX-M-27, blaEC-5, dfrA17, mph(A), qacEdelta1, sul1, tet(A)	-	-	-	-	-	-	+	-	-	-	-	-	-	-	-	-	-	-	-	-
PRJEB21697	SAMEA104154179	ERR2028032	NCBI SRA	ST131	fimH30	O25:H4	N/A	N/A	Europe	Germany	N/A	N/A	N/A	N/A	aadA5, aph(3'')-Ib, aph(6)-Id, blaCTX-M-27, blaEC-5, dfrA17, mph(A), qacEdelta1, sul1, tet(A)	-	-	-	-	-	-	+	-	-	-	-	-	-	-	-	-	-	-	-	-
PRJEB21697	SAMEA104154182	ERR2028035	NCBI SRA	ST131	fimH41	O16:H5	N/A	N/A	Europe	Germany	N/A	N/A	N/A	N/A	aac(3)-IId, aadA5, blaCTX-M-27, blaEC-5, blaTEM-1B, dfrA17, qacEdelta1, sul1, tet(A)	-	-	-	-	-	-	+	-	-	-	-	-	-	-	-	-	-	-	-	-
PRJEB21697	SAMEA104154183	ERR2028036	NCBI SRA	ST131	fimH30	O25:H4	N/A	N/A	Europe	Germany	N/A	N/A	N/A	N/A	aadA5, aph(3'')-Ib, aph(6)-Id, blaCTX-M-27, blaEC-5, dfrA17, mph(A), qacEdelta1, sul1, tet(A)	-	-	-	-	-	-	+	-	-	-	-	-	-	-	-	-	-	-	-	-
PRJEB21697	SAMEA104154185	ERR2028038	NCBI SRA	ST131	fimH30	O25:H4	N/A	N/A	Europe	Germany	N/A	N/A	N/A	N/A	aadA5, aph(3'')-Ib, aph(6)-Id, blaCTX-M-27, blaEC-5, dfrA17, mph(A), qacEdelta1, sul1, tet(A)	-	-	-	-	-	-	+	-	-	-	-	-	-	-	-	-	-	-	-	-
PRJEB21997	SAMEA104188699	ERR2060051	NCBI SRA	ST131	fimH89	O16:H5	N/A	N/A	Asia	Viet Nam	Human	Homo sapiens	feces	N/A	aac(3)-IId, aadA5, aph(3'')-Ib, aph(6)-Id, blaCTX-M-24, blaEC-5, blaTEM-1B, dfrA17, mph(A), qacEdelta1, sul1, tet(A)	-	-	-	-	-	+	-	-	-	-	-	-	-	-	-	-	-	-	-	-
PRJEB21997	SAMEA104188740	ERR2060092	NCBI SRA	ST131	fimH41	O16:H5	N/A	N/A	Asia	Viet Nam	Human	Homo sapiens	feces	N/A	aadA5, aph(3'')-Ib, aph(6)-Id, blaCTX-M-27, blaEC-5, dfrA17, erm(B), mph(A), qacEdelta1, sul1, tet(A)	-	-	-	-	-	-	+	-	-	-	-	-	-	-	-	-	-	-	-	-
PRJEB21997	SAMEA104188755	ERR2060107	NCBI SRA	ST131	fimH89	O16:H5	N/A	N/A	Asia	Viet Nam	Human	Homo sapiens	feces	N/A	aadA5, aph(3'')-Ib, aph(6)-Id, blaCTX-M-27, blaEC-5, dfrA17, erm(B), mph(A), qacEdelta1, sul1, tet(A)	-	-	-	-	-	-	+	-	-	-	-	-	-	-	-	-	-	-	-	-
PRJEB21997	SAMEA104188771	ERR2060123	NCBI SRA	ST131	fimH89	O16:H5	N/A	N/A	Asia	Viet Nam	Human	Homo sapiens	feces	N/A	aac(3)-IId, aadA5, aph(3'')-Ib, aph(6)-Id, blaCTX-M-24, blaEC-5, blaTEM-1B, dfrA17, erm(B), mph(A), qacEdelta1, sul1, tet(A)	-	-	-	-	-	+	-	-	-	-	-	-	-	-	-	-	-	-	-	-
PRJEB21997	SAMEA104188773	ERR2060125	NCBI SRA	ST131	fimH30	O25:H4	N/A	N/A	Asia	Viet Nam	Human	Homo sapiens	feces	N/A	aadA5, aph(3'')-Ib, aph(6)-Id, blaCTX-M-27, blaEC-5, dfrA17, erm(B), mph(A), qacEdelta1, sul1, tet(A)	-	-	-	-	-	-	+	-	-	-	-	-	-	-	-	-	-	-	-	-
PRJEB23208	SAMEA104452136	ERR2232636	NCBI SRA	ST131	fimH30	O25:H4	2011-2015	2015	Europe	Germany	Human	Homo sapiens	N/A	30	aac(3)-IVa, aph(3'')-Ib, aph(4)-Ia, aph(6)-Id, blaCTX-M-1, blaEC-5, blaTEM-1B, mph(A)	+	-	-	-	-	-	-	-	-	-	-	-	-	-	-	-	-	-	-	-
PRJEB23208	SAMEA104452155	ERR2232655	NCBI SRA	ST131	fimH30	O25:H4	2016-2019	2016	Europe	Germany	Human	Homo sapiens	N/A	49	aadA5, aph(3'')-Ib, aph(6)-Id, blaCTX-M-27, blaEC-5, dfrA17, mph(A), qacEdelta1, sul1, tet(A)	-	-	-	-	-	-	+	-	-	-	-	-	-	-	-	-	-	-	-	-
PRJEB23208	SAMEA104452199	ERR2232713	NCBI SRA	ST131	fimH30	O25:H4	2016-2019	2016	Europe	Germany	Human	Homo sapiens	N/A	94	aadA5, aph(3'')-Ib, aph(6)-Id, blaCTX-M-27, blaEC-5, dfrA17, mph(A), qacEdelta1, sul1, tet(A)	-	-	-	-	-	-	+	-	-	-	-	-	-	-	-	-	-	-	-	-
PRJEB23208	SAMEA104452204	ERR2232718	NCBI SRA	ST131	fimH30	O25:H4	2016-2019	2016	Europe	Germany	Human	Homo sapiens	N/A	107	aph(3'')-Ib, aph(6)-Id, blaCTX-M-27, blaEC-5, mph(A), tet(A)	-	-	-	-	-	-	+	-	-	-	-	-	-	-	-	-	-	-	-	-
PRJEB23208	SAMEA104452208	ERR2232722	NCBI SRA	ST131	fimH30	O25:H4	2016-2019	2016	Europe	Germany	Human	Homo sapiens	N/A	115	aac(6')Ib-cr, aadA5, blaCTX-M-15, blaEC-5, blaOXA-1, blaTEM-1B, catB4, dfrA17, mph(A), qacEdelta1, sul1, tet(A)	-	-	-	-	+	-	-	-	-	-	-	-	-	-	-	-	-	-	-	-
PRJEB23208	SAMEA104452226	ERR2232740	NCBI SRA	ST131	fimH30	O25:H4	2016-2019	2016	Europe	Germany	Human	Homo sapiens	N/A	143	aadA5, aph(3'')-Ib, aph(6)-Id, blaCTX-M-27, blaEC-5, dfrA17, mph(A), qacEdelta1, sul1, tet(A)	-	-	-	-	-	-	+	-	-	-	-	-	-	-	-	-	-	-	-	-
PRJEB23208	SAMEA104452228	ERR2232742	NCBI SRA	ST131	fimH30	O25:H4	2016-2019	2016	Europe	Germany	Human	Homo sapiens	N/A	147	blaCTX-M-27, blaEC-5, erm(B)	-	-	-	-	-	-	+	-	-	-	-	-	-	-	-	-	-	-	-	-
PRJEB23208	SAMEA104452243	ERR2232757	NCBI SRA	ST131	fimH30	O25:H4	2016-2019	2016	Europe	Germany	Human	Homo sapiens	N/A	167	blaCTX-M-27, blaEC-5	-	-	-	-	-	-	+	-	-	-	-	-	-	-	-	-	-	-	-	-
PRJEB2879	SAMEA1486361	ERR163888	NCBI SRA	ST131	fimH30	O25:H4	N/A	N/A	N/A	N/A	N/A	N/A	N/A	E 467 (ST 131)	aac(6')Ib-cr, aadA5, blaCTX-M-15, blaEC-5, blaOXA-1, catB4, dfrA17, mph(A), qacEdelta1, sul1, tet(A)	-	-	-	-	+	-	-	-	-	-	-	-	-	-	-	-	-	-	-	-
PRJEB2968	SAMEA1486583	ERR161326	NCBI SRA	ST131	fimH30	O25:H4	2006-2010	2010	Europe	Spain	Human	Homo sapiens	blood	HVR2496	blaEC-5, blaTEM-1B	-	-	-	-	-	-	-	-	-	-	-	-	-	-	-	-	-	-	-	-
PRJEB2968	SAMEA1486598	ERR161297	NCBI SRA	ST131	fimH30	O25:H4	1993-2005	2005	North America	Canada	Human	Homo sapiens	urine	S134EC	aac(6')Ib-cr, aadA5, blaCTX-M-15, blaEC-5, blaOXA-1, catB4, dfrA17, mph(A), qacEdelta1, sul1, tet(A)	-	-	-	-	+	-	-	-	-	-	-	-	-	-	-	-	-	-	-	-
PRJEB2968	SAMEA1486609	ERR161254	NCBI SRA	ST131	fimH30	O25:H4	2006-2010	2007	Oceania	Australia	Human	Homo sapiens	blood	B36EC	aac(6')Ib-cr, aadA5, blaCTX-M-15, blaEC-5, blaOXA-1, catB4, dfrA17, mph(A), qacEdelta1, sul1, tet(A)	-	-	-	-	+	-	-	-	-	-	-	-	-	-	-	-	-	-	-	-
PRJEB2968	SAMEA1486618	ERR161250	NCBI SRA	ST131	fimH30	O25:H4	1993-2005	2004	Europe	United Kingdom	Human	Homo sapiens	N/A	S47EC	aac(6')Ib-cr, aadA5, blaCMY-23, blaCTX-M-15, blaEC-5, blaOXA-1, blaTEM-1B, catB4, dfrA17, mph(A), qacEdelta1, sul1, tet(A)	-	-	-	-	+	-	-	-	-	-	-	-	-	-	-	-	-	-	+	-
PRJEB2968	SAMEA1486622	ERR161251	NCBI SRA	ST131	fimH30	O25:H4	1993-2005	2004	Europe	United Kingdom	Human	Homo sapiens	N/A	S53EC	aadA5, blaCMY-23, blaEC-5, blaTEM-1B, catB4, dfrA17, mph(A), qacEdelta1, sul1, tet(A)	-	-	-	-	-	-	-	-	-	-	-	-	-	-	-	-	-	-	+	-
PRJEB2968	SAMEA1486625	ERR161253	NCBI SRA	ST131	fimH30	O25:H4	2006-2010	2007	Oceania	Australia	Human	Homo sapiens	blood	MS2493	aadA5, aph(3'')-Ib, aph(6)-Id, blaEC-5, blaTEM-1B, dfrA17, mph(A), qacEdelta1, sul1, tet(A)	-	-	-	-	-	-	-	-	-	-	-	-	-	-	-	-	-	-	-	-
PRJEB2968	SAMEA1486632	ERR161236	NCBI SRA	ST131	fimH41	O16:H5	2006-2010	2007	Europe	United Kingdom	Human	Homo sapiens	urine	S5EC	aadA5, aph(3'')-Ib, aph(6)-Id, blaEC-5, blaTEM-1B, dfrA17, mph(A), qacEdelta1, sul1, tet(A)	-	-	-	-	-	-	-	-	-	-	-	-	-	-	-	-	-	-	-	-
PRJEB2974	SAMEA1570668	ERR191682	NCBI SRA	ST131	fimH30	O25:H4	N/A	N/A	Europe	Ireland	N/A	N/A	N/A	N/A	aadA5, blaCTX-M-14, blaEC-5, blaTEM-1B, dfrA17, mph(A), qacEdelta1, sul1	-	-	-	+	-	-	-	-	-	-	-	-	-	-	-	-	-	-	-	-
PRJEB29930	SAMEA5128441	ERR2929695	NCBI SRA	ST131	fimH30	O25:H4	N/A	N/A	Oceania	Australia	Human	Homo sapiens	blood	B36	aac(6')Ib-cr, aadA5, blaCTX-M-15, blaEC-5, blaOXA-1, catB4, dfrA17, mph(A), qacEdelta1, sul1, tet(A)	-	-	-	-	+	-	-	-	-	-	-	-	-	-	-	-	-	-	-	-
PRJEB3341	SAMEA1695641	ERR183354	NCBI SRA	ST131	fimH41	O16:H5	N/A	N/A	N/A	N/A	N/A	N/A	N/A	N/A	aac(3)-IId, aadA5, aph(3'')-Ib, aph(6)-Id, blaEC-5, blaTEM-1B, dfrA14, dfrA17, dfrA8, mph(A), qacEdelta1, sul1, tet(A), tet(B)	-	-	-	-	-	-	-	-	-	-	-	-	-	-	-	-	-	-	-	-
PRJEB4681	SAMEA2204246	ERR439629	NCBI SRA	ST131	fimH41	O16:H5	2006-2010	2007	Europe	United Kingdom	Human	Homo sapiens	blood	ECO0018	aac(3)-IId, blaEC-5, blaTEM-1B	-	-	-	-	-	-	-	-	-	-	-	-	-	-	-	-	-	-	-	-
PRJEB4681	SAMEA2204294	ERR434847	NCBI SRA	ST131	fimH30	O25:H4	2006-2010	2008	Europe	United Kingdom	Human	Homo sapiens	blood	ECO0066	aac(6')Ib-cr, aadA5, blaCTX-M-15, blaEC-5, blaOXA-1, catB4, dfrA17, mph(A), qacEdelta1, sul1, tet(A)	-	-	-	-	+	-	-	-	-	-	-	-	-	-	-	-	-	-	-	-
PRJEB4681	SAMEA2204300	ERR434938	NCBI SRA	ST131	fimH30	O25:H4	2006-2010	2008	Europe	United Kingdom	Human	Homo sapiens	blood	ECO0072	aac(3)-IId, aadA5, blaEC-5, blaTEM-30, dfrA17, qacEdelta1, sul1	-	-	-	-	-	-	-	-	-	-	-	-	-	-	-	-	-	-	-	-
PRJEB4681	SAMEA2204342	ERR434945	NCBI SRA	ST131	fimH30	O25:H4	2006-2010	2009	Europe	United Kingdom	Human	Homo sapiens	blood	ECO0114	aac(6')Ib-cr, aadA5, blaCTX-M-15, blaEC-5, blaOXA-1, catB4, dfrA17, mph(A), qacEdelta1, sul1, tet(A)	-	-	-	-	+	-	-	-	-	-	-	-	-	-	-	-	-	-	-	-
PRJEB4681	SAMEA2204385	ERR434266	NCBI SRA	ST131	fimH30	O25:H4	2006-2010	2009	Europe	United Kingdom	Human	Homo sapiens	blood	ECO0157	aac(3)-IId, blaEC-5, blaTEM-1B	-	-	-	-	-	-	-	-	-	-	-	-	-	-	-	-	-	-	-	-
PRJEB4681	SAMEA2204416	ERR434780	NCBI SRA	ST131	fimH41	O16:H5	2006-2010	2010	Europe	United Kingdom	Human	Homo sapiens	blood	ECO0188	aph(3')-Ia, blaEC-5, blaTEM-1B	-	-	-	-	-	-	-	-	-	-	-	-	-	-	-	-	-	-	-	-
PRJEB4681	SAMEA2204540	ERR434875	NCBI SRA	ST131	fimH30	O25:H4	2011-2015	2011	Europe	United Kingdom	Human	Homo sapiens	blood	ECO0322	blaCTX-M-27, blaEC-5	-	-	-	-	-	-	+	-	-	-	-	-	-	-	-	-	-	-	-	-
PRJEB4681	SAMEA2204564	ERR434788	NCBI SRA	ST131	fimH41	O16:H5	2011-2015	2012	Europe	United Kingdom	Human	Homo sapiens	blood	ECO0346	aadA5, aph(3'')-Ib, aph(6)-Id, blaEC-5, blaTEM-1B, dfrA17, mph(A), qacEdelta1, sul1, tet(A)	-	-	-	-	-	-	-	-	-	-	-	-	-	-	-	-	-	-	-	-
PRJEB4681	SAMEA2205017	ERR435087	NCBI SRA	ST131	fimH30	O25:H4	1993-2005	2004	Europe	United Kingdom	Human	Homo sapiens	blood	eo942	aac(6')Ib-cr, aadA5, blaCTX-M-15, blaEC-5, blaOXA-1, blaTEM-1B, catB4, dfrA17, mph(A), qacEdelta1, sul1, tet(A)	-	-	-	-	+	-	-	-	-	-	-	-	-	-	-	-	-	-	-	-
PRJEB4681	SAMEA2205023	ERR434915	NCBI SRA	ST131	fimH30	O25:H4	1993-2005	2004	Europe	United Kingdom	Human	Homo sapiens	blood	eo948	aac(6')Ib-cr, aadA5, blaCTX-M-15, blaEC-5, blaOXA-1, blaTEM-1B, catB4, dfrA17, mph(A), qacEdelta1, sul1, tet(A)	-	-	-	-	+	-	-	-	-	-	-	-	-	-	-	-	-	-	-	-
PRJEB4681	SAMEA2205027	ERR434916	NCBI SRA	ST131	fimH30	O25:H4	1993-2005	2004	Europe	United Kingdom	Human	Homo sapiens	blood	eo952	blaEC-5, blaTEM-1B	-	-	-	-	-	-	-	-	-	-	-	-	-	-	-	-	-	-	-	-
PRJEB4681	SAMEA2205136	ERR434703	NCBI SRA	ST131	fimH30	O25:H4	2006-2010	2006	Europe	United Kingdom	Human	Homo sapiens	blood	eo1303	aac(6')Ib-cr, aadA5, blaCTX-M-15, blaEC-5, blaOXA-1, blaTEM-1B, catB4, dfrA17, mph(A), qacEdelta1, sul1, tet(A)	-	-	-	-	+	-	-	-	-	-	-	-	-	-	-	-	-	-	-	-
PRJEB4681	SAMEA2205178	ERR434502	NCBI SRA	ST131	fimH30	O25:H4	2006-2010	2007	Europe	United Kingdom	Human	Homo sapiens	blood	eo1670	blaEC-5, blaTEM-1B, tet(A)	-	-	-	-	-	-	-	-	-	-	-	-	-	-	-	-	-	-	-	-
PRJEB4681	SAMEA2205191	ERR434503	NCBI SRA	ST131	fimH30	O25:H4	2006-2010	2007	Europe	United Kingdom	Human	Homo sapiens	blood	eo1694	aac(6')Ib-cr, blaEC-5, blaOXA-1, blaTEM-1B, catB4, tet(A)	-	-	-	-	-	-	-	-	-	-	-	-	-	-	-	-	-	-	-	-
PRJEB4681	SAMEA2205197	ERR434504	NCBI SRA	ST131	fimH30	O25:H4	2006-2010	2007	Europe	United Kingdom	Human	Homo sapiens	blood	eo1699	aac(6')Ib-cr, aadA5, blaCTX-M-15, blaEC-5, blaOXA-1, blaTEM-1B, catB4, dfrA17, mph(A), qacEdelta1, sul1, tet(A)	-	-	-	-	+	-	-	-	-	-	-	-	-	-	-	-	-	-	-	-
PRJEB4681	SAMEA2205296	ERR434418	NCBI SRA	ST131	fimH30	O25:H4	2006-2010	2006	Europe	United Kingdom	Human	Homo sapiens	blood	eo1445	aac(6')Ib-cr, aadA5, blaCTX-M-15, blaEC-5, blaOXA-1, blaTEM-1B, catB4, dfrA17, mph(A), qacEdelta1, sul1, tet(A)	-	-	-	-	+	-	-	-	-	-	-	-	-	-	-	-	-	-	-	-
PRJEB4681	SAMEA2205683	ERR435473	NCBI SRA	ST131	fimH41	O16:H5	2011-2015	2011	Europe	United Kingdom	Human	Homo sapiens	blood	eo3317	blaEC-5	-	-	-	-	-	-	-	-	-	-	-	-	-	-	-	-	-	-	-	-
PRJEB4681	SAMEA2205742	ERR434450	NCBI SRA	ST131	fimH41	O16:H5	2006-2010	2010	Europe	United Kingdom	Human	Homo sapiens	blood	eo3006	aac(3)-IId, aadA5, aph(3'')-Ib, aph(6)-Id, blaEC-5, blaTEM-1B, dfrA17, mph(A), qacEdelta1, sul1, tet(A)	-	-	-	-	-	-	-	-	-	-	-	-	-	-	-	-	-	-	-	-
PRJEB5065	SAMEA2272865	ERR474046	NCBI SRA	ST131	fimH30	O25:H4	N/A	N/A	N/A	N/A	N/A	N/A	N/A	eo1001	aac(6')Ib-cr, aadA5, blaCTX-M-15, blaEC-5, blaOXA-1, catB4, dfrA17, mph(A), qacEdelta1, sul1, tet(A)	-	-	-	-	+	-	-	-	-	-	-	-	-	-	-	-	-	-	-	-
PRJEB5065	SAMEA2272867	ERR474048	NCBI SRA	ST131	fimH30	O25:H4	N/A	N/A	N/A	N/A	N/A	N/A	N/A	eo1009	aac(6')Ib-cr, aadA5, blaCTX-M-15, blaEC-5, blaOXA-1, catB4, dfrA17, mph(A), qacEdelta1, sul1, tet(A)	-	-	-	-	+	-	-	-	-	-	-	-	-	-	-	-	-	-	-	-
PRJEB5065	SAMEA2272868	ERR474049	NCBI SRA	ST131	fimH30	O25:H4	N/A	N/A	N/A	N/A	N/A	N/A	N/A	eo1045	aac(6')Ib-cr, aadA5, blaCTX-M-15, blaEC-5, blaOXA-1, catB4, dfrA17, mph(A), qacEdelta1, sul1, tet(A)	-	-	-	-	+	-	-	-	-	-	-	-	-	-	-	-	-	-	-	-
PRJEB5065	SAMEA2272873	ERR474054	NCBI SRA	ST131	fimH30	O25:H4	N/A	N/A	N/A	N/A	N/A	N/A	N/A	eo1216	aac(3)-IId, aadA5, aph(3'')-Ib, aph(6)-Id, blaEC-5, blaTEM-1B, dfrA17, mph(A), qacEdelta1, sul1, tet(A)	-	-	-	-	-	-	-	-	-	-	-	-	-	-	-	-	-	-	-	-
PRJEB5065	SAMEA2272874	ERR474055	NCBI SRA	ST131	fimH30	O25:H4	N/A	N/A	N/A	N/A	N/A	N/A	N/A	eo1220	aac(3)-IId, aadA5, aph(3'')-Ib, aph(6)-Id, blaEC-5, blaTEM-1B, dfrA17, mph(A), qacEdelta1, sul1, tet(A)	-	-	-	-	-	-	-	-	-	-	-	-	-	-	-	-	-	-	-	-
PRJEB5065	SAMEA2272886	ERR474066	NCBI SRA	ST131	fimH30	O25:H4	N/A	N/A	N/A	N/A	N/A	N/A	N/A	eo1438	aac(6')Ib-cr, aadA5, blaCTX-M-15, blaEC-5, blaOXA-1, catB4, dfrA17, mph(A), qacEdelta1, sul1, tet(A)	-	-	-	-	+	-	-	-	-	-	-	-	-	-	-	-	-	-	-	-
PRJEB5065	SAMEA2272896	ERR474074	NCBI SRA	ST131	fimH30	O25:H4	N/A	N/A	N/A	N/A	N/A	N/A	N/A	eo1543	aac(6')Ib-cr, aadA5, blaCTX-M-15, blaEC-5, blaOXA-1, catB4, dfrA17, mph(A), qacEdelta1, sul1, tet(A)	-	-	-	-	+	-	-	-	-	-	-	-	-	-	-	-	-	-	-	-
PRJEB5065	SAMEA2272899	ERR474076	NCBI SRA	ST131	fimH30	O25:H4	N/A	N/A	N/A	N/A	N/A	N/A	N/A	eo1549	aac(6')Ib-cr, aadA5, blaCTX-M-15, blaEC-5, blaOXA-1, catB4, dfrA17, mph(A), qacEdelta1, sul1, tet(A)	-	-	-	-	+	-	-	-	-	-	-	-	-	-	-	-	-	-	-	-
PRJEB5065	SAMEA2272909	ERR474085	NCBI SRA	ST131	fimH30	O25:H4	N/A	N/A	N/A	N/A	N/A	N/A	N/A	eo1825	aac(3)-IId, blaEC-5, blaTEM-1B	-	-	-	-	-	-	-	-	-	-	-	-	-	-	-	-	-	-	-	-
PRJEB5065	SAMEA2272934	ERR486707	NCBI SRA	ST131	fimH30	O25:H4	N/A	N/A	N/A	N/A	N/A	N/A	N/A	eo1042	aac(6')Ib-cr, aadA5, blaCTX-M-15, blaEC-5, blaOXA-1, catB4, dfrA17, mph(A), qacEdelta1, sul1, tet(A)	-	-	-	-	+	-	-	-	-	-	-	-	-	-	-	-	-	-	-	-
PRJEB5065	SAMEA2272940	ERR474110	NCBI SRA	ST131	fimH30	O25:H4	N/A	N/A	N/A	N/A	N/A	N/A	N/A	eo1439	aac(6')Ib-cr, aadA5, blaCTX-M-15, blaEC-5, blaOXA-1, blaTEM-1B, catB4, dfrA17, mph(A), qacEdelta1, sul1, tet(A)	-	-	-	-	+	-	-	-	-	-	-	-	-	-	-	-	-	-	-	-
PRJEB5065	SAMEA2272953	ERR474123	NCBI SRA	ST131	fimH30	O25:H4	N/A	N/A	N/A	N/A	N/A	N/A	N/A	eo1846	aac(6')Ib-cr, aadA5, blaCTX-M-15, blaEC-5, blaOXA-1, catB4, dfrA17, mph(A), qacEdelta1, sul1, tet(A)	-	-	-	-	+	-	-	-	-	-	-	-	-	-	-	-	-	-	-	-
PRJEB5065	SAMEA2272989	ERR474157	NCBI SRA	ST131	fimH30	O25:H4	N/A	N/A	N/A	N/A	N/A	N/A	N/A	eo2643	aac(6')Ib-cr, aadA5, blaCTX-M-15, blaEC-5, blaOXA-1, blaTEM-1B, catB4, dfrA17, mph(A), qacEdelta1, sul1	-	-	-	-	+	-	-	-	-	-	-	-	-	-	-	-	-	-	-	-
PRJEB5065	SAMEA2273059	ERR486711	NCBI SRA	ST131	fimH30	O25:H4	N/A	N/A	N/A	N/A	N/A	N/A	N/A	eo3468	aadA5, aph(3'')-Ib, aph(6)-Id, blaCTX-M-27, blaEC-5, dfrA17, mph(A), qacEdelta1, sul1, tet(A)	-	-	-	-	-	-	+	-	-	-	-	-	-	-	-	-	-	-	-	-
PRJEB5065	SAMEA2273105	ERR474267	NCBI SRA	ST131	fimH41	O16:H5	N/A	N/A	N/A	N/A	N/A	N/A	N/A	eo3647	aac(3)-IId, blaEC-5, blaTEM-1B	-	-	-	-	-	-	-	-	-	-	-	-	-	-	-	-	-	-	-	-
PRJEB6891	SAMEA3357495	ERR1015390	NCBI SRA	ST131	fimH30	O25:H4	N/A	N/A	Oceania	Australia	N/A	N/A	N/A	N/A	aadA5, aph(3'')-Ib, aph(6)-Id, blaCTX-M-27, blaEC-5, dfrA17, mph(A), qacEdelta1, sul1, tet(A)	-	-	-	-	-	-	+	-	-	-	-	-	-	-	-	-	-	-	-	-
PRJEB7657	SAMEA3108761	ERR775927	NCBI SRA	ST131	fimH30	O25:H4	2011-2015	2014	Europe	United Kingdom	Human	Homo sapiens	feces	NHEC0086	aadA5, aph(3'')-Ib, aph(6)-Id, blaEC-5, blaTEM-1B, dfrA17, mph(A), qacEdelta1, sul1, tet(A)	-	-	-	-	-	-	-	-	-	-	-	-	-	-	-	-	-	-	-	-
PRJEB7657	SAMEA3108767	ERR775933	NCBI SRA	ST131	fimH30	O25:H4	2011-2015	2014	Europe	United Kingdom	Human	Homo sapiens	feces	NHEC0092	blaEC-5, blaTEM-1B	-	-	-	-	-	-	-	-	-	-	-	-	-	-	-	-	-	-	-	-
PRJEB8084	SAMEA3180392	ERR712633	NCBI SRA	ST131	fimH30	O25:H4	2011-2015	2014	Europe	Germany	Human	Homo sapiens	N/A	N/A	blaCTX-M-27, blaEC-5	-	-	-	-	-	-	+	-	-	-	-	-	-	-	-	-	-	-	-	-
PRJEB8084	SAMEA3716590	ERR1195618	NCBI SRA	ST131	fimH30	O25:H4	2011-2015	2015	Europe	Germany	N/A	N/A	N/A	N/A	aadA5, aph(3'')-Ib, aph(6)-Id, blaCTX-M-27, blaEC-5, dfrA17, mph(A), qacEdelta1, sul1, tet(A)	-	-	-	-	-	-	+	-	-	-	-	-	-	-	-	-	-	-	-	-
PRJEB8084	SAMEA3716622	ERR1195653	NCBI SRA	ST131	fimH30	O25:H4	2011-2015	2015	Europe	Germany	N/A	N/A	N/A	N/A	blaCTX-M-27, blaEC-5	-	-	-	-	-	-	+	-	-	-	-	-	-	-	-	-	-	-	-	-
PRJEB8084	SAMEA3716630	ERR1195661	NCBI SRA	ST131	fimH30	O25:H4	2011-2015	2015	Europe	Germany	N/A	N/A	N/A	N/A	blaCTX-M-27, blaEC-5	-	-	-	-	-	-	+	-	-	-	-	-	-	-	-	-	-	-	-	-
PRJEB8084	SAMEA3716659	ERR1195697	NCBI SRA	ST131	fimH30	O25:H4	2011-2015	2015	Europe	Germany	N/A	N/A	N/A	N/A	aadA5, aph(3'')-Ib, aph(6)-Id, blaCTX-M-27, blaEC-5, dfrA17, mph(A), qacEdelta1, sul1, tet(A)	-	-	-	-	-	-	+	-	-	-	-	-	-	-	-	-	-	-	-	-
PRJEB8084	SAMEA3716768	ERR1195705	NCBI SRA	ST131	fimH30	O25:H4	2011-2015	2015	Europe	Germany	N/A	N/A	N/A	N/A	aadA5, aph(3'')-Ib, aph(6)-Id, blaCTX-M-27, blaEC-5, dfrA17, mph(A), qacEdelta1, sul1, tet(A)	-	-	-	-	-	-	+	-	-	-	-	-	-	-	-	-	-	-	-	-
PRJEB8084	SAMEA3716769	ERR1195706	NCBI SRA	ST131	fimH30	O25:H4	2011-2015	2015	Europe	Germany	N/A	N/A	N/A	N/A	aadA5, aph(3'')-Ib, aph(6)-Id, blaCTX-M-27, blaEC-5, dfrA17, mph(A), qacEdelta1, sul1, tet(A)	-	-	-	-	-	-	+	-	-	-	-	-	-	-	-	-	-	-	-	-
PRJEB8084	SAMEA3716770	ERR1195707	NCBI SRA	ST131	fimH30	O25:H4	2011-2015	2015	Europe	Germany	N/A	N/A	N/A	N/A	blaCTX-M-27, blaEC-5	-	-	-	-	-	-	+	-	-	-	-	-	-	-	-	-	-	-	-	-
PRJEB8770	SAMEA3304584	ERR998813	NCBI SRA	ST131	fimH30	O25:H4	N/A	N/A	N/A	N/A	Environment	N/A	water?	VRES0229	blaCTX-M-27, blaEC-5	-	-	-	-	-	-	+	-	-	-	-	-	-	-	-	-	-	-	-	-
PRJEB8770	SAMEA3304649	ERR998758	NCBI SRA	ST131	fimH30	O25:H4	N/A	N/A	N/A	N/A	Environment	N/A	water?	VRES0135	aadA5, aph(3'')-Ib, aph(6)-Id, blaCTX-M-27, blaEC-5, dfrA17, mph(A), qacEdelta1, sul1, tet(A)	-	-	-	-	-	-	+	-	-	-	-	-	-	-	-	-	-	-	-	-
PRJEB8770	SAMEA3304695	ERR998779	NCBI SRA	ST131	fimH30	O25:H4	N/A	N/A	N/A	N/A	Environment	N/A	water?	VRES0155	blaCTX-M-27, blaEC-5	-	-	-	-	-	-	+	-	-	-	-	-	-	-	-	-	-	-	-	-
PRJEB8770	SAMEA3304701	ERR998782	NCBI SRA	ST131	fimH30	O25:H4	N/A	N/A	N/A	N/A	Environment	N/A	water?	VRES0164	aadA5, aph(3'')-Ib, aph(6)-Id, blaCTX-M-27, blaEC-5, dfrA17, mph(A), qacEdelta1, sul1, tet(A)	-	-	-	-	-	-	+	-	-	-	-	-	-	-	-	-	-	-	-	-
PRJEB8770	SAMEA3304703	ERR998783	NCBI SRA	ST131	fimH30	O25:H4	N/A	N/A	N/A	N/A	Environment	N/A	water?	VRES0166	aadA5, aph(3'')-Ib, aph(6)-Id, blaCTX-M-27, blaEC-5, dfrA17, mph(A), qacEdelta1, sul1, tet(A)	-	-	-	-	-	-	+	-	-	-	-	-	-	-	-	-	-	-	-	-
PRJEB8770	SAMEA3304782	ERR985186	NCBI SRA	ST131	fimH30	O25:H4	N/A	N/A	N/A	N/A	Environment	N/A	water?	VRES0253	aadA5, aph(3'')-Ib, aph(6)-Id, blaCTX-M-27, blaEC-5, dfrA17, mph(A), qacEdelta1, sul1, tet(A)	-	-	-	-	-	-	+	-	-	-	-	-	-	-	-	-	-	-	-	-
PRJEB8770	SAMEA3531591	ERR1216280	NCBI SRA	ST131	fimH30	O25:H4	N/A	N/A	N/A	N/A	Environment	N/A	water?	VRES0251	blaCTX-M-27, blaEC-5	-	-	-	-	-	-	+	-	-	-	-	-	-	-	-	-	-	-	-	-
PRJNA165011	SAMN00854686	SRR640145	NCBI SRA	ST131	fimH41	O16:H5	2006-2010	2010	Europe	Denmark	Human	Homo sapiens	N/A	KTE162	aac(3)-IId, aadA5, aph(3'')-Ib, aph(6)-Id, blaEC-5, blaTEM-1B, dfrA17, mph(A), qacEdelta1, sul1, tet(A)	-	-	-	-	-	-	-	-	-	-	-	-	-	-	-	-	-	-	-	-
PRJNA202050	SAMN02138669	SRR850819	NCBI SRA	ST131	fimH30	O25:H4	2011-2015	2012	N/A	N/A	N/A	N/A	N/A	BIDMC 38	aadA5, blaEC-5, blaTEM-1B, dfrA17, mph(A), qacEdelta1, sul1, tet(A)	-	-	-	-	-	-	-	-	-	-	-	-	-	-	-	-	-	-	-	-
PRJNA211153	SAMN02228466	SRR933373	NCBI SRA	ST131	fimH30	O25:H4	N/A	N/A	N/A	N/A	N/A	N/A	N/A	H003	aadA5, aph(3'')-Ib, aph(6)-Id, blaEC-5, blaTEM-1B, dfrA17, mph(A), qacEdelta1, sul1, tet(A)	-	-	-	-	-	-	-	-	-	-	-	-	-	-	-	-	-	-	-	-
PRJNA211153	SAMN02228480	SRR933403	NCBI SRA	ST131	fimH30	O25:H4	N/A	N/A	N/A	N/A	N/A	N/A	N/A	MVAST077	blaEC-5	-	-	-	-	-	-	-	-	-	-	-	-	-	-	-	-	-	-	-	-
PRJNA211153	SAMN02228495	SRR933433	NCBI SRA	ST131	fimH30	O25:H4	N/A	N/A	N/A	N/A	N/A	N/A	N/A	MVAST179	blaEC-5, blaTEM-1B	-	-	-	-	-	-	-	-	-	-	-	-	-	-	-	-	-	-	-	-
PRJNA211153	SAMN02228550	SRR933543	NCBI SRA	ST131	fimH41	O16:H5	N/A	N/A	N/A	N/A	N/A	N/A	N/A	QUC12	aac(3)-IId, blaCTX-M-14, blaEC-5, blaTEM-1B	-	-	-	+	-	-	-	-	-	-	-	-	-	-	-	-	-	-	-	-
PRJNA218110	SAMN05033859	SRR3657575	NCBI SRA	ST131	fimH30	O25:H4	2011-2015	2014	North America	USA	Human	Homo sapiens	stool	PNUSAE002929	blaEC-5, blaTEM-1B	-	-	-	-	-	-	-	-	-	-	-	-	-	-	-	-	-	-	-	-
PRJNA218110	SAMN07136468	SRR5588767	NCBI SRA	ST131	fimH30	O25:H4	N/A	N/A	North America	USA	N/A	N/A	N/A	PNUSAE006970	blaEC-5, blaTEM-1B	-	-	-	-	-	-	-	-	-	-	-	-	-	-	-	-	-	-	-	-
PRJNA218110	SAMN07342348	SRR5828251	NCBI SRA	ST131	fimH41	O16:H5	N/A	N/A	North America	USA	N/A	N/A	N/A	PNUSAE008098	aadA5, aph(3'')-Ib, aph(6)-Id, blaEC-5, blaTEM-1B, dfrA17, mph(A), qacEdelta1, sul1, tet(A)	-	-	-	-	-	-	-	-	-	-	-	-	-	-	-	-	-	-	-	-
PRJNA234163	SAMN02581296	SRR1187772	NCBI SRA	ST131	fimH30	O25:H4	2011-2015	2013	North America	USA	Human	Homo sapiens	urine	BIDMC 75	aac(3)-IId, aadA5, aph(3'')-Ib, aph(6)-Id, blaEC-5, blaTEM-1B, dfrA17, mph(A), qacEdelta1, sul1, tet(A)	-	-	-	-	-	-	-	-	-	-	-	-	-	-	-	-	-	-	-	-
PRJNA248737	SAMN02801937	SRR1314340	NCBI SRA	ST131	fimH30	O25:H4	2011-2015	2011	North America	USA	Human	Homo sapiens	patient with urinary tract infection	upec-125	aac(3)-IId, aadA5, aph(3'')-Ib, aph(6)-Id, blaEC-5, blaTEM-1B, dfrA17, mph(A), qacEdelta1, sul1, tet(A)	-	-	-	-	-	-	-	-	-	-	-	-	-	-	-	-	-	-	-	-
PRJNA248737	SAMN02801994	SRR1314397	NCBI SRA	ST131	fimH30	O25:H4	2011-2015	2011	North America	USA	Human	Homo sapiens	patient with urinary tract infection	upec-177	blaEC-5, blaTEM-1B	-	-	-	-	-	-	-	-	-	-	-	-	-	-	-	-	-	-	-	-
PRJNA248737	SAMN02802034	SRR1314437	NCBI SRA	ST131	fimH30	O25:H4	2011-2015	2011	North America	USA	Human	Homo sapiens	patient with urinary tract infection	upec-212	blaEC-5, blaTEM-1B	-	-	-	-	-	-	-	-	-	-	-	-	-	-	-	-	-	-	-	-
PRJNA248737	SAMN02802085	SRR1314488	NCBI SRA	ST131	fimH30	O25:H4	2011-2015	2012	North America	USA	Human	Homo sapiens	patient with urinary tract infection	upec-259	blaEC-5, blaTEM-1B	-	-	-	-	-	-	-	-	-	-	-	-	-	-	-	-	-	-	-	-
PRJNA248737	SAMN02802099	SRR1314502	NCBI SRA	ST131	fimH41	O16:H5	2011-2015	2012	North America	USA	Human	Homo sapiens	patient with urinary tract infection	upec-271	aac(3)-IId, aadA5, aph(3'')-Ib, aph(6)-Id, blaEC-5, blaTEM-1B, dfrA17, mph(A), qacEdelta1, sul1, tet(A)	-	-	-	-	-	-	-	-	-	-	-	-	-	-	-	-	-	-	-	-
PRJNA248737	SAMN02802118	SRR1314521	NCBI SRA	ST131	fimH41	O16:H5	2011-2015	2011	North America	USA	Human	Homo sapiens	patient with urinary tract infection	upec-29	blaEC-5, blaTEM-1B, catA1, dfrA17, qacEdelta1	-	-	-	-	-	-	-	-	-	-	-	-	-	-	-	-	-	-	-	-
PRJNA248737	SAMN02802142	SRR1314545	NCBI SRA	ST131	fimH30	O25:H4	2011-2015	2011	North America	USA	Human	Homo sapiens	patient with urinary tract infection	upec-50	blaEC-5, blaTEM-1B	-	-	-	-	-	-	-	-	-	-	-	-	-	-	-	-	-	-	-	-
PRJNA267549	SAMN03197679	SRR1655911	NCBI SRA	ST131	fimH41	O16:H5	N/A	N/A	North America	USA	Human	Homo sapiens	N/A	486_ECOL	aac(3)-IId, blaEC-5, blaTEM-1B	-	-	-	-	-	-	-	-	-	-	-	-	-	-	-	-	-	-	-	-
PRJNA278886	SAMN04279648	SRR2927306	NCBI SRA	ST131	fimH30	O25:H4	2011-2015	2015	North America	USA	Human	Homo sapiens	blood	N/A	blaCTX-M-14, blaEC-5	-	-	-	+	-	-	-	-	-	-	-	-	-	-	-	-	-	-	-	-
PRJNA278886	SAMN04339718	SRR3057133	NCBI SRA	ST131	fimH30	O25:H4	2011-2015	2015	North America	USA	Human	Homo sapiens	urine	N/A	blaCTX-M-27, blaEC-5	-	-	-	-	-	-	+	-	-	-	-	-	-	-	-	-	-	-	-	-
PRJNA278886	SAMN04339721	SRR3057119	NCBI SRA	ST131	fimH30	O25:H4	2011-2015	2015	North America	USA	Human	Homo sapiens	urine	N/A	aadA5, aph(3'')-Ib, aph(6)-Id, blaCTX-M-27, blaEC-5, mph(A), qacEdelta1, sul1, tet(A)	-	-	-	-	-	-	+	-	-	-	-	-	-	-	-	-	-	-	-	-
PRJNA278886	SAMN04622922	SRR3345830	NCBI SRA	ST131	fimH30	O25:H4	2011-2015	2014	North America	USA	Human	Homo sapiens	blood	N/A	aac(6')Ib-cr, aadA5, blaCTX-M-15, blaEC-5, blaOXA-1, catB4, dfrA17, mph(A), qacEdelta1, sul1	-	-	-	-	+	-	-	-	-	-	-	-	-	-	-	-	-	-	-	-
PRJNA278886	SAMN05194538	SRR3618632	NCBI SRA	ST131	fimH30	O25:H4	2011-2015	2014	North America	USA	Human	Homo sapiens	blood	N/A	aac(6')Ib-cr, aadA5, blaCTX-M-15, blaEC-5, blaOXA-1, catB4, dfrA17, mph(A), qacEdelta1, sul1	-	-	-	-	+	-	-	-	-	-	-	-	-	-	-	-	-	-	-	-
PRJNA278886	SAMN05510454	SRR4019414	NCBI SRA	ST131	fimH41	O16:H5	2016-2019	2016	North America	USA	Human	Homo sapiens	urine	N/A	blaCTX-M-27, blaEC-5, blaTEM-1B	-	-	-	-	-	-	+	-	-	-	-	-	-	-	-	-	-	-	-	-
PRJNA288601	SAMN05170159	SRR4017814	NCBI SRA	ST131	fimH30	O25:H4	2011-2015	2013	North America	USA	Human	Homo sapiens	urine	N/A	aac(3)-IId, aadA5, aph(3'')-Ib, aph(6)-Id, blaCTX-M-14, blaEC-5, blaTEM-1B, dfrA17, mph(A), qacEdelta1, sul1, tet(A)	-	-	-	+	-	-	-	-	-	-	-	-	-	-	-	-	-	-	-	-
PRJNA288601	SAMN05170319	SRR4065650	NCBI SRA	ST131	fimH30	O25:H4	2011-2015	2014	North America	USA	Human	Homo sapiens	urine	N/A	blaEC-5	-	-	-	-	-	-	-	-	-	-	-	-	-	-	-	-	-	-	-	-
PRJNA290784	SAMN03922965	SRR3098819	NCBI SRA	ST131	fimH30	O25:H4	1993-2005	2005	North America	USA	Human	Homo sapiens	bodily fluid	GN02388	aadA5, aph(3'')-Ib, aph(6)-Id, blaEC-5, blaTEM-1B, dfrA17, mph(A), qacEdelta1, sul1, tet(A)	-	-	-	-	-	-	-	-	-	-	-	-	-	-	-	-	-	-	-	-
PRJNA290784	SAMN03922973	SRR3098825	NCBI SRA	ST131	fimH30	O25:H4	2006-2010	2006	North America	USA	Human	Homo sapiens	bodily fluid	GN02422	aac(3)-IId, aadA5, aph(3'')-Ib, aph(6)-Id, blaEC-5, blaTEM-1B, dfrA17, mph(A), qacEdelta1, sul1, tet(A)	-	-	-	-	-	-	-	-	-	-	-	-	-	-	-	-	-	-	-	-
PRJNA290784	SAMN03922988	SRR3098840	NCBI SRA	ST131	fimH30	O25:H4	2006-2010	2006	North America	USA	Human	Homo sapiens	bodily fluid	GN02500	blaEC-5, blaTEM-1B	-	-	-	-	-	-	-	-	-	-	-	-	-	-	-	-	-	-	-	-
PRJNA290784	SAMN03922998	SRR3098850	NCBI SRA	ST131	fimH30	O25:H4	2006-2010	2007	North America	USA	Human	Homo sapiens	bodily fluid	GN02560	blaEC-5	-	-	-	-	-	-	-	-	-	-	-	-	-	-	-	-	-	-	-	-
PRJNA290784	SAMN04388534	SRR3098872	NCBI SRA	ST131	fimH30	O25:H4	2006-2010	2008	North America	USA	Human	Homo sapiens	N/A	GN02699	blaEC-5, blaTEM-1B	-	-	-	-	-	-	-	-	-	-	-	-	-	-	-	-	-	-	-	-
PRJNA290784	SAMN04393243	SRR3289983	NCBI SRA	ST131	fimH30	O25:H4	2011-2015	2012	North America	USA	Human	Homo sapiens	N/A	GN04472	aac(3)-IId, aadA5, blaEC-5, blaTEM-1B, dfrA17, qacEdelta1	-	-	-	-	-	-	-	-	-	-	-	-	-	-	-	-	-	-	-	-
PRJNA290784	SAMN04393252	SRR3290023	NCBI SRA	ST131	fimH30	O25:H4	2011-2015	2012	North America	USA	Human	Homo sapiens	N/A	GN04612	aadA5, aph(3'')-Ib, aph(6)-Id, blaCTX-M-27, blaEC-5, dfrA17, mph(A), qacEdelta1, sul1, tet(A)	-	-	-	-	-	-	+	-	-	-	-	-	-	-	-	-	-	-	-	-
PRJNA290784	SAMN04393262	SRR3290045	NCBI SRA	ST131	fimH30	O25:H4	2011-2015	2012	North America	USA	Human	Homo sapiens	N/A	GN04805	aac(3)-IId, aadA5, aph(3'')-Ib, aph(6)-Id, blaEC-5, blaTEM-1B, dfrA17, mph(A), qacEdelta1, sul1, tet(A)	-	-	-	-	-	-	-	-	-	-	-	-	-	-	-	-	-	-	-	-
PRJNA290784	SAMN04393267	SRR3290060	NCBI SRA	ST131	fimH30	O25:H4	2011-2015	2013	North America	USA	Human	Homo sapiens	N/A	GN05107	aac(3)-IId, aadA5, aph(3'')-Ib, aph(6)-Id, blaEC-5, blaTEM-1B, dfrA17, mph(A), qacEdelta1, sul1, tet(A)	-	-	-	-	-	-	-	-	-	-	-	-	-	-	-	-	-	-	-	-
PRJNA293225	SAMN10506433	SRR8360117	NCBI SRA	ST131	fimH30	O25:H4	2016-2019	2017	Asia	Sri Lanka	Human	Homo sapiens	stool	M086A	aadA5, aph(3'')-Ib, aph(6)-Id, blaCTX-M-27, blaEC-5, dfrA17, mph(A), qacEdelta1, sul1, tet(A)	-	-	-	-	-	-	+	-	-	-	-	-	-	-	-	-	-	-	-	-
PRJNA295914	SAMN04273072	SRR3143568	NCBI SRA	ST131	fimH30	O25:H4	2011-2015	2011	Europe	Germany	Human	Homo sapiens	feces	2963	aadA5, aph(3'')-Ib, aph(6)-Id, blaCTX-M-27, blaEC-5, blaTEM-1B, dfrA1, dfrA17, mph(A), qacEdelta1, sul1, tet(A)	-	-	-	-	-	-	+	-	-	-	-	-	-	-	-	-	-	-	-	-
PRJNA295914	SAMN04273091	SRR3143589	NCBI SRA	ST131	fimH30	O25:H4	2011-2015	2012	Europe	United Kingdom	Human	Homo sapiens	blood	B46	blaEC-5	-	-	-	-	-	-	-	-	-	-	-	-	-	-	-	-	-	-	-	-
PRJNA295914	SAMN04273092	SRR3143590	NCBI SRA	ST131	fimH30	O25:H4	2011-2015	2012	Europe	United Kingdom	Human	Homo sapiens	blood	B47	blaEC-5, blaTEM-1B, tet(A)	-	-	-	-	-	-	-	-	-	-	-	-	-	-	-	-	-	-	-	-
PRJNA295914	SAMN04273115	SRR3143612	NCBI SRA	ST131	fimH30	O25:H4	2006-2010	2007	Europe	Czech Republic	Animal	Microcarbo melanoleucos	N/A	KO178B	aadA5, aph(3'')-Ib, aph(6)-Id, blaCTX-M-27, blaEC-5, dfrA17, mph(A), qacEdelta1, sul1, tet(A)	-	-	-	-	-	-	+	-	-	-	-	-	-	-	-	-	-	-	-	-
PRJNA295914	SAMN04273116	SRR3143613	NCBI SRA	ST131	fimH30	O25:H4	2006-2010	2007	Europe	Serbia	Animal	Microcarbo melanoleucos	N/A	KO198B	aadA5, aph(3'')-Ib, aph(6)-Id, blaCTX-M-27, blaEC-5, dfrA17, mph(A), qacEdelta1, sul1, tet(A)	-	-	-	-	-	-	+	-	-	-	-	-	-	-	-	-	-	-	-	-
PRJNA297860	SAMN04159541	SRR2970646	NCBI SRA	ST131	fimH30	O25:H4	1993-2005	2005	Europe	United Kingdom	Human	Homo sapiens	urine	uk_P46212	aac(6')Ib-cr, aadA5, blaCTX-M-15, blaEC-5, blaOXA-1, blaTEM-1B, catB4, dfrA17, mph(A), qacEdelta1, sul1, tet(A)	-	-	-	-	+	-	-	-	-	-	-	-	-	-	-	-	-	-	-	-
PRJNA297860	SAMN04159571	SRR2970719	NCBI SRA	ST131	fimH30	O25:H4	2006-2010	2010	Asia	Cambodia	Human	Homo sapiens	N/A	cam_1814	aadA5, aph(3'')-Ib, aph(6)-Id, blaCTX-M-27, blaEC-5, dfrA17, mph(A), qacEdelta1, sul1, tet(A)	-	-	-	-	-	-	+	-	-	-	-	-	-	-	-	-	-	-	-	-
PRJNA297860	SAMN04159605	SRR2970757	NCBI SRA	ST131	fimH30	O25:H4	2006-2010	2009	Asia	Thailand	Human	Homo sapiens	urine	09B06312	aadA5, aph(3'')-Ib, aph(6)-Id, blaCTX-M-15, blaCTX-M-27, blaEC-5, dfrA17, mph(A), qacEdelta1, sul1, tet(A), tet(B)	-	-	-	-	+	-	+	-	-	-	-	-	-	-	-	-	-	-	-	-
PRJNA297860	SAMN04159624	SRR2970778	NCBI SRA	ST131	fimH30	O25:H4	2006-2010	2008	North America	Canada	N/A	N/A	N/A	can_80074	blaEC-5, blaTEM-1B	-	-	-	-	-	-	-	-	-	-	-	-	-	-	-	-	-	-	-	-
PRJNA297860	SAMN04159629	SRR2970783	NCBI SRA	ST131	fimH30	O25:H4	2006-2010	2009	Asia	Laos	Human	Homo sapiens	urine	la_13792_2_pink	ARR-3, aac(6')Ib-cr, aadA16, aadA5, aph(3'')-Ib, aph(6)-Id, blaCTX-M-27, blaEC-5, dfrA17, dfrA27, mph(A), qacEdelta1, qnrB6, tet(A)	-	-	-	-	-	-	+	-	-	-	-	-	-	-	-	-	-	-	-	-
PRJNA297860	SAMN04159638	SRR2970644	NCBI SRA	ST131	fimH30	O25:H4	2006-2010	2010	Europe	Germany	Human	Homo sapiens	intrabdominal	AZ657898	aac(3)-IId, blaEC-5, blaTEM-1B	-	-	-	-	-	-	-	-	-	-	-	-	-	-	-	-	-	-	-	-
PRJNA297860	SAMN04159646	SRR2970653	NCBI SRA	ST131	fimH41	O16:H5	2011-2015	2011	Europe	Spain	Human	Homo sapiens	urine	AZ735521	blaEC-5, blaTEM-1B	-	-	-	-	-	-	-	-	-	-	-	-	-	-	-	-	-	-	-	-
PRJNA306133	SAMN04357507	SRR3050856	NCBI SRA	ST131	fimH30	O25:H4	2006-2010	2008	Europe	United Kingdom	Human	Homo sapiens	blood	HICF17	aadA5, blaEC-5, blaTEM-1B, dfrA17, mph(A), qacEdelta1, sul1	-	-	-	-	-	-	-	-	-	-	-	-	-	-	-	-	-	-	-	-
PRJNA306133	SAMN04357515	SRR3050864	NCBI SRA	ST131	fimH30	O25:H4	2006-2010	2009	Europe	United Kingdom	Human	Homo sapiens	blood	HICF31	aac(3)-IId, aadA5, aph(3'')-Ib, aph(6)-Id, blaEC-5, blaTEM-1B, dfrA17, mph(A), qacEdelta1, sul1, tet(A)	-	-	-	-	-	-	-	-	-	-	-	-	-	-	-	-	-	-	-	-
PRJNA306133	SAMN04357695	SRR3051044	NCBI SRA	ST131	fimH30	O25:H4	N/A	N/A	N/A	N/A	N/A	N/A	N/A	HICF543	blaEC-5, blaTEM-1B	-	-	-	-	-	-	-	-	-	-	-	-	-	-	-	-	-	-	-	-
PRJNA307689	SAMN04414677	SRR3108248	NCBI SRA	ST131	fimH41	O16:H5	2011-2015	2012	North America	USA	Human or Food	HUMAN/FOOD	N/A	N/A	aac(3)-IId, aadA5, aph(3'')-Ib, aph(6)-Id, blaEC-5, blaTEM-1B, dfrA17, mph(A), qacEdelta1, sul1, tet(A)	-	-	-	-	-	-	-	-	-	-	-	-	-	-	-	-	-	-	-	-
PRJNA307689	SAMN04414696	SRR3108267	NCBI SRA	ST131	fimH30	O25:H4	2011-2015	2012	North America	USA	Human or Food	HUMAN/FOOD	N/A	N/A	blaEC-5, blaTEM-1B, tet(A)	-	-	-	-	-	-	-	-	-	-	-	-	-	-	-	-	-	-	-	-
PRJNA307689	SAMN04414719	SRR3108290	NCBI SRA	ST131	fimH41	O16:H5	2011-2015	2012	North America	USA	Human or Food	HUMAN/FOOD	N/A	N/A	aac(3)-IId, aadA5, aph(3'')-Ib, aph(6)-Id, blaEC-5, blaTEM-1B, dfrA17, mph(A), qacEdelta1, sul1, tet(A)	-	-	-	-	-	-	-	-	-	-	-	-	-	-	-	-	-	-	-	-
PRJNA307689	SAMN04414745	SRR5006288	NCBI SRA	ST131	fimH30	O25:H4	2011-2015	2012	North America	USA	Human or Food	HUMAN/FOOD	N/A	N/A	aac(3)-IId, blaEC-5, blaTEM-1B	-	-	-	-	-	-	-	-	-	-	-	-	-	-	-	-	-	-	-	-
PRJNA307689	SAMN04414746	SRR5006130	NCBI SRA	ST131	fimH30	O25:H4	2011-2015	2012	North America	USA	Human or Food	HUMAN/FOOD	N/A	N/A	aac(3)-IId, blaEC-5, blaTEM-1B	-	-	-	-	-	-	-	-	-	-	-	-	-	-	-	-	-	-	-	-
PRJNA307689	SAMN04414755	SRR5006314	NCBI SRA	ST131	fimH30	O25:H4	2011-2015	2012	North America	USA	Human or Food	HUMAN/FOOD	N/A	N/A	aph(3'')-Ib, aph(6)-Id, blaEC-5, mph(A), qacEdelta1, sul1, tet(A)	-	-	-	-	-	-	-	-	-	-	-	-	-	-	-	-	-	-	-	-
PRJNA307689	SAMN04414759	SRR5006151	NCBI SRA	ST131	fimH41	O16:H5	2011-2015	2012	North America	USA	Human or Food	HUMAN/FOOD	N/A	N/A	blaEC-5	-	-	-	-	-	-	-	-	-	-	-	-	-	-	-	-	-	-	-	-
PRJNA307689	SAMN04414771	SRR3108342	NCBI SRA	ST131	fimH41	O16:H5	2011-2015	2012	North America	USA	Human or Food	HUMAN/FOOD	N/A	N/A	blaEC-5	-	-	-	-	-	-	-	-	-	-	-	-	-	-	-	-	-	-	-	-
PRJNA307689	SAMN04414777	SRR5006167	NCBI SRA	ST131	fimH30	O25:H4	2011-2015	2012	North America	USA	Human or Food	HUMAN/FOOD	N/A	N/A	blaEC-5, blaTEM-1B	-	-	-	-	-	-	-	-	-	-	-	-	-	-	-	-	-	-	-	-
PRJNA307689	SAMN04414783	SRR3108354	NCBI SRA	ST131	fimH41	O16:H5	2011-2015	2012	North America	USA	Human or Food	HUMAN/FOOD	N/A	N/A	blaEC-5, blaTEM-1B	-	-	-	-	-	-	-	-	-	-	-	-	-	-	-	-	-	-	-	-
PRJNA307689	SAMN04414791	SRR5006101	NCBI SRA	ST131	fimH41	O16:H5	2011-2015	2012	North America	USA	Human or Food	HUMAN/FOOD	N/A	N/A	aadA5, blaEC-5, blaTEM-1B, dfrA17, qacEdelta1, sul1	-	-	-	-	-	-	-	-	-	-	-	-	-	-	-	-	-	-	-	-
PRJNA307689	SAMN04414792	SRR3108363	NCBI SRA	ST131	fimH41	O16:H5	2011-2015	2012	North America	USA	Human or Food	HUMAN/FOOD	N/A	N/A	aac(3)-IId, aadA5, aph(3'')-Ib, aph(6)-Id, blaEC-5, blaTEM-1B, dfrA17, mph(A), qacEdelta1, sul1, tet(A)	-	-	-	-	-	-	-	-	-	-	-	-	-	-	-	-	-	-	-	-
PRJNA307689	SAMN04414833	SRR5006172	NCBI SRA	ST131	fimH30	O25:H4	2011-2015	2012	North America	USA	Human or Food	HUMAN/FOOD	N/A	N/A	aadA5, aph(3'')-Ib, aph(6)-Id, blaEC-5, blaTEM-1B, dfrA17, mph(A), qacEdelta1, sul1, tet(A)	-	-	-	-	-	-	-	-	-	-	-	-	-	-	-	-	-	-	-	-
PRJNA307689	SAMN04414837	SRR5006256	NCBI SRA	ST131	fimH30	O25:H4	2011-2015	2012	North America	USA	Human or Food	HUMAN/FOOD	N/A	N/A	blaEC-5, blaTEM-1B	-	-	-	-	-	-	-	-	-	-	-	-	-	-	-	-	-	-	-	-
PRJNA307689	SAMN04414849	SRR5006156	NCBI SRA	ST131	fimH41	O16:H5	2011-2015	2012	North America	USA	Human or Food	HUMAN/FOOD	N/A	N/A	aac(3)-IId, blaEC-5, blaTEM-1B	-	-	-	-	-	-	-	-	-	-	-	-	-	-	-	-	-	-	-	-
PRJNA315192	SAMN05163685	SRR3572953	NCBI SRA	ST131	fimH41	O16:H5	2016-2019	2016	Europe	United Kingdom	Human	Homo sapiens	human	211663	aac(3)-IId, blaEC-5, blaTEM-1B	-	-	-	-	-	-	-	-	-	-	-	-	-	-	-	-	-	-	-	-
PRJNA315192	SAMN05170845	SRR3578789	NCBI SRA	ST131	fimH30	O25:H4	2011-2015	2015	Europe	United Kingdom	Human	Homo sapiens	human	164653	aadA5, blaEC-5, blaTEM-1B, dfrA17, mph(A), qacEdelta1, sul1	-	-	-	-	-	-	-	-	-	-	-	-	-	-	-	-	-	-	-	-
PRJNA315192	SAMN09375175	SRR7270950	NCBI SRA	ST131	fimH41	O16:H5	2016-2019	2017	Europe	United Kingdom	Human	Homo sapiens	human	440153	aadA5, aph(3'')-Ib, aph(6)-Id, blaEC-5, blaTEM-1B, dfrA17, mph(A), qacEdelta1, sul1, tet(A)	-	-	-	-	-	-	-	-	-	-	-	-	-	-	-	-	-	-	-	-
PRJNA315192	SAMN10075587	SRR7850070	NCBI SRA	ST131	fimH41	O16:H5	2016-2019	2018	Europe	United Kingdom	Human	Homo sapiens	human	579121	aac(3)-IId, aadA5, aph(3'')-Ib, aph(6)-Id, blaCTX-M-27, blaEC-5, blaTEM-1B, dfrA17, mph(A), qacEdelta1, sul1, tet(A)	-	-	-	-	-	-	+	-	-	-	-	-	-	-	-	-	-	-	-	-
PRJNA316969	SAMN09665169	SRR7534316	NCBI SRA	ST131	fimH30	O25:H4	N/A	N/A	North America	USA	Human	Homo sapiens	urine	UMB0906	aac(3)-IId, aadA5, aph(3'')-Ib, aph(6)-Id, blaEC-5, blaTEM-1B, dfrA17, mph(A), qacEdelta1, sul1, tet(A)	-	-	-	-	-	-	-	-	-	-	-	-	-	-	-	-	-	-	-	-
PRJNA327820	SAMN05360002	SRR3824726	NCBI SRA	ST131	fimH30	O25:H4	2006-2010	2007	N/A	N/A	Human	Homo sapiens	N/A	N/A	blaEC-5, blaTEM-1B	-	-	-	-	-	-	-	-	-	-	-	-	-	-	-	-	-	-	-	-
PRJNA352198	SAMN05977333	SRR6818563	NCBI SRA	ST131	fimH30	O25:H4	2011-2015	2012	Europe	Netherlands	Human	Homo sapiens	rectal swab	13_Esco_HA-NL	blaCTX-M-27, blaEC-5	-	-	-	-	-	-	+	-	-	-	-	-	-	-	-	-	-	-	-	-
PRJNA362676	SAMN06245873	SRR5194991	NCBI SRA	ST131	fimH30	O25:H4	2011-2015	2014	N/A	N/A	Human	Homo sapiens	clinical isolate	EC958	aac(6')Ib-cr, aadA5, blaCMY-23, blaCTX-M-15, blaEC-5, blaOXA-1, blaTEM-1B, catB4, dfrA17, mph(A), qacEdelta1, sul1, tet(A)	-	-	-	-	+	-	-	-	-	-	-	-	-	-	-	-	-	-	+	-
PRJNA362676	SAMN06245878	SRR5194986	NCBI SRA	ST131	fimH30	O25:H4	2011-2015	2014	N/A	N/A	Human	Homo sapiens	clinical isolate	EC958	aac(6')Ib-cr, aadA5, blaCMY-23, blaCTX-M-15, blaEC-5, blaOXA-1, blaTEM-1B, catB4, dfrA17, mph(A), qacEdelta1, sul1, tet(A)	-	-	-	-	+	-	-	-	-	-	-	-	-	-	-	-	-	-	+	-
PRJNA362676	SAMN06245880	SRR5194984	NCBI SRA	ST131	fimH30	O25:H4	2011-2015	2014	N/A	N/A	Human	Homo sapiens	clinical isolate	EC958	aac(6')Ib-cr, aadA5, blaCMY-23, blaCTX-M-15, blaEC-5, blaOXA-1, blaTEM-1B, catB4, dfrA17, mph(A), qacEdelta1, sul1, tet(A)	-	-	-	-	+	-	-	-	-	-	-	-	-	-	-	-	-	-	+	-
PRJNA362676	SAMN06245881	SRR5194983	NCBI SRA	ST131	fimH30	O25:H4	2011-2015	2014	N/A	N/A	Human	Homo sapiens	clinical isolate	EC958	aac(6')Ib-cr, aadA5, blaCMY-23, blaCTX-M-15, blaEC-5, blaOXA-1, blaTEM-1B, catB4, dfrA17, mph(A), qacEdelta1, sul1, tet(A)	-	-	-	-	+	-	-	-	-	-	-	-	-	-	-	-	-	-	+	-
PRJNA362676	SAMN06245882	SRR5194982	NCBI SRA	ST131	fimH30	O25:H4	2011-2015	2014	N/A	N/A	Human	Homo sapiens	clinical isolate	EC958	aac(6')Ib-cr, aadA5, blaCMY-23, blaCTX-M-15, blaEC-5, blaOXA-1, blaTEM-1B, catB4, dfrA17, mph(A), qacEdelta1, sul1, tet(A)	-	-	-	-	+	-	-	-	-	-	-	-	-	-	-	-	-	-	+	-
PRJNA383781	SAMN06808253	SRR5482170	NCBI SRA	ST131	fimH30	O25:H4	2006-2010	2009	Asia	United Arab Emirates	Human	Homo sapiens	urine	81009	aadA5, aph(3'')-Ib, aph(6)-Id, blaCTX-M-27, blaEC-5, dfrA17, mph(A), qacEdelta1, sul1, tet(A)	-	-	-	-	-	-	+	-	-	-	-	-	-	-	-	-	-	-	-	-
PRJNA398288	SAMN07510240	SRR5936483	NCBI SRA	ST131	fimH41	O16:H5	2011-2015	2015	Oceania	Australia	Human	Homo sapiens	blood	MER-58	aac(3)-IId, aadA5, aph(3'')-Ib, aph(6)-Id, blaCTX-M-27, blaEC-5, blaTEM-1B, dfrA17, mph(A), qacEdelta1, sul1, tet(A)	-	-	-	-	-	-	+	-	-	-	-	-	-	-	-	-	-	-	-	-
PRJNA398288	SAMN07510258	SRR5936482	NCBI SRA	ST131	fimH30	O25:H4	2011-2015	2015	Asia	Singapore	Human	Homo sapiens	blood	MER-97	aadA5, aph(3'')-Ib, aph(6)-Id, blaCTX-M-27, blaEC-5, dfrA17, mph(A), qacEdelta1, tet(A)	-	-	-	-	-	-	+	-	-	-	-	-	-	-	-	-	-	-	-	-
PRJNA398288	SAMN07510266	SRR5936516	NCBI SRA	ST131	fimH41	O16:H5	2011-2015	2015	Asia	Singapore	Human	Homo sapiens	blood	MER-105	aac(3)-IId, aadA5, aph(3'')-Ib, aph(6)-Id, blaCTX-M-27, blaEC-5, blaTEM-1B, dfrA17, mph(A), qacEdelta1, sul1, tet(A)	-	-	-	-	-	-	+	-	-	-	-	-	-	-	-	-	-	-	-	-
PRJNA431029	SAMN08382670	SRR6505303	NCBI SRA	ST131	fimH30	O25:H4	2011-2015	2011	Asia	Singapore	Human	Homo sapiens	blood	GASRECE36	aadA5, aph(3'')-Ib, aph(6)-Id, blaCTX-M-27, blaEC-5, dfrA17, mph(A), qacEdelta1, sul1, tet(A)	-	-	-	-	-	-	+	-	-	-	-	-	-	-	-	-	-	-	-	-
PRJNA433633	SAMN08513237	SRR6703049	NCBI SRA	ST131	fimH30	O25:H4	2011-2015	2011	North America	Canada	Human	Homo sapiens	N/A	pb18	aac(3)-IId, aadA5, aph(3'')-Ib, aph(6)-Id, blaEC-5, blaTEM-1B, dfrA17, mph(A), qacEdelta1, sul1, tet(A)	-	-	-	-	-	-	-	-	-	-	-	-	-	-	-	-	-	-	-	-
PRJNA435617	SAMN10039346	SRR7839771	NCBI SRA	ST131	fimH30	O25:H4	2011-2015	2014	North America	USA	Human	Homo sapiens	Facility 2	ST131	blaEC-5, tet(A)	-	-	-	-	-	-	-	-	-	-	-	-	-	-	-	-	-	-	-	-
PRJNA435617	SAMN10039350	SRR7840051	NCBI SRA	ST131	fimH30	O25:H4	2011-2015	2011	North America	USA	Human	Homo sapiens	Facility E	ST131	aadA5, aph(3'')-Ib, aph(6)-Id, blaEC-5, blaTEM-1B, dfrA17, mph(A), qacEdelta1, sul1	-	-	-	-	-	-	-	-	-	-	-	-	-	-	-	-	-	-	-	-
PRJNA435617	SAMN10039351	SRR7840050	NCBI SRA	ST131	fimH30	O25:H4	2011-2015	2011	North America	USA	Human	Homo sapiens	Facility E	ST131	blaEC-5, blaTEM-1B	-	-	-	-	-	-	-	-	-	-	-	-	-	-	-	-	-	-	-	-
PRJNA435617	SAMN10039354	SRR7840055	NCBI SRA	ST131	fimH30	O25:H4	2011-2015	2011	North America	USA	Human	Homo sapiens	Facility F	ST131	aadA5, blaEC-5, blaTEM-1B, dfrA17, mph(A), qacEdelta1, sul1	-	-	-	-	-	-	-	-	-	-	-	-	-	-	-	-	-	-	-	-
PRJNA435617	SAMN10039356	SRR7839664	NCBI SRA	ST131	fimH30	O25:H4	2011-2015	2014	North America	USA	Human	Homo sapiens	Facility 1	ST131	aadA5, aph(3'')-Ib, blaEC-5, blaTEM-1B, dfrA17, mph(A), qacEdelta1, sul1	-	-	-	-	-	-	-	-	-	-	-	-	-	-	-	-	-	-	-	-
PRJNA435617	SAMN10039357	SRR7840044	NCBI SRA	ST131	fimH30	O25:H4	2011-2015	2011	North America	USA	Human	Homo sapiens	Facility L	ST131	aac(3)-IId, aph(3'')-Ib, aph(6)-Id, blaEC-5, blaTEM-1B, mph(A), qacEdelta1, sul1, tet(A)	-	-	-	-	-	-	-	-	-	-	-	-	-	-	-	-	-	-	-	-
PRJNA435617	SAMN10039378	SRR7839486	NCBI SRA	ST131	fimH30	O25:H4	2006-2010	2010	North America	USA	Human	Homo sapiens	Facility G	ST131	aadA5, blaCTX-M-15, blaEC-5, blaOXA-1, catB4, dfrA17, mph(A), qacEdelta1, sul1, tet(A)	-	-	-	-	+	-	-	-	-	-	-	-	-	-	-	-	-	-	-	-
PRJNA435617	SAMN10039399	SRR7839624	NCBI SRA	ST131	fimH30	O25:H4	2006-2010	2010	North America	USA	Human	Homo sapiens	Facility F	ST131	aadA5, blaCTX-M-15, blaEC-5, dfrA17, mph(A), qacEdelta1, sul1	-	-	-	-	+	-	-	-	-	-	-	-	-	-	-	-	-	-	-	-
PRJNA435617	SAMN10039400	SRR7839625	NCBI SRA	ST131	fimH30	O25:H4	2011-2015	2012	North America	USA	Human	Homo sapiens	Facility L	ST131	aadA5, blaCTX-M-15, blaEC-5, dfrA17, mph(A), qacEdelta1, sul1	-	-	-	-	+	-	-	-	-	-	-	-	-	-	-	-	-	-	-	-
PRJNA435617	SAMN10039410	SRR7839646	NCBI SRA	ST131	fimH30	O25:H4	2011-2015	2012	North America	USA	Human	Homo sapiens	Facility D	ST131	aadA5, blaEC-5, blaTEM-1B, dfrA17, mph(A), qacEdelta1, sul1	-	-	-	-	-	-	-	-	-	-	-	-	-	-	-	-	-	-	-	-
PRJNA435617	SAMN10039411	SRR7839649	NCBI SRA	ST131	fimH30	O25:H4	2006-2010	2010	North America	USA	Human	Homo sapiens	Facility G	ST131	aadA5, blaCTX-M-15, blaEC-5, blaOXA-1, catB4, dfrA17, mph(A), qacEdelta1, sul1, tet(A)	-	-	-	-	+	-	-	-	-	-	-	-	-	-	-	-	-	-	-	-
PRJNA435617	SAMN10039425	SRR7839434	NCBI SRA	ST131	fimH30	O25:H4	2011-2015	2012	North America	USA	Human	Homo sapiens	Facility F	ST131	aac(6')Ib-cr, aadA5, blaCTX-M-15, blaEC-5, blaOXA-1, catB4, dfrA17, mph(A), qacEdelta1, sul1, tet(A)	-	-	-	-	+	-	-	-	-	-	-	-	-	-	-	-	-	-	-	-
PRJNA435617	SAMN10039426	SRR7839435	NCBI SRA	ST131	fimH30	O25:H4	2011-2015	2012	North America	USA	Human	Homo sapiens	Facility G	ST131	blaEC-5, blaTEM-1B	-	-	-	-	-	-	-	-	-	-	-	-	-	-	-	-	-	-	-	-
PRJNA435617	SAMN10039453	SRR7839901	NCBI SRA	ST131	fimH30	O25:H4	2006-2010	2010	North America	USA	Human	Homo sapiens	Facility F	ST131	blaEC-5	-	-	-	-	-	-	-	-	-	-	-	-	-	-	-	-	-	-	-	-
PRJNA435617	SAMN10039464	SRR7839520	NCBI SRA	ST131	fimH30	O25:H4	2006-2010	2010	North America	USA	Human	Homo sapiens	Facility G	ST131	blaEC-5, blaOXA-1, catB4, tet(A)	-	-	-	-	-	-	-	-	-	-	-	-	-	-	-	-	-	-	-	-
PRJNA435617	SAMN10039500	SRR7839616	NCBI SRA	ST131	fimH30	O25:H4	2011-2015	2013	North America	USA	Human	Homo sapiens	Facility 1	ST131	blaEC-5, blaTEM-1B	-	-	-	-	-	-	-	-	-	-	-	-	-	-	-	-	-	-	-	-
PRJNA435617	SAMN10039501	SRR7839619	NCBI SRA	ST131	fimH30	O25:H4	2011-2015	2015	North America	USA	Human	Homo sapiens	Facility 3	ST131	blaEC-5	-	-	-	-	-	-	-	-	-	-	-	-	-	-	-	-	-	-	-	-
PRJNA435617	SAMN10039503	SRR7839621	NCBI SRA	ST131	fimH30	O25:H4	2006-2010	2010	North America	USA	Human	Homo sapiens	Facility G	ST131	aac(6')Ib-cr, aadA5, blaCTX-M-15, blaEC-5, blaOXA-1, catB4, dfrA17, mph(A), qacEdelta1, sul1, tet(A)	-	-	-	-	+	-	-	-	-	-	-	-	-	-	-	-	-	-	-	-
PRJNA448593	SAMN10093596	SRR7879890	NCBI SRA	ST131	fimH30	O25:H4	2011-2015	2014	North America	USA	Human	Homo sapiens	urine	R9525	aadA5, aph(3'')-Ib, aph(6)-Id, blaEC-5, blaTEM-1B, dfrA17, mph(A), qacEdelta1, sul1, tet(A)	-	-	-	-	-	-	-	-	-	-	-	-	-	-	-	-	-	-	-	-
PRJNA448593	SAMN10093600	SRR7879869	NCBI SRA	ST131	fimH41	O16:H5	2016-2019	2016	North America	USA	Human	Homo sapiens	urine	P1077	aadA5, blaEC-5, blaTEM-1B, dfrA17, mph(A), qacEdelta1, sul1	-	-	-	-	-	-	-	-	-	-	-	-	-	-	-	-	-	-	-	-
PRJNA486009	SAMN09833040	SRR7693595	NCBI SRA	ST131	fimH41	O16:H5	2011-2015	2014	South America	Ecuador	Human	Homo sapiens	stool	E27	aac(3)-IId, aadA5, aph(3'')-Ib, aph(6)-Id, blaEC-5, blaTEM-1B, dfrA17, mph(A), qacEdelta1, sul1, tet(A)	-	-	-	-	-	-	-	-	-	-	-	-	-	-	-	-	-	-	-	-
PRJNA517788	SAMN10845036	SRR8505921	NCBI SRA	ST131	fimH41	O16:H5	2011-2015	2014	Europe	United Kingdom	Human	Homo sapiens	urine	N/A	aadA5, aph(3'')-Ib, aph(6)-Id, blaEC-5, blaTEM-1B, dfrA17, mph(A), qacEdelta1, sul1, tet(A)	-	-	-	-	-	-	-	-	-	-	-	-	-	-	-	-	-	-	-	-
PRJNA520966	SAMN10882170	SRR8541996	NCBI SRA	ST131	fimH30	O25:H4	N/A	N/A	North America	USA	Human	Homo sapiens	N/A	ARUP51	aadA5, aph(3'')-Ib, aph(6)-Id, blaCMY-2, blaEC-5, blaTEM-1B, dfrA17, mph(A), qacEdelta1, sul1, tet(A)	-	-	-	-	-	-	-	-	-	-	-	-	-	-	-	-	-	+	-	-
PRJNA520966	SAMN10882182	SRR8542016	NCBI SRA	ST131	fimH30	O25:H4	N/A	N/A	North America	USA	Human	Homo sapiens	N/A	ARUP104	blaEC-5, blaTEM-1B	-	-	-	-	-	-	-	-	-	-	-	-	-	-	-	-	-	-	-	-
PRJNA549171	SAMN08783789	SRR6892772	NCBI SRA	ST131	fimH30	O25:H4	2011-2015	2014	North America	USA	Human	Homo sapiens	stool	N/A	aadA5, blaCTX-M-15, blaEC-5, blaTEM-1B, dfrA17, mph(A), qacEdelta1, sul1, tet(A)	-	-	-	-	+	-	-	-	-	-	-	-	-	-	-	-	-	-	-	-
PRJDB4884	SAMD00053086	DRR063300	NCBI SRA	ST38	fimH5	O86:H18	N/A	N/A	Asia (JPN)	Japan	Environment	N/A	river	KOr021	aadA2, blaCTX-M-14, blaEC-8, dfrA12, mph(A), qacEdelta1, sul1	-	-	-	+	-	-	-	-	-	-	-	-	-	-	-	-	-	-	-	-
PRJDB4884	SAMD00053198	DRR063412	NCBI SRA	ST38	fimH5	O50 or O2:H30	N/A	N/A	Asia (JPN)	Japan	Environment	N/A	river	KTa008	aac(3)-IId, aadA5, aph(3'')-Ib, aph(6)-Id, blaCTX-M-14, blaEC-8, blaTEM-1B, dfrA17, mph(A), qacEdelta1, sul1	-	-	-	+	-	-	-	-	-	-	-	-	-	-	-	-	-	-	-	-
PRJDB5579	SAMD00077194	DRR102786	NCBI SRA	ST38	fimH5	O86:H18	2011-2015	2015	Asia (JPN)	Japan	Human	Homo sapiens	N/A	JML094	aadA2, aph(3'')-Ib, aph(6)-Id, blaCTX-M-14, blaEC-8, dfrA12, mph(A), qacEdelta1, sul1	-	-	-	+	-	-	-	-	-	-	-	-	-	-	-	-	-	-	-	-
PRJDB5602	SAMD00076221	DRR089035	NCBI SRA	ST38	fimH5	O50 or O2:H30	2011-2015	2015	Asia (JPN)	Japan	Environment	N/A	sewage	JSWP024	aac(3)-IId, aadA5, aph(3'')-Ib, aph(6)-Id, blaCTX-M-14, blaEC-8, blaTEM-1B, dfrA17, mph(A), qacEdelta1, sul1	-	-	-	+	-	-	-	-	-	-	-	-	-	-	-	-	-	-	-	-
PRJDB5602	SAMD00076227	DRR089041	NCBI SRA	ST38	fimH5	O50 or O2:H30	2011-2015	2015	Asia (JPN)	Japan	Environment	N/A	sewage	JSWP030	aadA5, blaCTX-M-15, blaEC-8, dfrA17, mph(A), qacEdelta1, sul1	-	-	-	-	+	-	-	-	-	-	-	-	-	-	-	-	-	-	-	-
PRJDB5602	SAMD00076238	DRR089052	NCBI SRA	ST38	fimH5	O86:H18	2011-2015	2015	Asia (JPN)	Japan	Environment	N/A	sewage	JKHS009	aph(3'')-Ib, aph(6)-Id, blaCTX-M-14, blaEC-8	-	-	-	+	-	-	-	-	-	-	-	-	-	-	-	-	-	-	-	-
PRJDB6962	SAMD00194359	DRR199195	This study	ST38	fimH5	O86:H18	2016-2019	2018	Asia (JPN)	Japan	Environment	N/A	wastewater treatment plant effluent	WP2-W18-ESBL-10	aadA2, aph(3'')-Ib, aph(6)-Id, blaCTX-M-14, blaEC-8, dfrA12, mdf(A), mph(A), qacEdelta1, sul1, sul2	-	-	-	+	-	-	-	-	-	-	-	-	-	-	-	-	-	-	-	-
PRJDB6962	SAMD00194382	DRR199218	This study	ST38	fimH5	O86:H18	2016-2019	2019	Asia (JPN)	Japan	Environment	N/A	wastewater treatment plant effluent	WP2-W19-ESBL-04	blaCTX-M-14, blaEC-8, mdf(A)	-	-	-	+	-	-	-	-	-	-	-	-	-	-	-	-	-	-	-	-
PRJDB6962	SAMD00194416	DRR199252	This study	ST38	fimH5	O86:H18	2016-2019	2018	Asia (JPN)	Japan	Environment	N/A	wastewater treatment plant effluent	WP3-W18-ESBL-10	aph(3'')-Ib, aph(6)-Id, blaCTX-M-14, blaEC-8, mdf(A), sul2	-	-	-	+	-	-	-	-	-	-	-	-	-	-	-	-	-	-	-	-
PRJDB6962	SAMD00194533	DRR199369	This study	ST38	fimH5	O50 or O2:H30	2016-2019	2018	Asia (JPN)	Japan	Environment	N/A	wastewater treatment plant effluent	WP5-S18-ESBL-07	aac(3)-IId, aph(3'')-Ib, aph(6)-Id, blaCTX-M-14, blaEC-8, blaTEM-1, mdf(A), mph(A), sul2	-	-	-	+	-	-	-	-	-	-	-	-	-	-	-	-	-	-	-	-
PRJDB6962	SAMD00194600	DRR199436	This study	ST38	fimH5	O50 or O2:H30	2016-2019	2017	Asia (JPN)	Japan	Environment	N/A	wastewater treatment plant effluent	WP8-S17-ESBL-08	aac(3)-IId, aadA5, aph(3'')-Ib, aph(6)-Id, blaCTX-M-14, blaEC-8, blaTEM-1, dfrA17, mdf(A), mph(A), qacEdelta1, sul1, sul2	-	-	-	+	-	-	-	-	-	-	-	-	-	-	-	-	-	-	-	-
PRJDB6962	SAMD00194642	DRR199478	This study	ST38	fimH5	O86:H18	2016-2019	2019	Asia (JPN)	Japan	Environment	N/A	wastewater treatment plant effluent	WP8-W19-ESBL-01	aac(3)-IIa, blaCTX-M-14, blaEC-8, mdf(A)	-	-	-	+	-	-	-	-	-	-	-	-	-	-	-	-	-	-	-	-
PRJDB6962	SAMD00194643	DRR199479	This study	ST38	fimH5	O50 or O2:H30	2016-2019	2019	Asia (JPN)	Japan	Environment	N/A	wastewater treatment plant effluent	WP8-W19-ESBL-02	aac(3)-IId, aadA5, blaCTX-M-14, blaEC-8, blaTEM-1, dfrA17, mdf(A), mph(A), qacEdelta1, sul1	-	-	-	+	-	-	-	-	-	-	-	-	-	-	-	-	-	-	-	-
PRJDB6962	SAMD00194644	DRR199480	This study	ST38	fimH5	O86:H18	2016-2019	2019	Asia (JPN)	Japan	Environment	N/A	wastewater treatment plant effluent	WP8-W19-ESBL-03	aadA2, aph(3'')-Ib, aph(6)-Id, blaCTX-M-14, blaEC-8, dfrA12, erm(B), mdf(A), mph(A), qacEdelta1, sul1	-	-	-	+	-	-	-	-	-	-	-	-	-	-	-	-	-	-	-	-
PRJDB6962	SAMD00194662	DRR199498	This study	ST38	fimH5	O86:H18	2016-2019	2017	Asia (JPN)	Japan	Environment	N/A	wastewater treatment plant effluent	WP9-S17-ESBL-03	aadA2, aph(3'')-Ib, aph(6)-Id, blaCTX-M-14, blaEC-8, dfrA12, mdf(A), mph(A), qacEdelta1, sul1, sul2	-	-	-	+	-	-	-	-	-	-	-	-	-	-	-	-	-	-	-	-
PRJDB6962	SAMD00194670	DRR199506	This study	ST38	fimH5	O50 or O2:H30	2016-2019	2017	Asia (JPN)	Japan	Environment	N/A	wastewater treatment plant effluent	WP9-S17-ESBL-11	aac(3)-IId, aadA5, blaCTX-M-14, blaEC-8, blaTEM-1, blaTEM-1C, dfrA17, mdf(A), mph(A), qacEdelta1, sul1	-	-	-	+	-	-	-	-	-	-	-	-	-	-	-	-	-	-	-	-
PRJDB7087	SAMD00126561	DRR148324	NCBI SRA	ST38	fimH5	O50 or O2:H30	2016-2019	2017	Asia (JPN)	Japan	Human	Homo sapiens	N/A	TUM18736	aac(3)-IId, aadA5, blaCTX-M-14, blaEC-8, dfrA17, mph(A), qacEdelta1, sul1	-	-	-	+	-	-	-	-	-	-	-	-	-	-	-	-	-	-	-	-
PRJEB12765	SAMEA3876200	ERR1276273	NCBI SRA	ST38	fimH5	O50 or O2:H30	N/A	N/A	Europe	United Kingdom ?	N/A	N/A	N/A	N/A	aac(3)-IId, aadA5, blaCTX-M-24, blaEC-8, blaOXA-48, blaTEM-1B, dfrA17, mph(A), qacEdelta1, sul1	-	-	-	-	-	+	-	-	-	-	-	-	-	-	-	+	-	-	-	-
PRJEB12765	SAMEA3876201	ERR1276258	NCBI SRA	ST38	fimH5	O50 or O2:H30	N/A	N/A	Europe	United Kingdom ?	N/A	N/A	N/A	N/A	aac(3)-IId, aadA5, blaCTX-M-24, blaEC-8, blaOXA-48, blaTEM-1B, dfrA17, mph(A), qacEdelta1, sul1	-	-	-	-	-	+	-	-	-	-	-	-	-	-	-	+	-	-	-	-
PRJEB12765	SAMEA3876205	ERR1276277	NCBI SRA	ST38	fimH5	O50 or O2:H30	N/A	N/A	Europe	United Kingdom ?	N/A	N/A	N/A	N/A	aac(3)-IId, aadA5, blaCTX-M-24, blaEC-8, blaOXA-48, dfrA17, mph(A), qacEdelta1, sul1	-	-	-	-	-	+	-	-	-	-	-	-	-	-	-	+	-	-	-	-
PRJEB12765	SAMEA3876207	ERR1276263	NCBI SRA	ST38	fimH5	O50 or O2:H30	N/A	N/A	Europe	United Kingdom ?	N/A	N/A	N/A	N/A	aadA5, aph(3'')-Ib, aph(6)-Id, blaCTX-M-24, blaEC-8, blaOXA-48, blaTEM-1B, dfrA17, mph(A), qacEdelta1, sul1	-	-	-	-	-	+	-	-	-	-	-	-	-	-	-	+	-	-	-	-
PRJEB12887	SAMEA3981357	ERR1622427	NCBI SRA	ST38	fimH5	O86:H18	N/A	N/A	Asia	Viet Nam	N/A	N/A	N/A	N/A	aac(3)-IIa, aadA2, aph(3'')-Ib, aph(6)-Id, blaCTX-M-14, blaEC-8, dfrA12, erm(B), mph(A), qacEdelta1, sul1	-	-	-	+	-	-	-	-	-	-	-	-	-	-	-	-	-	-	-	-
PRJEB12887	SAMEA3981618	ERR1622515	NCBI SRA	ST38	fimH5	O86:H18	N/A	N/A	Asia	Viet Nam	N/A	N/A	N/A	N/A	aac(3)-IIa, aadA2, aph(3'')-Ib, aph(6)-Id, blaCMY-2, blaCTX-M-14, blaEC-8, blaTEM-1B, catA1, dfrA12, erm(B), mph(A), qacEdelta1, sul1, tet(D)	-	-	-	+	-	-	-	-	-	-	-	-	-	-	-	-	-	+	-	-
PRJEB12887	SAMEA3981631	ERR1622517	NCBI SRA	ST38	fimH5	O86:H18	N/A	N/A	Asia	Viet Nam	N/A	N/A	N/A	N/A	aac(3)-IIa, aadA2, aph(3'')-Ib, aph(6)-Id, blaCMY-2, blaCTX-M-14, blaEC-8, blaTEM-1B, catA1, dfrA12, erm(B), mph(A), qacEdelta1, sul1, tet(D)	-	-	-	+	-	-	-	-	-	-	-	-	-	-	-	-	-	+	-	-
PRJEB12887	SAMEA4061438	ERR1790525	NCBI SRA	ST38	fimH5	O50 or O2:H30	N/A	N/A	Asia	Viet Nam	N/A	N/A	N/A	N/A	aac(3)-IIa, aadA5, aph(3'')-Ib, aph(6)-Id, blaCTX-M-15, blaEC-8, dfrA17, erm(B), mph(A), qacEdelta1, sul1	-	-	-	-	+	-	-	-	-	-	-	-	-	-	-	-	-	-	-	-
PRJEB12887	SAMEA4061441	ERR1790526	NCBI SRA	ST38	fimH5	O50 or O2:H30	N/A	N/A	Asia	Viet Nam	N/A	N/A	N/A	N/A	aac(3)-IIa, aadA5, aph(3'')-Ib, aph(6)-Id, blaCTX-M-15, blaEC-8, dfrA17, erm(B), mph(A), qacEdelta1, sul1	-	-	-	-	+	-	-	-	-	-	-	-	-	-	-	-	-	-	-	-
PRJEB12887	SAMEA4061445	ERR1790527	NCBI SRA	ST38	fimH5	O50 or O2:H30	N/A	N/A	Asia	Viet Nam	N/A	N/A	N/A	N/A	aac(3)-IIa, aadA5, aph(3'')-Ib, aph(6)-Id, blaCTX-M-15, blaEC-8, dfrA17, erm(B), mph(A), qacEdelta1, sul1	-	-	-	-	+	-	-	-	-	-	-	-	-	-	-	-	-	-	-	-
PRJEB12887	SAMEA4061449	ERR1790528	NCBI SRA	ST38	fimH5	O86:H18	N/A	N/A	Asia	Viet Nam	N/A	N/A	N/A	N/A	aac(3)-IIa, aadA2, aph(3'')-Ib, aph(6)-Id, blaCTX-M-14, blaEC-8, dfrA12, erm(B), floR, mph(A), qacEdelta1, sul1, tet(A)	-	-	-	+	-	-	-	-	-	-	-	-	-	-	-	-	-	-	-	-
PRJEB12887	SAMEA4061487	ERR1790538	NCBI SRA	ST38	fimH5	O102:H6	N/A	N/A	Asia	Viet Nam	N/A	N/A	N/A	N/A	aac(3)-IId, aadA5, aph(3'')-Ib, aph(6)-Id, blaCMY-2, blaEC-8, blaTEM-1B, dfrA17, mph(A), qacEdelta1, sul1	-	-	-	-	-	-	-	-	-	-	-	-	-	-	-	-	-	+	-	-
PRJEB12887	SAMEA4061498	ERR1790541	NCBI SRA	ST38	fimH5	O86:H18	N/A	N/A	Asia	Viet Nam	N/A	N/A	N/A	N/A	aadA2, aph(3'')-Ib, aph(6)-Id, blaCMY-2, blaCTX-M-27, blaEC-8, blaTEM-1B, catA1, dfrA12, erm(B), mph(A), qacEdelta1, sul1, tet(D)	-	-	-	-	-	-	+	-	-	-	-	-	-	-	-	-	-	+	-	-
PRJEB12887	SAMEA4061510	ERR1790009	NCBI SRA	ST38	fimH5	O86:H18	N/A	N/A	Asia	Viet Nam	N/A	N/A	N/A	N/A	aac(3)-IIa, aadA2, aph(3'')-Ib, aph(6)-Id, blaCTX-M-14, blaEC-8, dfrA12, erm(B), mph(A), qacEdelta1, sul1	-	-	-	+	-	-	-	-	-	-	-	-	-	-	-	-	-	-	-	-
PRJEB15430	SAMEA4470121	ERR1822485	NCBI SRA	ST38	fimH5	O86:H18	N/A	N/A	N/A	N/A	N/A	N/A	N/A	N/A	aac(3)-IIa, aadA2, blaCMY-2, blaCTX-M-14, blaEC-8, blaTEM-1B, catA1, dfrA12, erm(B), mph(A), qacEdelta1, sul1, tet(D)	-	-	-	+	-	-	-	-	-	-	-	-	-	-	-	-	-	+	-	-
PRJEB17631	SAMEA4533545	ERR1718809	NCBI SRA	ST38	fimH5	O50 or O2:H30	N/A	N/A	N/A	N/A	N/A	N/A	N/A	N/A	aac(3)-IId, aadA5, aph(3'')-Ib, aph(6)-Id, blaCTX-M-24, blaEC-8, blaTEM-1B, catA1, dfrA17, mph(A), qacEdelta1, sul1, tet(D)	-	-	-	-	-	+	-	-	-	-	-	-	-	-	-	-	-	-	-	-
PRJEB17631	SAMEA4533547	ERR1718811	NCBI SRA	ST38	fimH5	O50 or O2:H30	N/A	N/A	N/A	N/A	N/A	N/A	N/A	N/A	aac(3)-IId, aadA5, aph(3'')-Ib, aph(6)-Id, blaCTX-M-24, blaEC-8, blaTEM-1B, catA1, dfrA17, mph(A), qacEdelta1, sul1, tet(D)	-	-	-	-	-	+	-	-	-	-	-	-	-	-	-	-	-	-	-	-
PRJEB17631	SAMEA4533593	ERR1718857	NCBI SRA	ST38	fimH5	O50 or O2:H30	N/A	N/A	N/A	N/A	N/A	N/A	N/A	N/A	aac(3)-IId, aadA5, aph(3'')-Ib, aph(6)-Id, blaCTX-M-14, blaEC-8, blaTEM-1B, dfrA17, mph(A), qacEdelta1, sul1	-	-	-	+	-	-	-	-	-	-	-	-	-	-	-	-	-	-	-	-
PRJEB17631	SAMEA4533731	ERR1718995	NCBI SRA	ST38	fimH5	O51:H40	N/A	N/A	N/A	N/A	N/A	N/A	N/A	N/A	aac(3)-IId, aadA5, aph(3'')-Ib, aph(6)-Id, blaCTX-M-14, blaEC-8, blaTEM-1B, dfrA17, mph(A), qacEdelta1	-	-	-	+	-	-	-	-	-	-	-	-	-	-	-	-	-	-	-	-
PRJEB19435	SAMEA104077105	ERR1981374	NCBI SRA	ST38	fimH5	O86:H18	2016-2019	2016	Europe	Ireland	Human	Homo sapiens	human	N/A	aadA2, aph(3'')-Ib, aph(6)-Id, blaCTX-M-14, blaEC-8, blaOXA-48, dfrA12, erm(B), mph(A), qacEdelta1, sul1	-	-	-	+	-	-	-	-	-	-	-	-	-	-	-	+	-	-	-	-
PRJEB19435	SAMEA104077106	ERR1981375	NCBI SRA	ST38	fimH5	O50 or O2:H30	2016-2019	2016	Europe	Ireland	Human	Homo sapiens	human	N/A	aac(3)-IId, aadA5, blaCTX-M-24, blaEC-8, blaOXA-48, blaTEM-1B, dfrA17, mph(A), qacEdelta1, sul1	-	-	-	-	-	+	-	-	-	-	-	-	-	-	-	+	-	-	-	-
PRJEB20357	SAMEA104039876	ERR2650911	NCBI SRA	ST38	fimH5	O86:H18	N/A	N/A	N/A	N/A	N/A	N/A	N/A	N/A	aadA2, aph(3'')-Ib, blaCTX-M-14, blaEC-8, blaTEM-1B, catA1, dfrA12, mph(A), qacEdelta1, sul1, tet(B), tet(D)	-	-	-	+	-	-	-	-	-	-	-	-	-	-	-	-	-	-	-	-
PRJEB20792	SAMEA104060364	ERR1971783	NCBI SRA	ST38	fimH5	O50 or O2:H30	N/A	N/A	Europe	Denmark	N/A	N/A	N/A	N/A	aac(3)-IId, aadA5, aph(3'')-Ib, aph(6)-Id, blaCTX-M-14, blaCTX-M-15, blaEC-8, catA1, dfrA17, mph(A), qacEdelta1, sul1, tet(D)	-	-	-	+	+	-	-	-	-	-	-	-	-	-	-	-	-	-	-	-
PRJEB20792	SAMEA104060407	ERR1971726	NCBI SRA	ST38	fimH5	O86:H18	N/A	N/A	Europe	Denmark	N/A	N/A	N/A	N/A	aac(3)-IIa, aadA2, aph(3'')-Ib, aph(6)-Id, blaCTX-M-14, blaEC-8, dfrA12, erm(B), mph(A), qacEdelta1, sul1	-	-	-	+	-	-	-	-	-	-	-	-	-	-	-	-	-	-	-	-
PRJEB20792	SAMEA104060417	ERR1971415	NCBI SRA	ST38	fimH5	O50 or O2:H30	N/A	N/A	Europe	Denmark	N/A	N/A	N/A	N/A	aac(3)-IId, aadA5, blaCTX-M-14, blaEC-8, blaTEM-1B, dfrA17, mph(A), qacEdelta1, sul1	-	-	-	+	-	-	-	-	-	-	-	-	-	-	-	-	-	-	-	-
PRJEB20792	SAMEA104060428	ERR1971580	NCBI SRA	ST38	fimH5	O86:H18	N/A	N/A	Europe	Denmark	N/A	N/A	N/A	N/A	aadA2, aph(3'')-Ib, aph(6)-Id, blaCTX-M-14, blaEC-8, dfrA12, erm(B), mph(A), qacEdelta1, sul1	-	-	-	+	-	-	-	-	-	-	-	-	-	-	-	-	-	-	-	-
PRJEB20792	SAMEA104060562	ERR1971636	NCBI SRA	ST38	fimH5	O86:H18	N/A	N/A	Europe	Denmark	N/A	N/A	N/A	N/A	aac(3)-IVa, aadA2, aph(3'')-Ib, aph(4)-Ia, aph(6)-Id, blaCTX-M-14, blaEC-8, dfrA12, mph(A), qacEdelta1, strA, sul1	-	-	-	+	-	-	-	-	-	-	-	-	-	-	-	-	-	-	-	-
PRJEB20792	SAMEA104060641	ERR1971394	NCBI SRA	ST38	fimH5	O50 or O2:H30	N/A	N/A	Europe	Denmark	N/A	N/A	N/A	N/A	aac(3)-IId, aadA5, blaCTX-M-14, blaEC-8, blaTEM-1B, dfrA17, mph(A), qacEdelta1, sul1	-	-	-	+	-	-	-	-	-	-	-	-	-	-	-	-	-	-	-	-
PRJEB20792	SAMEA104060653	ERR1971743	NCBI SRA	ST38	fimH1492	O86:H18	N/A	N/A	Europe	Denmark	N/A	N/A	N/A	N/A	aph(3'')-Ib, aph(6)-Id, blaCTX-M-14, blaEC-8	-	-	-	+	-	-	-	-	-	-	-	-	-	-	-	-	-	-	-	-
PRJEB20792	SAMEA104060668	ERR1971773	NCBI SRA	ST38	fimH5	O50 or O2:H30	N/A	N/A	Europe	Denmark	N/A	N/A	N/A	N/A	aac(3)-IId, aadA5, blaCTX-M-14, blaEC-8, blaTEM-1B, dfrA17, mph(A), qacEdelta1, sul1	-	-	-	+	-	-	-	-	-	-	-	-	-	-	-	-	-	-	-	-
PRJEB20792	SAMEA104060804	ERR1971655	NCBI SRA	ST38	fimH5	O102:H6	N/A	N/A	Europe	Denmark	N/A	N/A	N/A	N/A	aac(3)-IId, aadA5, blaCTX-M-14, blaEC-8, blaTEM-1B, dfrA17, mph(A), qacEdelta1, sul1	-	-	-	+	-	-	-	-	-	-	-	-	-	-	-	-	-	-	-	-
PRJEB20792	SAMEA104060838	ERR1971560	NCBI SRA	ST38	fimH5	O86:H18	N/A	N/A	Europe	Denmark	N/A	N/A	N/A	N/A	aadA2, aph(3'')-Ib, aph(6)-Id, blaCTX-M-14, blaDHA-1, blaEC-8, dfrA12, dfrA17, erm(B), mph(A), qacEdelta1, qnrB4	-	-	-	+	-	-	-	-	-	-	-	-	-	-	-	-	-	-	-	-
PRJEB20792	SAMEA104060860	ERR1971486	NCBI SRA	ST38	fimH5	O86:H18	N/A	N/A	Europe	Denmark	N/A	N/A	N/A	N/A	aadA2, aph(3'')-Ib, aph(6)-Id, blaCTX-M-14, blaEC-8, dfrA12, mph(A), qacEdelta1, sul1	-	-	-	+	-	-	-	-	-	-	-	-	-	-	-	-	-	-	-	-
PRJEB20792	SAMEA104060872	ERR1971395	NCBI SRA	ST38	fimH5	O50 or O2:H30	N/A	N/A	Europe	Denmark	N/A	N/A	N/A	N/A	aac(3)-IId, aadA5, blaCTX-M-14, blaEC-8, blaTEM-1B, dfrA17, mph(A), qacEdelta1, sul1	-	-	-	+	-	-	-	-	-	-	-	-	-	-	-	-	-	-	-	-
PRJEB21277	SAMEA104458094	ERR2238069	NCBI SRA	ST38	fimH5	O86:H18	N/A	N/A	Europe	Ireland	N/A	N/A	N/A	N/A	aadA2, blaCTX-M-14, blaEC-8, blaTEM-1B, dfrA12, mph(A), qacEdelta1, sul1, tet(D)	-	-	-	+	-	-	-	-	-	-	-	-	-	-	-	-	-	-	-	-
PRJEB23420	SAMEA104402264	ERR2204585	NCBI SRA	ST38	fimH5	O86:H18	N/A	N/A	South America	Brazil	N/A	N/A	N/A	N/A	aadA2, aph(3'')-Ib, aph(6)-Id, blaCTX-M-14, blaEC-8, dfrA12, mph(A), qnrB2, tet(A)	-	-	-	+	-	-	-	-	-	-	-	-	-	-	-	-	-	-	-	-
PRJEB27593	SAMEA4775608	ERR2680433	NCBI SRA	ST38	fimH5	O2:H30	N/A	N/A	N/A	N/A	N/A	N/A	N/A	N/A	aac(3)-IId, aadA5, blaCTX-M-14, blaEC-8, blaTEM-1B, dfrA17, mph(A), qacEdelta1, sul1	-	-	-	+	-	-	-	-	-	-	-	-	-	-	-	-	-	-	-	-
PRJEB28660	SAMEA4916035	ERR2796913	NCBI SRA	ST38	fimH5	O2:H30	2016-2019	2016	Europe	Switzerland	Human	Homo sapiens	hospital	N/A	aac(3)-IId, aadA5, blaCTX-M-24, blaEC-8, blaOXA-48, dfrA17, mph(A), qacEdelta1, sul1	-	-	-	-	-	+	-	-	-	-	-	-	-	-	-	+	-	-	-	-
PRJEB4681	SAMEA2205235	ERR435430	NCBI SRA	ST38	fimH5	O86:H18	2006-2010	2008	Europe	United Kingdom	Human	Homo sapiens	blood	eo2071	aph(3'')-Ib, aph(6)-Id, blaEC-8, blaTEM-34, dfrA5, qacEdelta1, sul1	-	-	-	-	-	-	-	-	-	-	-	-	-	-	-	-	-	-	-	-
PRJEB4681	SAMEA2205552	ERR434624	NCBI SRA	ST38	fimH5	O102:H6	2011-2015	2011	Europe	United Kingdom	Human	Homo sapiens	blood	eo3313	aac(3)-IId, aadA5, aph(3'')-Ib, aph(6)-Id, blaEC-8, blaTEM-1B, catA1, dfrA17, mph(A), qacEdelta1, sul1, tet(D)	-	-	-	-	-	-	-	-	-	-	-	-	-	-	-	-	-	-	-	-
PRJEB5065	SAMEA2273107	ERR474269	NCBI SRA	ST38	fimH5	O50 or O2:H30	N/A	N/A	N/A	N/A	N/A	N/A	N/A	eo3701	aac(3)-IId, aadA5, aph(3'')-Ib, aph(6)-Id, blaEC-8, blaTEM-1B, catA1, dfrA17, mph(A), qacEdelta1, sul1, tet(D)	-	-	-	-	-	-	-	-	-	-	-	-	-	-	-	-	-	-	-	-
PRJEB8084	SAMEA3180328	ERR712559	NCBI SRA	ST38	fimH5	O86:H18	2011-2015	2013	Europe	Germany	Human	Homo sapiens	N/A	N/A	blaCTX-M-14, blaEC-8	-	-	-	+	-	-	-	-	-	-	-	-	-	-	-	-	-	-	-	-
PRJEB8084	SAMEA3716475	ERR1195478	NCBI SRA	ST38	fimH5	O86:H18	2011-2015	2014	Europe	Germany	N/A	N/A	N/A	N/A	aph(3'')-Ib, aph(6)-Id, blaCTX-M-14, blaEC-8	-	-	-	+	-	-	-	-	-	-	-	-	-	-	-	-	-	-	-	-
PRJEB8084	SAMEA3716563	ERR1195589	NCBI SRA	ST38	fimH5	O50 or O2:H30	2011-2015	2014	Europe	Germany	N/A	N/A	N/A	N/A	aac(3)-IId, aadA5, blaCTX-M-14, blaEC-8, blaTEM-1B, dfrA17, mph(A), qacEdelta1, sul1	-	-	-	+	-	-	-	-	-	-	-	-	-	-	-	-	-	-	-	-
PRJEB8084	SAMEA3716597	ERR1195625	NCBI SRA	ST38	fimH5	O86:H18	2011-2015	2015	Europe	Germany	N/A	N/A	N/A	N/A	aph(3'')-Ib, aph(6)-Id, blaCTX-M-14, blaEC-8	-	-	-	+	-	-	-	-	-	-	-	-	-	-	-	-	-	-	-	-
PRJEB8084	SAMEA3716599	ERR1195627	NCBI SRA	ST38	fimH5	O86:H18	2011-2015	2015	Europe	Germany	N/A	N/A	N/A	N/A	aac(3)-IIa, aadA2, aph(3'')-Ib, aph(6)-Id, blaCTX-M-14, blaEC-8, dfrA12, mph(A), qacEdelta1, sul1	-	-	-	+	-	-	-	-	-	-	-	-	-	-	-	-	-	-	-	-
PRJEB8084	SAMEA3716641	ERR1195678	NCBI SRA	ST38	fimH5	O86:H18	2011-2015	2015	Europe	Germany	N/A	N/A	N/A	N/A	aph(3'')-Ib, aph(6)-Id, blaCTX-M-14, blaEC-8	-	-	-	+	-	-	-	-	-	-	-	-	-	-	-	-	-	-	-	-
PRJEB8084	SAMEA3716654	ERR1195692	NCBI SRA	ST38	fimH5	O86:H18	2011-2015	2015	Europe	Germany	N/A	N/A	N/A	N/A	blaCTX-M-14, blaEC-8	-	-	-	+	-	-	-	-	-	-	-	-	-	-	-	-	-	-	-	-
PRJEB8770	SAMEA3304592	ERR998817	NCBI SRA	ST38	fimH5	O15:H30	N/A	N/A	N/A	N/A	Environment	N/A	water?	VRES0129	aac(3)-IId, aadA5, aph(3'')-Ib, aph(6)-Id, blaCTX-M-14, blaEC-8, blaTEM-1B, catA1, cmlA1, dfrA17, erm(B), mph(A), qacEdelta1, tet(D)	-	-	-	+	-	-	-	-	-	-	-	-	-	-	-	-	-	-	-	-
PRJEB8770	SAMEA3304611	ERR1036100	NCBI SRA	ST38	fimH5	O86:H18	N/A	N/A	N/A	N/A	Environment	N/A	water?	VRES0058	blaCTX-M-14, blaEC-8	-	-	-	+	-	-	-	-	-	-	-	-	-	-	-	-	-	-	-	-
PRJEB8770	SAMEA3304653	ERR998760	NCBI SRA	ST38	fimH5	O50 or O2:H30	N/A	N/A	N/A	N/A	Environment	N/A	water?	VRES0242	aac(3)-IId, aadA5, aph(3'')-Ib, aph(6)-Id, blaCTX-M-24, blaEC-8, blaTEM-1B, dfrA17, mph(A), qacEdelta1, sul1	-	-	-	-	-	+	-	-	-	-	-	-	-	-	-	-	-	-	-	-
PRJNA230969	SAMN05464538	SRR6412993	NCBI SRA	ST38	fimH5	O86:H18	1993-2005	1993	North America	USA	Environment	N/A	water	MOD1-EC5456	aph(3'')-Ib, aph(6)-Id, blaEC-8, blaTEM-1B, catA1, dfrA7, qacEdelta1, sul1, tet(D)	-	-	-	-	-	-	-	-	-	-	-	-	-	-	-	-	-	-	-	-
PRJNA278886	SAMN06015665	SRR5120238	NCBI SRA	ST38	fimH5	O50 or O2:H30	2016-2019	2016	North America	USA	Human	Homo sapiens	abdominal	N/A	aac(3)-IId, aadA5, aph(3'')-Ib, aph(6)-Id, blaCTX-M-14, blaEC-8, blaTEM-1B, catA1, dfrA17, mph(A), qacEdelta1, sul1, tet(D)	-	-	-	+	-	-	-	-	-	-	-	-	-	-	-	-	-	-	-	-
PRJNA278886	SAMN07662570	SRR6072762	NCBI SRA	ST38	fimH5	O86:H18	2016-2019	2017	North America	USA	Human	Homo sapiens	urine	N/A	aadA2, aph(3'')-Ib, blaCTX-M-14, blaEC-8, blaTEM-1C, dfrA12, mph(A), qacEdelta1, sul1	-	-	-	+	-	-	-	-	-	-	-	-	-	-	-	-	-	-	-	-
PRJNA288601	SAMN07212844	SRR5666453	NCBI SRA	ST38	fimH5	O86:H18	2011-2015	2015	North America	USA	Human	Homo sapiens	urine	N/A	aph(3'')-Ib, aph(6)-Id, blaEC-8, blaKPC-3, blaTEM-1B, catA1, dfrA7, tet(D)	-	-	-	-	-	-	-	-	-	-	-	-	+	-	-	-	-	-	-	-
PRJNA293225	SAMN10506436	SRR8360256	NCBI SRA	ST38	fimH5	O86:H18	2016-2019	2017	Asia	Sri Lanka	Human	Homo sapiens	stool	M004XC1	aadA2, aph(3'')-Ib, aph(6)-Id, blaCTX-M-14, blaEC-8, dfrA12, erm(B), mph(A), qacEdelta1, sul1	-	-	-	+	-	-	-	-	-	-	-	-	-	-	-	-	-	-	-	-
PRJNA295003	SAMN04158300	SRR2724101	NCBI SRA	ST38	fimH5	O50 or O2:H30	2011-2015	2012	Europe	Norway	Human	Homo sapiens	urine	50640492	aac(3)-IId, aadA5, blaCTX-M-14, blaEC-8, blaOXA-48, blaTEM-1B, dfrA17, mph(A), qacEdelta1, sul1	-	-	-	+	-	-	-	-	-	-	-	-	-	-	-	+	-	-	-	-
PRJNA306133	SAMN04357711	SRR3051060	NCBI SRA	ST38	fimH5	O50 or O2:H30	N/A	N/A	N/A	N/A	N/A	N/A	N/A	HICF621	aac(3)-IId, aadA5, blaCTX-M-24, blaEC-8, blaOXA-48, blaTEM-1B, dfrA17, mph(A), qacEdelta1, sul1	-	-	-	-	-	+	-	-	-	-	-	-	-	-	-	+	-	-	-	-
PRJNA306133	SAMN04357717	SRR3051066	NCBI SRA	ST38	fimH5	O50 or O2:H30	N/A	N/A	N/A	N/A	N/A	N/A	N/A	HICF647	aac(3)-IId, aadA5, blaCTX-M-24, blaEC-8, blaOXA-48, blaTEM-1B, dfrA17, mph(A), qacEdelta1, sul1	-	-	-	-	-	+	-	-	-	-	-	-	-	-	-	+	-	-	-	-
PRJNA306133	SAMN04357723	SRR3051072	NCBI SRA	ST38	fimH5	O50 or O2:H30	N/A	N/A	N/A	N/A	N/A	N/A	N/A	HICF657	aac(3)-IId, aadA5, blaCTX-M-24, blaEC-8, blaOXA-48, blaTEM-1B, dfrA17, mph(A), qacEdelta1, sul1	-	-	-	-	-	+	-	-	-	-	-	-	-	-	-	+	-	-	-	-
PRJNA352198	SAMN05977343	SRR6818527	NCBI SRA	ST38	fimH5	O86:H18	2011-2015	2012	Europe	Netherlands	Human	Homo sapiens	rectal swab	22_Esco_HA-NL	aac(3)-IIa, aadA2, aph(3'')-Ib, aph(6)-Id, blaCTX-M-14, blaEC-8, dfrA12, mph(A), qacEdelta1, sul1	-	-	-	+	-	-	-	-	-	-	-	-	-	-	-	-	-	-	-	-
PRJNA352198	SAMN05977344	SRR6818520	NCBI SRA	ST38	fimH5	O86:H18	2011-2015	2012	Europe	Netherlands	Human	Homo sapiens	rectal swab	22c_Esco_HA-NL	aac(3)-IIa, aadA2, aph(3'')-Ib, aph(6)-Id, blaCTX-M-14, blaEC-8, dfrA12, mph(A), qacEdelta1, sul1	-	-	-	+	-	-	-	-	-	-	-	-	-	-	-	-	-	-	-	-
PRJNA352198	SAMN05977364	SRR6818530	NCBI SRA	ST38	fimH5	O86:H18	2011-2015	2012	Europe	Germany	Human	Homo sapiens	rectal swab	38_Esco_HA-DE	blaCTX-M-14, blaEC-8	-	-	-	+	-	-	-	-	-	-	-	-	-	-	-	-	-	-	-	-
PRJNA390933	SAMN07255214	SRR5714054	NCBI SRA	ST38	fimH5	O50 or O2:H30	2011-2015	2012	North America	Canada	Human	Homo sapiens	N/A	N/A	aac(3)-IId, aadA5, blaCTX-M-24, blaEC-8, blaOXA-48, blaTEM-1B, dfrA17, mph(A), qacEdelta1, sul1	-	-	-	-	-	+	-	-	-	-	-	-	-	-	-	+	-	-	-	-
PRJNA431029	SAMN08382769	SRR6505399	NCBI SRA	ST38	fimH5	O50 or O2:H30	2011-2015	2012	Asia	Singapore	Human	Homo sapiens	blood	GASRECE90	aac(3)-IId, aadA5, aph(3'')-Ib, aph(6)-Id, blaCTX-M-14, blaEC-8, blaTEM-1B, dfrA17, mph(A), qacEdelta1, sul1	-	-	-	+	-	-	-	-	-	-	-	-	-	-	-	-	-	-	-	-
PRJNA436373	SAMN08623792	SRR6793841	NCBI SRA	ST38	fimH5	O86:H18	2011-2015	2014	North America	USA	Human	Homo sapiens	bloodstream	CRE16	aadA2, aph(3'')-Ib, aph(6)-Id, blaCTX-M-14, blaEC-8, blaOXA-244, dfrA12, erm(B), mph(A), qacEdelta1, sul1	-	-	-	+	-	-	-	-	-	-	-	-	-	-	-	-	+	-	-	-
PRJNA549171	SAMN08783856	SRR6892719	NCBI SRA	ST38	fimH5	O50 or O2:H30	2011-2015	2015	North America	USA	Human	Homo sapiens	stool	N/A	aac(3)-IId, aadA5, aph(3'')-Ib, aph(6)-Id, blaCTX-M-14, blaEC-8, blaTEM-1B, dfrA17, mph(A), qacEdelta1, sul1	-	-	-	+	-	-	-	-	-	-	-	-	-	-	-	-	-	-	-	-
PRJDB4884	SAMD00053153	DRR063367	NCBI SRA	ST69	fimH27	O25:H18	N/A	N/A	Asia (JPN)	Japan	Environment	N/A	river	KMi015	aac(3)-IId, aadA5, aph(3'')-Ib, aph(6)-Id, blaCMY-2, blaEC-8, blaTEM-1B, dfrA17, mph(A), qacEdelta1, sul1, tet(A)	-	-	-	-	-	-	-	-	-	-	-	-	-	-	-	-	-	+	-	-
PRJDB5579	SAMD00077103	DRR102695	NCBI SRA	ST69	fimH27	O25:H4	2006-2010	2009	Asia (JPN)	Japan	Human	Homo sapiens	N/A	HUST182	blaEC-8, blaTEM-1B	-	-	-	-	-	-	-	-	-	-	-	-	-	-	-	-	-	-	-	-
PRJDB5579	SAMD00077269	DRR102861	NCBI SRA	ST69	fimH27	O15:H18	2011-2015	2015	Asia (JPN)	Japan	Human	Homo sapiens	N/A	JML184	blaEC-8	-	-	-	-	-	-	-	-	-	-	-	-	-	-	-	-	-	-	-	-
PRJDB5579	SAMD00077298	DRR102890	NCBI SRA	ST69	fimH27	O25:H18	2011-2015	2015	Asia (JPN)	Japan	Human	Homo sapiens	N/A	JML222	blaEC-8, blaTEM-198, tet(A)	-	-	-	-	-	-	-	-	-	-	-	-	-	-	-	-	-	-	-	-
PRJDB5602	SAMD00076198	DRR089012	NCBI SRA	ST69	fimH27	O25:H18	2011-2015	2015	Asia (JPN)	Japan	Environment	N/A	sewage	JSWP001	blaCTX-M-14, blaEC-8, dfrA14, mph(A), tet(B)	-	-	-	+	-	-	-	-	-	-	-	-	-	-	-	-	-	-	-	-
PRJDB6962	SAMD00194553	DRR199389	This study	ST69	fimH27	O25:H4	2016-2019	2017	Asia (JPN)	Japan	Environment	N/A	wastewater treatment plant effluent	WP7-S17-ESBL-01	blaCTX-M-14, blaEC-8, mdf(A)	-	-	-	+	-	-	-	-	-	-	-	-	-	-	-	-	-	-	-	-
PRJDB6962	SAMD00194604	DRR199440	This study	ST69	fimH27	O15:H18	2016-2019	2017	Asia (JPN)	Japan	Environment	N/A	wastewater treatment plant effluent	WP8-S17-ESBL-12	blaCTX-M-14, blaEC-8, blaTEM-1, catA1, mdf(A), tet(B)	-	-	-	+	-	-	-	-	-	-	-	-	-	-	-	-	-	-	-	-
PRJDB6962	SAMD00194647	DRR199483	This study	ST69	fimH27	O15:H18	2016-2019	2019	Asia (JPN)	Japan	Environment	N/A	wastewater treatment plant effluent	WP8-W19-ESBL-06	blaCTX-M-14, blaEC-8, dfrA14, mdf(A), mph(A)	-	-	-	+	-	-	-	-	-	-	-	-	-	-	-	-	-	-	-	-
PRJEB10018	SAMEA3538460	ERR1217088	NCBI SRA	ST69	fimH27	O15:H18	N/A	N/A	Europe	N/A	N/A	N/A	N/A	EuSCAPE_IL003a	ARR-3, aac(3)-IId, aac(6')Ib-cr, aph(3'')-Ib, aph(6)-Id, blaEC-8, blaKPC-2, blaOXA-1, blaTEM-1B, catB3, dfrA19, dfrA7, mph(A), qnrB2, sul1, tet(A)	-	-	-	-	-	-	-	-	-	-	-	+	-	-	-	-	-	-	-	-
PRJEB10018	SAMEA3538461	ERR1217089	NCBI SRA	ST69	fimH27	O15:H18	N/A	N/A	Europe	N/A	N/A	N/A	N/A	EuSCAPE_IL003b	ARR-3, aac(3)-IId, aac(6')Ib-cr, aph(3'')-Ib, aph(6)-Id, blaEC-8, blaKPC-2, blaOXA-1, blaTEM-1B, catB3, dfrA19, dfrA7, mph(A), qnrB2, sul1, tet(A)	-	-	-	-	-	-	-	-	-	-	-	+	-	-	-	-	-	-	-	-
PRJEB12887	SAMEA3980580	ERR1622338	NCBI SRA	ST69	fimH27	O25:H4	N/A	N/A	Asia	Viet Nam	N/A	N/A	N/A	N/A	aadA5, aph(3'')-Ib, aph(6)-Id, blaCTX-M-27, blaEC-8, dfrA17, mph(A), qacEdelta1, sul1, tet(A)	-	-	-	-	-	-	+	-	-	-	-	-	-	-	-	-	-	-	-	-
PRJEB12887	SAMEA3980873	ERR1609629	NCBI SRA	ST69	fimH27	O25:H4	N/A	N/A	Asia	Viet Nam	N/A	N/A	N/A	N/A	aac(3)-IIa, aadA5, aph(3'')-Ib, aph(6)-Id, blaCTX-M-15, blaCTX-M-27, blaEC-8, dfrA17, erm(B), mph(A), qacEdelta1, sul1, tet(A)	-	-	-	-	+	-	+	-	-	-	-	-	-	-	-	-	-	-	-	-
PRJEB12887	SAMEA3980900	ERR1609630	NCBI SRA	ST69	fimH27	O25:H4	N/A	N/A	Asia	Viet Nam	N/A	N/A	N/A	N/A	aac(3)-IIa, aadA5, aph(3'')-Ib, aph(6)-Id, blaCTX-M-15, blaCTX-M-27, blaEC-8, dfrA17, erm(B), mph(A), qacEdelta1, sul1, tet(A)	-	-	-	-	+	-	+	-	-	-	-	-	-	-	-	-	-	-	-	-
PRJEB12887	SAMEA3980987	ERR1609632	NCBI SRA	ST69	fimH27	O25:H4	N/A	N/A	Asia	Viet Nam	N/A	N/A	N/A	N/A	aac(3)-IIa, aadA5, aph(3'')-Ib, aph(6)-Id, blaCTX-M-15, blaCTX-M-27, blaEC-8, dfrA17, erm(B), mph(A), qacEdelta1, sul1, tet(A)	-	-	-	-	+	-	+	-	-	-	-	-	-	-	-	-	-	-	-	-
PRJEB12887	SAMEA3981354	ERR1609600	NCBI SRA	ST69	fimH27	O25:H4	N/A	N/A	Asia	Viet Nam	N/A	N/A	N/A	N/A	aadA5, aph(3'')-Ib, aph(6)-Id, blaCTX-M-27, blaEC-8, dfrA17, mph(A), qacEdelta1, sul1, tet(A)	-	-	-	-	-	-	+	-	-	-	-	-	-	-	-	-	-	-	-	-
PRJEB12887	SAMEA3982124	ERR1623058	NCBI SRA	ST69	fimH27	O25:H4	N/A	N/A	Asia	Viet Nam	N/A	N/A	N/A	N/A	aadA5, aph(3'')-Ib, aph(6)-Id, blaCTX-M-27, blaEC-8, dfrA17, erm(B), mph(A), qacEdelta1, sul1, tet(A)	-	-	-	-	-	-	+	-	-	-	-	-	-	-	-	-	-	-	-	-
PRJEB12887	SAMEA3982132	ERR1623059	NCBI SRA	ST69	fimH27	O25:H4	N/A	N/A	Asia	Viet Nam	N/A	N/A	N/A	N/A	aadA5, aph(3'')-Ib, aph(6)-Id, blaCTX-M-27, blaEC-8, dfrA17, erm(B), mph(A), qacEdelta1, sul1, tet(A)	-	-	-	-	-	-	+	-	-	-	-	-	-	-	-	-	-	-	-	-
PRJEB12887	SAMEA3982329	ERR1623261	NCBI SRA	ST69	fimH27	O25:H4	N/A	N/A	Asia	Viet Nam	N/A	N/A	N/A	N/A	aadA5, aph(3'')-Ib, aph(6)-Id, blaCTX-M-27, blaEC-8, dfrA17, erm(B), mph(A), qacEdelta1, sul1, tet(A)	-	-	-	-	-	-	+	-	-	-	-	-	-	-	-	-	-	-	-	-
PRJEB12887	SAMEA3982357	ERR1623183	NCBI SRA	ST69	fimH27	O15:H18	N/A	N/A	Asia	Viet Nam	N/A	N/A	N/A	N/A	aph(3'')-Ib, aph(6)-Id, blaEC-8, blaTEM-1B, dfrA7, qacEdelta1, sul1, tet(A)	-	-	-	-	-	-	-	-	-	-	-	-	-	-	-	-	-	-	-	-
PRJEB12887	SAMEA4061318	ERR1789963	NCBI SRA	ST69	fimH27	O25:H4	N/A	N/A	Asia	Viet Nam	N/A	N/A	N/A	N/A	aadA5, aph(3'')-Ib, aph(6)-Id, blaCTX-M-27, blaEC-8, dfrA17, mph(A), qacEdelta1, sul1, tet(A)	-	-	-	-	-	-	+	-	-	-	-	-	-	-	-	-	-	-	-	-
PRJEB12887	SAMEA4061326	ERR1789966	NCBI SRA	ST69	fimH27	O25:H4	N/A	N/A	Asia	Viet Nam	N/A	N/A	N/A	N/A	aac(3)-IIa, aadA5, aph(3'')-Ib, aph(6)-Id, blaCTX-M-15, blaCTX-M-27, blaEC-8, dfrA17, erm(B), mph(A), qacEdelta1, sul1, tet(A)	-	-	-	-	+	-	+	-	-	-	-	-	-	-	-	-	-	-	-	-
PRJEB12887	SAMEA4061327	ERR1789888	NCBI SRA	ST69	fimH27	O25:H4	N/A	N/A	Asia	Viet Nam	N/A	N/A	N/A	N/A	aadA5, aph(3'')-Ib, aph(6)-Id, blaCTX-M-27, blaEC-8, dfrA17, mph(A), qacEdelta1, sul1, tet(A)	-	-	-	-	-	-	+	-	-	-	-	-	-	-	-	-	-	-	-	-
PRJEB12887	SAMEA4061536	ERR1790086	NCBI SRA	ST69	fimH27	O25:H4	N/A	N/A	Asia	Viet Nam	N/A	N/A	N/A	N/A	aadA5, aph(3'')-Ib, aph(6)-Id, blaCTX-M-27, blaEC-8, dfrA17, erm(B), mph(A), qacEdelta1, sul1, tet(A)	-	-	-	-	-	-	+	-	-	-	-	-	-	-	-	-	-	-	-	-
PRJEB12887	SAMEA4062430	ERR1790893	NCBI SRA	ST69	fimH27	O25:H4	N/A	N/A	Asia	Viet Nam	N/A	N/A	N/A	N/A	aadA5, aph(3'')-Ib, aph(6)-Id, blaCTX-M-27, blaEC-8, dfrA17, mph(A), qacEdelta1, sul1, tet(A)	-	-	-	-	-	-	+	-	-	-	-	-	-	-	-	-	-	-	-	-
PRJEB12887	SAMEA4062435	ERR1790894	NCBI SRA	ST69	fimH27	O25:H4	N/A	N/A	Asia	Viet Nam	N/A	N/A	N/A	N/A	aadA5, aph(3'')-Ib, aph(6)-Id, blaCTX-M-27, blaEC-8, dfrA17, mph(A), qacEdelta1, sul1, tet(A)	-	-	-	-	-	-	+	-	-	-	-	-	-	-	-	-	-	-	-	-
PRJEB12887	SAMEA4062596	ERR1791088	NCBI SRA	ST69	fimH27	O25:H4	N/A	N/A	Asia	Viet Nam	N/A	N/A	N/A	N/A	aac(3)-IId, aadA5, aph(3'')-Ib, aph(6)-Id, blaCTX-M-27, blaEC-8, dfrA17, erm(B), mph(A), qacEdelta1, sul1, tet(A)	-	-	-	-	-	-	+	-	-	-	-	-	-	-	-	-	-	-	-	-
PRJEB12887	SAMEA4062598	ERR1791089	NCBI SRA	ST69	fimH27	O25:H4	N/A	N/A	Asia	Viet Nam	N/A	N/A	N/A	N/A	aac(3)-IId, aadA5, aph(3'')-Ib, aph(6)-Id, blaCTX-M-27, blaEC-8, dfrA17, erm(B), mph(A), qacEdelta1, sul1, tet(A)	-	-	-	-	-	-	+	-	-	-	-	-	-	-	-	-	-	-	-	-
PRJEB12887	SAMEA4062599	ERR1791090	NCBI SRA	ST69	fimH27	O25:H4	N/A	N/A	Asia	Viet Nam	N/A	N/A	N/A	N/A	aac(3)-IId, aadA5, aph(3'')-Ib, aph(6)-Id, blaCTX-M-27, blaEC-8, dfrA17, erm(B), mph(A), qacEdelta1, sul1, tet(A)	-	-	-	-	-	-	+	-	-	-	-	-	-	-	-	-	-	-	-	-
PRJEB15430	SAMEA4469933	ERR1822299	NCBI SRA	ST69	fimH27	O25:H4	N/A	N/A	N/A	N/A	N/A	N/A	N/A	N/A	blaCTX-M-27, blaEC-8, blaTEM-1B, erm(B), tet(B)	-	-	-	-	-	-	+	-	-	-	-	-	-	-	-	-	-	-	-	-
PRJEB15430	SAMEA4470070	ERR1822434	NCBI SRA	ST69	fimH27	O15:H18	N/A	N/A	N/A	N/A	N/A	N/A	N/A	N/A	aac(3)-IId, aph(3'')-Ib, aph(6)-Id, blaEC-8, blaTEM-1B, dfrA17, tet(A)	-	-	-	-	-	-	-	-	-	-	-	-	-	-	-	-	-	-	-	-
PRJEB15430	SAMEA4552118	ERR1937136	NCBI SRA	ST69	fimH27	O15:H18	N/A	N/A	N/A	N/A	N/A	N/A	N/A	N/A	aph(3'')-Ib, aph(6)-Id, blaCTX-M-15, blaEC-8, blaTEM-1B, dfrA14, qnrS1, tet(A), tet(M)	-	-	-	-	+	-	-	-	-	-	-	-	-	-	-	-	-	-	-	-
PRJEB20357	SAMEA104039858	ERR2650893	NCBI SRA	ST69	fimH27	O25:H18	N/A	N/A	N/A	N/A	N/A	N/A	N/A	N/A	aph(3'')-Ib, aph(6)-Id, blaEC-8, blaTEM-1B, dfrA14, mph(A), tet(B)	-	-	-	-	-	-	-	-	-	-	-	-	-	-	-	-	-	-	-	-
PRJEB20357	SAMEA104039965	ERR2651001	NCBI SRA	ST69	fimH27	O15:H18	N/A	N/A	N/A	N/A	N/A	N/A	N/A	N/A	aph(3'')-Ib, aph(6)-Id, blaEC-8, blaTEM-1B, dfrA5, tet(A)	-	-	-	-	-	-	-	-	-	-	-	-	-	-	-	-	-	-	-	-
PRJEB20792	SAMEA104060353	ERR1971548	NCBI SRA	ST69	fimH27	O15:H18	N/A	N/A	Europe	Denmark	N/A	N/A	N/A	N/A	aph(3'')-Ib, aph(6)-Id, blaCTX-M-14, blaEC-8, blaTEM-1B, dfrA14, mph(A), tet(B)	-	-	-	+	-	-	-	-	-	-	-	-	-	-	-	-	-	-	-	-
PRJEB20792	SAMEA104060890	ERR1971707	NCBI SRA	ST69	fimH27	O15:H18	N/A	N/A	Europe	Denmark	N/A	N/A	N/A	N/A	aph(3'')-Ib, aph(6)-Id, blaCTX-M-14, blaEC-8, blaTEM-1B, tet(B)	-	-	-	+	-	-	-	-	-	-	-	-	-	-	-	-	-	-	-	-
PRJEB21499	SAMEA4362767	ERR2137900	NCBI SRA	ST69	fimH27	O15:H18	N/A	N/A	N/A	N/A	N/A	N/A	N/A	N/A	aadA5, aph(3'')-Ib, aph(6)-Id, blaEC-8, blaTEM-1B, dfrA17, mph(A), qacEdelta1, sul1, tet(A)	-	-	-	-	-	-	-	-	-	-	-	-	-	-	-	-	-	-	-	-
PRJEB21499	SAMEA4362770	ERR2137903	NCBI SRA	ST69	fimH27	O15:H18	N/A	N/A	N/A	N/A	N/A	N/A	N/A	N/A	aadA5, aph(3'')-Ib, aph(6)-Id, blaEC-8, blaTEM-1B, dfrA17, mph(A), qacEdelta1, sul1, tet(A)	-	-	-	-	-	-	-	-	-	-	-	-	-	-	-	-	-	-	-	-
PRJEB21997	SAMEA104188709	ERR2060061	NCBI SRA	ST69	fimH27	O25:H4	N/A	N/A	Asia	Viet Nam	Human	Homo sapiens	feces	N/A	aadA5, aph(3'')-Ib, aph(6)-Id, blaCTX-M-27, blaEC-8, dfrA17, erm(B), mph(A), qacEdelta1, sul1, tet(A)	-	-	-	-	-	-	+	-	-	-	-	-	-	-	-	-	-	-	-	-
PRJEB21997	SAMEA104188762	ERR2060114	NCBI SRA	ST69	fimH27	O25:H4	N/A	N/A	Asia	Viet Nam	Human	Homo sapiens	feces	N/A	aac(3)-IIa, aadA5, aph(3'')-Ib, aph(6)-Id, blaCTX-M-15, blaCTX-M-27, blaEC-8, dfrA17, erm(B), mph(A), qacEdelta1, sul1, tet(A)	-	-	-	-	+	-	+	-	-	-	-	-	-	-	-	-	-	-	-	-
PRJEB21997	SAMEA104188765	ERR2060117	NCBI SRA	ST69	fimH27	O25:H4	N/A	N/A	Asia	Viet Nam	Human	Homo sapiens	feces	N/A	aadA5, aph(3'')-Ib, aph(6)-Id, blaCTX-M-27, blaEC-8, dfrA17, mph(A), qacEdelta1, sul1, tet(A)	-	-	-	-	-	-	+	-	-	-	-	-	-	-	-	-	-	-	-	-
PRJEB21997	SAMEA104188772	ERR2060124	NCBI SRA	ST69	fimH27	O25:H4	N/A	N/A	Asia	Viet Nam	Human	Homo sapiens	feces	N/A	aadA5, aph(3'')-Ib, aph(6)-Id, blaCTX-M-27, blaEC-8, dfrA17, erm(B), mph(A), qacEdelta1, sul1, tet(A)	-	-	-	-	-	-	+	-	-	-	-	-	-	-	-	-	-	-	-	-
PRJEB21997	SAMEA104188789	ERR2060141	NCBI SRA	ST69	fimH27	O25:H4	N/A	N/A	Asia	Viet Nam	Human	Homo sapiens	feces	N/A	aadA5, aph(3'')-Ib, aph(6)-Id, blaCTX-M-27, blaEC-8, dfrA17, mph(A), qacEdelta1, sul1, tet(A)	-	-	-	-	-	-	+	-	-	-	-	-	-	-	-	-	-	-	-	-
PRJEB23728	SAMEA104412387	ERR2209631	NCBI SRA	ST69	fimH27	O15:H18	2011-2015	2014	Europe	Italy	Animal	Meleagris gallopavo	N/A	DTU2016-410-PRJPatricia-Escherichia-coli-14077295_S10_L001	aph(3'')-Ib, aph(6)-Id, blaCTX-M-14, blaEC-8, blaTEM-1B, dfrA14, mcr-1, mph(A), tet(B)	-	-	-	+	-	-	-	-	-	-	-	-	-	-	-	-	-	-	-	-
PRJEB4681	SAMEA2204309	ERR434851	NCBI SRA	ST69	fimH27	O25:H18	2006-2010	2008	Europe	United Kingdom	Human	Homo sapiens	blood	ECO0081	aadA5, aph(3'')-Ib, aph(6)-Id, blaEC-8, blaTEM-1B, dfrA17, mph(A), qacEdelta1, sul1, tet(B)	-	-	-	-	-	-	-	-	-	-	-	-	-	-	-	-	-	-	-	-
PRJEB4681	SAMEA2204318	ERR439631	NCBI SRA	ST69	fimH27	O25:H18	2006-2010	2008	Europe	United Kingdom	Human	Homo sapiens	blood	ECO0090	aadA5, aph(3'')-Ib, aph(6)-Id, blaEC-8, blaTEM-1B, dfrA17, mph(A), qacEdelta1, sul1, tet(B)	-	-	-	-	-	-	-	-	-	-	-	-	-	-	-	-	-	-	-	-
PRJEB4681	SAMEA2205534	ERR435366	NCBI SRA	ST69	fimH27	O15:H18	2006-2010	2010	Europe	United Kingdom	Human	Homo sapiens	blood	eo3124	aph(3'')-Ib, aph(6)-Id, blaEC-8, blaTEM-1B, dfrA5, sat2	-	-	-	-	-	-	-	-	-	-	-	-	-	-	-	-	-	-	-	-
PRJEB8084	SAMEA3716557	ERR1195584	NCBI SRA	ST69	fimH27	O15:H18	2011-2015	2014	Europe	Germany	N/A	N/A	N/A	N/A	aph(3'')-Ib, aph(6)-Id, blaCTX-M-14, blaEC-8, blaTEM-1B, dfrA14, mph(A), tet(B)	-	-	-	+	-	-	-	-	-	-	-	-	-	-	-	-	-	-	-	-
PRJEB8084	SAMEA3716633	ERR1195664	NCBI SRA	ST69	fimH27	O15:H18	2011-2015	2015	Europe	Germany	N/A	N/A	N/A	N/A	blaCTX-M-14, blaDHA-1, blaEC-8, blaTEM-1B, dfrA14, dfrA17, mph(A), qnrB4, sul1, tet(A), tet(B)	-	-	-	+	-	-	-	-	-	-	-	-	-	-	-	-	-	-	-	-
PRJEB8666	SAMEA3276398	ERR998508	NCBI SRA	ST69	fimH27	O15:H18	N/A	N/A	Africa	N/A	N/A	N/A	N/A	N/A	aph(6)-Id, blaEC-8, blaTEM-1B, catA2, dfrA14, tet(A)	-	-	-	-	-	-	-	-	-	-	-	-	-	-	-	-	-	-	-	-
PRJEB8666	SAMEA4548026	ERR1891544	NCBI SRA	ST69	fimH27	O15:H18	N/A	N/A	Africa	N/A	N/A	N/A	N/A	N/A	aph(3'')-Ib, aph(6)-Id, blaEC-8, blaTEM-1B, dfrA7, qacEdelta1, sul1, tet(A)	-	-	-	-	-	-	-	-	-	-	-	-	-	-	-	-	-	-	-	-
PRJEB8770	SAMEA3304673	ERR998769	NCBI SRA	ST69	fimH27	O15:H18	N/A	N/A	N/A	N/A	Environment	N/A	water?	VRES0147	aph(3'')-Ib, aph(6)-Id, blaCTX-M-15, blaEC-8, blaTEM-1B, dfrA14, qnrS1, tet(A)	-	-	-	-	+	-	-	-	-	-	-	-	-	-	-	-	-	-	-	-
PRJEB8774	SAMEA3751238	ERR1100487	NCBI SRA	ST69	fimH27	O15:H18	2011-2015	2015	Europe	United Kingdom	Animal	Meleagris gallopavo	feces	VREC0571	aph(3'')-Ib, aph(6)-Id, blaEC-8, blaTEM-1B, dfrA7, qacEdelta1, sul1, tet(A)	-	-	-	-	-	-	-	-	-	-	-	-	-	-	-	-	-	-	-	-
PRJEB8774	SAMEA3753101	ERR1100485	NCBI SRA	ST69	fimH27	O15:H18	2011-2015	2015	Europe	United Kingdom	Animal	Meleagris gallopavo	feces	VREC0569	aph(3'')-Ib, aph(6)-Id, blaEC-8, blaTEM-1B, dfrA7, qacEdelta1, sul1, tet(A)	-	-	-	-	-	-	-	-	-	-	-	-	-	-	-	-	-	-	-	-
PRJNA157565	SAMN00847641	SRR652401	NCBI SRA	ST69	fimH27	O15:H18	N/A	N/A	N/A	N/A	N/A	N/A	N/A	KTE231	aph(3'')-Ib, aph(6)-Id, blaEC-8, tet(A)	-	-	-	-	-	-	-	-	-	-	-	-	-	-	-	-	-	-	-	-
PRJNA157723	SAMN00847720	SRR643061	NCBI SRA	ST69	fimH27	O15:H18	N/A	N/A	N/A	N/A	N/A	N/A	N/A	KTE177	aadA5, aph(3'')-Ib, aph(6)-Id, blaEC-8, blaTEM-1B, dfrA17, mph(A), qacEdelta1, sul1, tet(A)	-	-	-	-	-	-	-	-	-	-	-	-	-	-	-	-	-	-	-	-
PRJNA163463	SAMN00974080	SRR647301	NCBI SRA	ST69	fimH27	O25:H4	2006-2010	2010	N/A	N/A	Human	Homo sapiens	N/A	KTE225	blaEC-8, blaTEM-1B	-	-	-	-	-	-	-	-	-	-	-	-	-	-	-	-	-	-	-	-
PRJNA163469	SAMN00974083	SRR647325	NCBI SRA	ST69	fimH27	O15:H18	2006-2010	2010	N/A	N/A	Human	Homo sapiens	N/A	KTE228	aadA5, aph(3'')-Ib, aph(6)-Id, blaEC-8, blaTEM-1B, dfrA17, mph(A), qacEdelta1, sul1, tet(A)	-	-	-	-	-	-	-	-	-	-	-	-	-	-	-	-	-	-	-	-
PRJNA165017	SAMN00854689	SRR640133	NCBI SRA	ST69	fimH27	O25:H4	2006-2010	2010	Europe	Denmark	Human	Homo sapiens	N/A	KTE170	aph(3'')-Ib, aph(6)-Id, blaEC-8, blaTEM-1B, dfrA5, qacEdelta1, sul1	-	-	-	-	-	-	-	-	-	-	-	-	-	-	-	-	-	-	-	-
PRJNA218110	SAMN06008002	SRR5054380	NCBI SRA	ST69	fimH27	O15:H18	N/A	N/A	North America	USA	N/A	N/A	N/A	PNUSAE005001	blaEC-8	-	-	-	-	-	-	-	-	-	-	-	-	-	-	-	-	-	-	-	-
PRJNA218110	SAMN10251123	SRR8069254	NCBI SRA	ST69	fimH27	O15:H18	N/A	N/A	North America	USA	N/A	N/A	N/A	PNUSAE019343	aph(3'')-Ib, aph(6)-Id, blaEC-8, blaTEM-1B, dfrA14, tet(B)	-	-	-	-	-	-	-	-	-	-	-	-	-	-	-	-	-	-	-	-
PRJNA218110	SAMN10279826	SRR8094706	NCBI SRA	ST69	fimH27	O15:H18	N/A	N/A	North America	USA	N/A	N/A	N/A	PNUSAE019427	blaEC-8	-	-	-	-	-	-	-	-	-	-	-	-	-	-	-	-	-	-	-	-
PRJNA248737	SAMN02802177	SRR1314580	NCBI SRA	ST69	fimH27	O15:H18	2011-2015	2011	North America	USA	Human	Homo sapiens	patient with urinary tract infection	upec-82	aph(3'')-Ib, aph(6)-Id, blaCTX-M-14, blaEC-8, blaTEM-1B, dfrA14, mph(A), tet(B)	-	-	-	+	-	-	-	-	-	-	-	-	-	-	-	-	-	-	-	-
PRJNA269984	SAMN03262796	SRR1785983	NCBI SRA	ST69	fimH27	O25:H4	N/A	N/A	North America	USA	N/A	N/A	urine	251-3129	blaEC-8, blaTEM-1B, tet(B)	-	-	-	-	-	-	-	-	-	-	-	-	-	-	-	-	-	-	-	-
PRJNA269984	SAMN04606436	SRR5247117	NCBI SRA	ST69	fimH27	O25:H4	N/A	N/A	N/A	N/A	Human	Homo sapiens	urine	UMB18_00uot	blaEC-8, blaTEM-1B	-	-	-	-	-	-	-	-	-	-	-	-	-	-	-	-	-	-	-	-
PRJNA278886	SAMN05806166	SRR4294847	NCBI SRA	ST69	fimH27	O15:H18	2016-2019	2016	North America	USA	Human	Homo sapiens	urine	N/A	aph(3'')-Ib, aph(6)-Id, blaCTX-M-15, blaEC-8, blaTEM-1B, dfrA14, qnrS1, tet(A)	-	-	-	-	+	-	-	-	-	-	-	-	-	-	-	-	-	-	-	-
PRJNA290784	SAMN03922958	SRR3098813	NCBI SRA	ST69	fimH27	O25:H18	1993-2005	2005	North America	USA	Human	Homo sapiens	bodily fluid	GN02354	aph(3'')-Ib, aph(6)-Id, blaEC-8, blaTEM-1B, dfrA14, mph(A), tet(B)	-	-	-	-	-	-	-	-	-	-	-	-	-	-	-	-	-	-	-	-
PRJNA315192	SAMN05170952	SRR3578952	NCBI SRA	ST69	fimH27	O15:H18	2011-2015	2012	Europe	United Kingdom	Human	Homo sapiens	human	152618	blaEC-8, blaTEM-1C	-	-	-	-	-	-	-	-	-	-	-	-	-	-	-	-	-	-	-	-
PRJNA324573	SAMN08596249	SRR6875395	NCBI SRA	ST69	fimH27	O15:H18	2016-2019	2017	North America	USA	Animal	N/A	Canine bite wound (Canis lupus)	ECOL-17-VL-LA-TX-0026	blaEC-8	-	-	-	-	-	-	-	-	-	-	-	-	-	-	-	-	-	-	-	-
PRJNA342893	SAMN05770896	SRR4302220	NCBI SRA	ST69	fimH27	O25:H4	2011-2015	2015	Asia	Singapore	Human	Homo sapiens	N/A	strain 114	aadA5, aph(3'')-Ib, aph(6)-Id, blaCTX-M-27, blaEC-8, blaNDM-1, ble, dfrA17, erm(B), mph(A), qacEdelta1, sul1, tet(A)	-	-	-	-	-	-	+	-	-	-	-	-	-	+	-	-	-	-	-	-
PRJNA454281	SAMN09244758	SRR7211986	NCBI SRA	ST69	fimH27	O15:H18	2011-2015	2015	Europe	United Kingdom	Human	Homo sapiens	fecal swab	N/A	aph(3'')-Ib, aph(6)-Id, blaEC-8, blaTEM-1B, dfrA7, qacEdelta1, sul1, tet(A)	-	-	-	-	-	-	-	-	-	-	-	-	-	-	-	-	-	-	-	-
PRJNA454281	SAMN09244791	SRR7211964	NCBI SRA	ST69	fimH27	O25:H4	2011-2015	2015	Europe	United Kingdom	Human	Homo sapiens	fecal swab	N/A	blaEC-8, blaTEM-1B, tet(B)	-	-	-	-	-	-	-	-	-	-	-	-	-	-	-	-	-	-	-	-
PRJNA517788	SAMN10845016	SRR8505930	NCBI SRA	ST69	fimH27	O25:H18	2011-2015	2014	Europe	United Kingdom	Human	Homo sapiens	urine	N/A	aph(3'')-Ib, aph(6)-Id, blaEC-8, blaTEM-36, dfrA14, mph(A)	-	-	-	-	-	-	-	-	-	-	-	-	-	-	-	-	-	-	-	-
PRJNA517788	SAMN10845017	SRR8505937	NCBI SRA	ST69	fimH27	O25:H18	2011-2015	2014	Europe	United Kingdom	Human	Homo sapiens	urine	N/A	aph(3'')-Ib, aph(6)-Id, blaEC-8, blaTEM-36, dfrA14, mph(A)	-	-	-	-	-	-	-	-	-	-	-	-	-	-	-	-	-	-	-	-
PRJDB5602	SAMD00076210	DRR089024	NCBI SRA	ST405	fimH27	O45:H6	2011-2015	2015	Asia (JPN)	Japan	Environment	N/A	sewage	JSWP013	aac(3)-IId, aadA5, blaCTX-M-14, blaEC-8, blaTEM-1B, dfrA17, mph(A), qacEdelta1, sul1	-	-	-	+	-	-	-	-	-	-	-	-	-	-	-	-	-	-	-	-
PRJDB6962	SAMD00194468	DRR199304	This study	ST405	fimH27	O102:H6	2016-2019	2018	Asia (JPN)	Japan	Environment	N/A	wastewater treatment plant effluent	WP4-W18-ESBL-09	aac(3)-IIa, aac(6')-Ib-cr, aadA5, aph(3'')-Ib, aph(6)-Id, blaCTX-M-15, blaEC-8, blaOXA-1, dfrA17, mdf(A), mph(A), qacEdelta1, sul1, sul2, tet(A)	-	-	-	-	+	-	-	-	-	-	-	-	-	-	-	-	-	-	-	-
PRJDB6962	SAMD00194577	DRR199413	This study	ST405	fimH27	O45:H6	2016-2019	2018	Asia (JPN)	Japan	Environment	N/A	wastewater treatment plant effluent	WP7-S18-ESBL-07	aac(3)-IId, aadA5, aph(3'')-Ib, aph(6)-Id, blaCTX-M-14, blaEC-8, blaTEM-1, dfrA17, mdf(A), mph(A), qacEdelta1, sul1, sul2, tet(A)	-	-	-	+	-	-	-	-	-	-	-	-	-	-	-	-	-	-	-	-
PRJDB6962	SAMD00194579	DRR199415	This study	ST405	fimH27	O45:H6	2016-2019	2018	Asia (JPN)	Japan	Environment	N/A	wastewater treatment plant effluent	WP7-S18-ESBL-09	aac(3)-IId, aadA5, aph(3'')-Ib, aph(6)-Id, blaCTX-M-14, blaEC-8, blaTEM-1, dfrA17, mdf(A), mph(A), qacEdelta1, sul1, sul2, tet(A)	-	-	-	+	-	-	-	-	-	-	-	-	-	-	-	-	-	-	-	-
PRJDB6962	SAMD00194632	DRR199468	This study	ST405	fimH27	O102:H6	2016-2019	2018	Asia (JPN)	Japan	Environment	N/A	wastewater treatment plant effluent	WP8-S18-ESBL-10	aadA5, aph(3'')-Ib, aph(6)-Id, blaCTX-M-14, blaEC-8, blaTEM-1, dfrA17, mdf(A), mph(A), qacEdelta1, sul1, sul2, tet(A)	-	-	-	+	-	-	-	-	-	-	-	-	-	-	-	-	-	-	-	-
PRJDB7087	SAMD00126426	DRR148189	NCBI SRA	ST405	fimH27	O102:H6	2016-2019	2017	Asia (JPN)	Japan	Human	Homo sapiens	N/A	TUM18601	aac(3)-IId, aadA5, aph(3'')-Ib, aph(6)-Id, blaCMY-2, blaEC-8, blaTEM-1B, dfrA17, mph(A), qacEdelta1, sul1, tet(A)	-	-	-	-	-	-	-	-	-	-	-	-	-	-	-	-	-	+	-	-
PRJDB7087	SAMD00126428	DRR148191	NCBI SRA	ST405	fimH27	O102:H6	2016-2019	2017	Asia (JPN)	Japan	Human	Homo sapiens	N/A	TUM18603	aac(3)-IId, aadA5, aph(3'')-Ib, aph(6)-Id, blaCMY-2, blaEC-8, blaTEM-1B, dfrA17, mph(A), qacEdelta1, sul1, tet(A)	-	-	-	-	-	-	-	-	-	-	-	-	-	-	-	-	-	+	-	-
PRJDB7087	SAMD00126438	DRR148201	NCBI SRA	ST405	fimH27	O45:H6	2016-2019	2017	Asia (JPN)	Japan	Human	Homo sapiens	N/A	TUM18613	aadA5, aph(3'')-Ib, aph(6)-Id, blaCTX-M-14, blaEC-8, blaTEM-1B, dfrA17, mph(A), qacEdelta1, sul1, tet(A)	-	-	-	+	-	-	-	-	-	-	-	-	-	-	-	-	-	-	-	-
PRJEB10018	SAMEA3649841	ERR1334670	NCBI SRA	ST405	fimH27	O102:H6	N/A	N/A	Europe	N/A	N/A	N/A	N/A	EuSCAPE_PT024	aac(3)-IIa, aac(6')Ib-cr, aph(3'')-Ib, aph(6)-Id, blaCTX-M-15, blaEC-8, blaOXA-1, catB4, mph(A), tet(A)	-	-	-	-	+	-	-	-	-	-	-	-	-	-	-	-	-	-	-	-
PRJEB10018	SAMEA3729791	ERR1541359	NCBI SRA	ST405	fimH27	O102:H6	N/A	N/A	Europe	N/A	N/A	N/A	N/A	EuSCAPE_TR096	blaEC-8, blaOXA-48	-	-	-	-	-	-	-	-	-	-	-	-	-	-	-	+	-	-	-	-
PRJEB12887	SAMEA3980890	ERR1609343	NCBI SRA	ST405	fimH27	O102:H6	N/A	N/A	Asia	Viet Nam	N/A	N/A	N/A	N/A	aac(3)-IIa, aac(6')Ib-cr, aadA5, aph(3'')-Ib, aph(6)-Id, blaCTX-M-15, blaEC-8, blaOXA-1, catB4, dfrA17, mph(A), qacEdelta1, sul1, tet(A)	-	-	-	-	+	-	-	-	-	-	-	-	-	-	-	-	-	-	-	-
PRJEB12887	SAMEA3981119	ERR1622389	NCBI SRA	ST405	fimH27	O102:H6	N/A	N/A	Asia	Viet Nam	N/A	N/A	N/A	N/A	aac(3)-IIa, aac(6')Ib-cr, aadA5, aph(3'')-Ib, aph(6)-Id, blaCMY-42, blaCTX-M-15, blaEC-8, blaOXA-1, catB4, dfrA17, erm(B), mph(A), qacEdelta1, sul1, tet(A)	-	-	-	-	+	-	-	-	-	-	-	-	-	-	-	-	-	-	-	+
PRJEB15430	SAMEA4470090	ERR1822454	NCBI SRA	ST405	fimH27	O102:H6	N/A	N/A	N/A	N/A	N/A	N/A	N/A	N/A	blaCMY-42, blaEC-8, blaTEM-1B	-	-	-	-	-	-	-	-	-	-	-	-	-	-	-	-	-	-	-	+
PRJEB15430	SAMEA4470315	ERR1852641	NCBI SRA	ST405	fimH27	O102:H6	N/A	N/A	N/A	N/A	N/A	N/A	N/A	N/A	aadA5, aph(3'')-Ib, aph(6)-Id, blaCTX-M-27, blaEC-8, blaTEM-1B, dfrA17, erm(B), mph(A), qacEdelta1, sul1, tet(A)	-	-	-	-	-	-	+	-	-	-	-	-	-	-	-	-	-	-	-	-
PRJEB15430	SAMEA4470338	ERR1852664	NCBI SRA	ST405	fimH27	O102:H6	N/A	N/A	N/A	N/A	N/A	N/A	N/A	N/A	aadA5, aph(3'')-Ib, aph(6)-Id, blaCTX-M-24, blaEC-8, blaTEM-1B, dfrA17, mph(A), qacEdelta1, sul1, tet(A)	-	-	-	-	-	+	-	-	-	-	-	-	-	-	-	-	-	-	-	-
PRJEB15430	SAMEA4470365	ERR1852688	NCBI SRA	ST405	fimH27	O102:H6	N/A	N/A	N/A	N/A	N/A	N/A	N/A	N/A	aac(3)-IIa, aadA5, aph(3'')-Ib, aph(6)-Id, blaCTX-M-14, blaEC-8, dfrA17, mph(A), qacEdelta1, sul1, tet(A)	-	-	-	+	-	-	-	-	-	-	-	-	-	-	-	-	-	-	-	-
PRJEB15430	SAMEA4552201	ERR1937218	NCBI SRA	ST405	fimH27	O102:H6	N/A	N/A	N/A	N/A	N/A	N/A	N/A	N/A	aac(3)-IIa, aac(6')Ib-cr, aadA5, aph(3'')-Ib, aph(6)-Id, blaCMY-42, blaCTX-M-15, blaEC-8, blaOXA-1, catB4, dfrA17, mph(A), qacEdelta1, sul1, tet(A)	-	-	-	-	+	-	-	-	-	-	-	-	-	-	-	-	-	-	-	+
PRJEB17631	SAMEA4533659	ERR1718923	NCBI SRA	ST405	fimH27	O102:H6	N/A	N/A	N/A	N/A	N/A	N/A	N/A	N/A	aadA5, aph(3'')-Ib, aph(6)-Id, blaCMY-42, blaCTX-M-14, blaEC-8, blaTEM-1B, dfrA17, mph(A), qacEdelta1, sul1, tet(A)	-	-	-	+	-	-	-	-	-	-	-	-	-	-	-	-	-	-	-	+
PRJEB17631	SAMEA4533723	ERR1718987	NCBI SRA	ST405	fimH27	O102:H6	N/A	N/A	N/A	N/A	N/A	N/A	N/A	N/A	aadA5, aph(3'')-Ib, aph(6)-Id, blaCTX-M-15, blaEC-8, blaTEM-1B, dfrA17, mph(A), qacEdelta1, sul1, tet(A)	-	-	-	-	+	-	-	-	-	-	-	-	-	-	-	-	-	-	-	-
PRJEB20357	SAMEA104039674	ERR2650775	NCBI SRA	ST405	fimH27	O102:H6	N/A	N/A	N/A	N/A	N/A	N/A	N/A	N/A	aac(3)-IIa, aac(6')Ib-cr, aadA5, aph(3'')-Ib, aph(6)-Id, blaCTX-M-15, blaEC-8, blaOXA-1, catB4, dfrA17, mph(A), qacEdelta1, sul1, tet(A)	-	-	-	-	+	-	-	-	-	-	-	-	-	-	-	-	-	-	-	-
PRJEB20792	SAMEA104060406	ERR1971552	NCBI SRA	ST405	fimH27	O102:H6	N/A	N/A	Europe	Denmark	N/A	N/A	N/A	N/A	aac(3)-IIa, aac(6')Ib-cr, aadA5, aph(3'')-Ib, aph(6)-Id, blaCTX-M-15, blaEC-8, blaOXA-1, catB4, dfrA17, mph(A), qacEdelta1, sul1, tet(A)	-	-	-	-	+	-	-	-	-	-	-	-	-	-	-	-	-	-	-	-
PRJEB20792	SAMEA104060553	ERR1971355	NCBI SRA	ST405	fimH27	O102:H6	N/A	N/A	Europe	Denmark	N/A	N/A	N/A	N/A	aac(6')Ib-cr, blaCTX-M-15, blaEC-8, blaOXA-1, catB4, mph(A), qacEdelta1, sul1, tet(A)	-	-	-	-	+	-	-	-	-	-	-	-	-	-	-	-	-	-	-	-
PRJEB20792	SAMEA104060651	ERR1971597	NCBI SRA	ST405	fimH27	O102:H6	N/A	N/A	Europe	Denmark	N/A	N/A	N/A	N/A	aac(3)-IIa, aadA5, blaCTX-M-15, blaEC-8, dfrA17, mph(A), qacEdelta1, sul1, tet(B)	-	-	-	-	+	-	-	-	-	-	-	-	-	-	-	-	-	-	-	-
PRJEB20792	SAMEA104060691	ERR1971728	NCBI SRA	ST405	fimH29	O102:H6	N/A	N/A	Europe	Denmark	N/A	N/A	N/A	N/A	aac(3)-IIa, aac(6')Ib-cr, aadA5, aph(3'')-Ib, aph(6)-Id, blaCTX-M-15, blaEC-8, blaOXA-1, dfrA17, mph(A), qacEdelta1, sul1, tet(A), tet(B)	-	-	-	-	+	-	-	-	-	-	-	-	-	-	-	-	-	-	-	-
PRJEB20792	SAMEA104060724	ERR1971465	NCBI SRA	ST405	fimH27	O102:H6	N/A	N/A	Europe	Denmark	N/A	N/A	N/A	N/A	aac(3)-IIa, aac(6')Ib-cr, blaCTX-M-15, blaEC-8, blaOXA-1, catB4, dfrA17, tet(A)	-	-	-	-	+	-	-	-	-	-	-	-	-	-	-	-	-	-	-	-
PRJEB20792	SAMEA104060850	ERR1971738	NCBI SRA	ST405	fimH27	O102:H6	N/A	N/A	Europe	Denmark	N/A	N/A	N/A	N/A	aac(3)-IId, aadA5, aph(3'')-Ib, aph(6)-Id, blaCTX-M-15, blaEC-8, blaTEM-1B, dfrA17, mph(A), qacEdelta1, sul1, tet(A)	-	-	-	-	+	-	-	-	-	-	-	-	-	-	-	-	-	-	-	-
PRJEB20792	SAMEA104060855	ERR1971445	NCBI SRA	ST405	fimH27	O102:H6	N/A	N/A	Europe	Denmark	N/A	N/A	N/A	N/A	aac(6')Ib-cr, aadA5, aph(3'')-Ib, aph(6)-Id, blaCTX-M-15, blaEC-8, blaOXA-1, catB4, dfrA17, mph(A), qacEdelta1, sul1, tet(A)	-	-	-	-	+	-	-	-	-	-	-	-	-	-	-	-	-	-	-	-
PRJEB21277	SAMEA104121176	ERR2004765	NCBI SRA	ST405	fimH27	O102:H6	N/A	N/A	Europe	Ireland	N/A	N/A	N/A	N/A	aac(3)-IIa, aac(6')Ib-cr, aadA5, blaCTX-M-15, blaEC-8, blaOXA-1, catB4, dfrA17, mph(A), qacEdelta1, sul1, tet(B)	-	-	-	-	+	-	-	-	-	-	-	-	-	-	-	-	-	-	-	-
PRJEB21277	SAMEA104458009	ERR2237984	NCBI SRA	ST405	fimH27	O102:H6	N/A	N/A	Europe	Ireland	N/A	N/A	N/A	N/A	aac(3)-IId, blaCTX-M-15, blaEC-8, blaTEM-1B, dfrA5, mph(A), qacEdelta1, sul1	-	-	-	-	+	-	-	-	-	-	-	-	-	-	-	-	-	-	-	-
PRJEB21499	SAMEA4362944	ERR2138070	NCBI SRA	ST405	fimH27	O102:H6	N/A	N/A	N/A	N/A	N/A	N/A	N/A	N/A	aadA5, aph(3'')-Ib, aph(6)-Id, blaEC-8, blaTEM-1B, dfrA17, mph(A), qacEdelta1, tet(B)	-	-	-	-	-	-	-	-	-	-	-	-	-	-	-	-	-	-	-	-
PRJEB21499	SAMEA4362946	ERR2138072	NCBI SRA	ST405	fimH27	O102:H6	N/A	N/A	N/A	N/A	N/A	N/A	N/A	N/A	aadA5, aph(3'')-Ib, aph(6)-Id, blaEC-8, blaTEM-1B, dfrA17, mph(A), qacEdelta1, tet(B)	-	-	-	-	-	-	-	-	-	-	-	-	-	-	-	-	-	-	-	-
PRJEB21499	SAMEA4362947	ERR2138073	NCBI SRA	ST405	fimH27	O102:H6	N/A	N/A	N/A	N/A	N/A	N/A	N/A	N/A	aadA5, aph(3'')-Ib, aph(6)-Id, blaEC-8, blaTEM-1B, dfrA17, mph(A), qacEdelta1, tet(B)	-	-	-	-	-	-	-	-	-	-	-	-	-	-	-	-	-	-	-	-
PRJEB23208	SAMEA104452146	ERR2232646	NCBI SRA	ST405	fimH27	O102:H6	2011-2015	2015	Europe	Germany	Human	Homo sapiens	N/A	43	aac(3)-IIa, aac(6')Ib-cr, aadA5, aph(3'')-Ib, aph(6)-Id, blaCTX-M-15, blaEC-8, blaOXA-1, catB4, dfrA17, mph(A), qacEdelta1, sul1, tet(A)	-	-	-	-	+	-	-	-	-	-	-	-	-	-	-	-	-	-	-	-
PRJEB23208	SAMEA104452148	ERR2232648	NCBI SRA	ST405	fimH27	O102:H6	2016-2019	2016	Europe	Germany	Human	Homo sapiens	N/A	45	aadA5, aph(3'')-Ib, aph(6)-Id, blaCTX-M-15, blaEC-8, dfrA17, mph(A), qacEdelta1, sul1, tet(A)	-	-	-	-	+	-	-	-	-	-	-	-	-	-	-	-	-	-	-	-
PRJEB23208	SAMEA104452240	ERR2232754	NCBI SRA	ST405	fimH27	O45:H6	2016-2019	2016	Europe	Germany	Human	Homo sapiens	N/A	164	aac(3)-IId, aph(3'')-Ib, aph(6)-Id, blaCTX-M-3, blaEC-8, blaTEM-1B, tet(A)	-	+	-	-	-	-	-	-	-	-	-	-	-	-	-	-	-	-	-	-
PRJEB23420	SAMEA104402301	ERR2204662	NCBI SRA	ST405	fimH27	O102:H6	N/A	N/A	South America	Brazil	N/A	N/A	N/A	N/A	aac(3)-IId, aadA5, aph(3'')-Ib, aph(6)-Id, blaCTX-M-15, blaEC-8, blaTEM-1B, dfrA17, mph(A), qacEdelta1, sul1, tet(A)	-	-	-	-	+	-	-	-	-	-	-	-	-	-	-	-	-	-	-	-
PRJEB23420	SAMEA104402303	ERR2204692	NCBI SRA	ST405	fimH27	O102:H6	N/A	N/A	South America	Brazil	N/A	N/A	N/A	N/A	aac(3)-IId, blaCTX-M-15, blaEC-8, blaTEM-1B, qnrB19	-	-	-	-	+	-	-	-	-	-	-	-	-	-	-	-	-	-	-	-
PRJEB23420	SAMEA104402346	ERR2204735	NCBI SRA	ST405	fimH27	O102:H6	N/A	N/A	South America	Brazil	N/A	N/A	N/A	N/A	aadA5, aph(3'')-Ib, aph(6)-Id, blaCTX-M-15, blaEC-8, blaTEM-1B, dfrA17, mph(A), qacEdelta1, sul1, tet(A)	-	-	-	-	+	-	-	-	-	-	-	-	-	-	-	-	-	-	-	-
PRJEB4681	SAMEA2204266	ERR434934	NCBI SRA	ST405	fimH27	O102:H6	2006-2010	2007	Europe	United Kingdom	Human	Homo sapiens	blood	ECO0038	blaEC-8, blaTEM-1B, tet(B)	-	-	-	-	-	-	-	-	-	-	-	-	-	-	-	-	-	-	-	-
PRJEB4681	SAMEA2204653	ERR435401	NCBI SRA	ST405	fimH27	O102:H6	1993-2005	2001	Europe	United Kingdom	Human	Homo sapiens	blood	eo29	aadA5, aph(3'')-Ib, aph(6)-Id, blaEC-8, blaTEM-1B, dfrA17, mph(A), qacEdelta1	-	-	-	-	-	-	-	-	-	-	-	-	-	-	-	-	-	-	-	-
PRJEB6891	SAMEA3357402	ERR1015342	NCBI SRA	ST405	fimH29	O102:H6	N/A	N/A	Oceania	Australia	N/A	N/A	N/A	N/A	aac(3)-IIa, blaDHA-1, blaEC-8, dfrA17, mph(A), qnrB4, sul1, tet(B)	-	-	-	-	-	-	-	-	-	-	-	-	-	-	-	-	-	-	-	-
PRJEB8084	SAMEA3716493	ERR1195511	NCBI SRA	ST405	fimH27	O102:H6	2011-2015	2014	Europe	Germany	N/A	N/A	N/A	N/A	blaCTX-M-14, blaEC-8	-	-	-	+	-	-	-	-	-	-	-	-	-	-	-	-	-	-	-	-
PRJEB8768	SAMEA3545779	ERR1334283	NCBI SRA	ST405	fimH27	O102:H6	N/A	N/A	N/A	N/A	Environment	N/A	water?	VREC0338	aac(3)-IId, aadA5, aph(3'')-Ib, aph(6)-Id, blaEC-8, blaTEM-1B, dfrA17, mph(A), qacEdelta1, sul1, tet(A)	-	-	-	-	-	-	-	-	-	-	-	-	-	-	-	-	-	-	-	-
PRJEB8770	SAMEA3545782	ERR1334286	NCBI SRA	ST405	fimH27	O102:H6	N/A	N/A	N/A	N/A	Environment	N/A	water?	VRES0262	aac(3)-IId, aadA5, aph(3'')-Ib, aph(6)-Id, blaCTX-M-15, blaEC-8, blaTEM-1B, dfrA17, mph(A), qacEdelta1, sul1, tet(A)	-	-	-	-	+	-	-	-	-	-	-	-	-	-	-	-	-	-	-	-
PRJNA186093	SAMN01885720	SRR800470	NCBI SRA	ST405	fimH27	O102:H6	1993-2005	2003	Europe	Denmark	Human	Homo sapiens	blood	HVH 65 (4-2262045)	aadA5, aph(3'')-Ib, aph(6)-Id, blaEC-8, blaTEM-1B, dfrA17, mph(A), qacEdelta1, tet(B)	-	-	-	-	-	-	-	-	-	-	-	-	-	-	-	-	-	-	-	-
PRJNA218110	SAMN04868822	SRR4033000	NCBI SRA	ST405	fimH27	O102:H6	2016-2019	2016	North America	USA	N/A	N/A	stool	PNUSAE002871	blaEC-8, blaTEM-1B, dfrA1, sat2	-	-	-	-	-	-	-	-	-	-	-	-	-	-	-	-	-	-	-	-
PRJNA274331	SAMN03326024	SRR1788050	NCBI SRA	ST405	fimH27	O102:H6	2011-2015	2012	Asia	Cambodia	Human	Homo sapiens	feces	IHD232_15	aadA5, aph(3'')-Ib, aph(6)-Id, blaCTX-M-14, blaEC-8, blaTEM-1B, dfrA17, mph(A), qacEdelta1, sul1, tet(A)	-	-	-	+	-	-	-	-	-	-	-	-	-	-	-	-	-	-	-	-
PRJNA288601	SAMN05170113	SRR3987130	NCBI SRA	ST405	fimH27	O102:H6	2011-2015	2013	North America	USA	Human	Homo sapiens	Fluid_Peritoneal	N/A	aac(3)-IId, blaCMY-2, blaEC-8, blaTEM-1B	-	-	-	-	-	-	-	-	-	-	-	-	-	-	-	-	-	+	-	-
PRJNA306133	SAMN04357733	SRR3051082	NCBI SRA	ST405	fimH27	O102:H6	N/A	N/A	N/A	N/A	N/A	N/A	N/A	HICF683	aac(3)-IId, aadA5, aph(3'')-Ib, blaEC-8, blaTEM-1C, dfrA17, mph(A), qacEdelta1, sul1, tet(A)	-	-	-	-	-	-	-	-	-	-	-	-	-	-	-	-	-	-	-	-
PRJNA342893	SAMN05770831	SRR4302099	NCBI SRA	ST405	fimH27	O102:H6	2011-2015	2014	Asia	Singapore	Human	Homo sapiens	N/A	strain 49	aac(3)-IId, aac(6')Ib-cr, aadA2, aadA5, aph(3'')-Ib, aph(6)-Id, blaCTX-M-65, blaEC-8, blaKPC-2, blaOXA-1, blaTEM-1B, catB3, dfrA12, dfrA17, fosA3, mph(A), qacEdelta1, qnrA1, sul1, tet(A)	-	-	-	-	-	-	-	-	+	-	-	+	-	-	-	-	-	-	-	-
PRJNA342893	SAMN05770832	SRR4302101	NCBI SRA	ST405	fimH27	O102:H6	2011-2015	2014	Asia	Singapore	Human	Homo sapiens	N/A	strain 50	aac(3)-IId, aac(6')Ib-cr, aadA2, aadA5, aph(3'')-Ib, aph(6)-Id, blaCTX-M-65, blaEC-8, blaKPC-2, blaOXA-1, blaTEM-1B, catB3, dfrA12, dfrA17, fosA3, mph(A), qacEdelta1, qnrA1, sul1, tet(A)	-	-	-	-	-	-	-	-	+	-	-	+	-	-	-	-	-	-	-	-
PRJNA431029	SAMN08382718	SRR6505329	NCBI SRA	ST405	fimH27	O102:H6	2011-2015	2012	Asia	Singapore	Human	Homo sapiens	blood	GASRECE209	ARR-3, aac(6')Ib-cr, aadA16, blaCTX-M-3, blaEC-8, blaTEM-1B, dfrA27, qacEdelta1, sul1	-	+	-	-	-	-	-	-	-	-	-	-	-	-	-	-	-	-	-	-
PRJNA431029	SAMN08382785	SRR6505353	NCBI SRA	ST405	fimH27	O102:H6	2011-2015	2013	Asia	Singapore	Human	Homo sapiens	blood	GASRECE255	aac(3)-IId, aadA5, aph(3'')-Ib, aph(6)-Id, blaCTX-M-14, blaEC-8, blaTEM-1B, dfrA17, mph(A), qacEdelta1, sul1, tet(A)	-	-	-	+	-	-	-	-	-	-	-	-	-	-	-	-	-	-	-	-
PRJNA433633	SAMN08513241	SRR6703044	NCBI SRA	ST405	fimH27	O45:H6	2011-2015	2011	North America	Canada	Human	Homo sapiens	N/A	pb22	aac(3)-IId, blaEC-8, blaTEM-1B	-	-	-	-	-	-	-	-	-	-	-	-	-	-	-	-	-	-	-	-
PRJNA435617	SAMN10039413	SRR7839643	NCBI SRA	ST405	fimH27	O102:H6	2011-2015	2014	North America	USA	Human	Homo sapiens	Facility 3	ST405	aph(3'')-Ib, aph(6)-Id, blaEC-8, blaTEM-1B, dfrA1, sat2, tet(A)	-	-	-	-	-	-	-	-	-	-	-	-	-	-	-	-	-	-	-	-
PRJDB2638	SAMD00013359	DRR018440	NCBI SRA	ST10	fimH27	O12:H4	2011-2015	2011	Asia (JPN)	Japan	Environment	N/A	septic tank	N/A	blaEC	-	-	-	-	-	-	-	-	-	-	-	-	-	-	-	-	-	-	-	-
PRJDB3552	SAMD00029124	DRR033774	NCBI SRA	ST10	fimH27	O12:H4	2011-2015	2011	Asia (JPN)	Japan	Environment	N/A	septic tank	KH010	blaEC	-	-	-	-	-	-	-	-	-	-	-	-	-	-	-	-	-	-	-	-
PRJDB3552	SAMD00029125	DRR033775	NCBI SRA	ST10	fimH27	O12:H4	2011-2015	2011	Asia (JPN)	Japan	Environment	N/A	septic tank	KH011	blaEC	-	-	-	-	-	-	-	-	-	-	-	-	-	-	-	-	-	-	-	-
PRJDB3552	SAMD00029130	DRR033780	NCBI SRA	ST10	fimH27	O12:H4	2011-2015	2011	Asia (JPN)	Japan	Environment	N/A	septic tank	KH016	blaEC	-	-	-	-	-	-	-	-	-	-	-	-	-	-	-	-	-	-	-	-
PRJDB6962	SAMD00194372	DRR199208	This study	ST10	fimH27	O89 or O162:H10	2016-2019	2018	Asia (JPN)	Japan	Environment	N/A	wastewater treatment plant effluent	WP2-S18-ESBL-08	aac(3)-VIa, ant(3'')-Ia, blaCTX-M-8, blaEC, dfrA1, mdf(A), qacEdelta1, sat2, sul1, sul2	-	-	+	-	-	-	-	-	-	-	-	-	-	-	-	-	-	-	-	-
PRJDB6962	SAMD00194379	DRR199215	This study	ST10	fimH27	O12:H4	2016-2019	2019	Asia (JPN)	Japan	Environment	N/A	wastewater treatment plant effluent	WP2-W19-ESBL-01	blaCTX-M-55, blaEC, blaTEM-1, mdf(A)	-	-	-	-	-	-	-	+	-	-	-	-	-	-	-	-	-	-	-	-
PRJDB6962	SAMD00194506	DRR199342	This study	ST10	fimH41	O8:H17	2016-2019	2017	Asia (JPN)	Japan	Environment	N/A	wastewater treatment plant effluent	WP5-S17-ESBL-10	blaCTX-M-14, blaEC, blaTEM-1, mdf(A)	-	-	-	+	-	-	-	-	-	-	-	-	-	-	-	-	-	-	-	-
PRJDB6962	SAMD00194541	DRR199377	This study	ST10	fimH54	O89 or O162:H10	2016-2019	2019	Asia (JPN)	Japan	Environment	N/A	wastewater treatment plant effluent	WP5-W19-ESBL-01	blaEC, blaSHV-12, dfrA1, mdf(A), sat2	-	-	-	-	-	-	-	-	-	-	-	-	-	-	-	-	-	-	-	-
PRJDB6962	SAMD00194555	DRR199391	This study	ST10	fimH54	O184:H32	2016-2019	2017	Asia (JPN)	Japan	Environment	N/A	wastewater treatment plant effluent	WP7-S17-ESBL-04	aph(3'')-Ib, aph(6)-Id, blaCTX-M-15, blaEC, blaTEM-1, dfrA14, mdf(A), qnrS1, sul2, tet(A)	-	-	-	-	+	-	-	-	-	-	-	-	-	-	-	-	-	-	-	-
PRJEB12887	SAMEA3980576	ERR1681821	NCBI SRA	ST10	fimH27	O12:H4	N/A	N/A	Asia	Viet Nam	N/A	N/A	N/A	N/A	blaEC, dfrA1, qacEdelta1, sul1, tet(A)	-	-	-	-	-	-	-	-	-	-	-	-	-	-	-	-	-	-	-	-
PRJEB12887	SAMEA3980587	ERR1609223	NCBI SRA	ST10	fimH27	O12:H4	N/A	N/A	Asia	Viet Nam	N/A	N/A	N/A	N/A	blaEC, tet(B)	-	-	-	-	-	-	-	-	-	-	-	-	-	-	-	-	-	-	-	-
PRJEB12887	SAMEA3981617	ERR1609411	NCBI SRA	ST10	fimH27	O12:H4	N/A	N/A	Asia	Viet Nam	N/A	N/A	N/A	N/A	blaCTX-M-15, blaEC, blaTEM-1B, dfrA1, qacEdelta1, sul1, tet(A)	-	-	-	-	+	-	-	-	-	-	-	-	-	-	-	-	-	-	-	-
PRJEB12887	SAMEA3981623	ERR1609412	NCBI SRA	ST10	fimH27	O12:H4	N/A	N/A	Asia	Viet Nam	N/A	N/A	N/A	N/A	blaCTX-M-15, blaEC, blaTEM-1B, dfrA1, qacEdelta1, sul1, tet(A)	-	-	-	-	+	-	-	-	-	-	-	-	-	-	-	-	-	-	-	-
PRJEB12887	SAMEA3982024	ERR1623204	NCBI SRA	ST10	fimH27	O12:H4	N/A	N/A	Asia	Viet Nam	N/A	N/A	N/A	N/A	blaEC, dfrA1, qacEdelta1, sul1, tet(A)	-	-	-	-	-	-	-	-	-	-	-	-	-	-	-	-	-	-	-	-
PRJEB12887	SAMEA3982286	ERR1623250	NCBI SRA	ST10	fimH27	O12:H4	N/A	N/A	Asia	Viet Nam	N/A	N/A	N/A	N/A	blaCTX-M-27, blaEC, dfrA1, erm(B), mph(A), qacEdelta1, sul1, tet(A)	-	-	-	-	-	-	+	-	-	-	-	-	-	-	-	-	-	-	-	-
PRJEB12887	SAMEA3982317	ERR1623258	NCBI SRA	ST10	fimH27	O12:H4	N/A	N/A	Asia	Viet Nam	N/A	N/A	N/A	N/A	blaCTX-M-15, blaEC, blaTEM-1B, dfrA1, qacEdelta1, sul1, tet(A)	-	-	-	-	+	-	-	-	-	-	-	-	-	-	-	-	-	-	-	-
PRJEB12887	SAMEA4061265	ERR1789801	NCBI SRA	ST10	fimH27	O12:H4	N/A	N/A	Asia	Viet Nam	N/A	N/A	N/A	N/A	blaEC, dfrA1, qacEdelta1, sul1, tet(A)	-	-	-	-	-	-	-	-	-	-	-	-	-	-	-	-	-	-	-	-
PRJEB12887	SAMEA4061396	ERR1789844	NCBI SRA	ST10	fimH27	O12:H4	N/A	N/A	Asia	Viet Nam	N/A	N/A	N/A	N/A	blaEC, dfrA1, qacEdelta1, sul1, tet(A)	-	-	-	-	-	-	-	-	-	-	-	-	-	-	-	-	-	-	-	-
PRJEB12887	SAMEA4061410	ERR1789847	NCBI SRA	ST10	fimH27	O12:H4	N/A	N/A	Asia	Viet Nam	N/A	N/A	N/A	N/A	blaEC, dfrA1, qacEdelta1, sul1, tet(A)	-	-	-	-	-	-	-	-	-	-	-	-	-	-	-	-	-	-	-	-
PRJEB12887	SAMEA4061416	ERR1789848	NCBI SRA	ST10	fimH27	O12:H4	N/A	N/A	Asia	Viet Nam	N/A	N/A	N/A	N/A	blaEC, dfrA1, qacEdelta1, sul1, tet(A)	-	-	-	-	-	-	-	-	-	-	-	-	-	-	-	-	-	-	-	-
PRJEB12887	SAMEA4061734	ERR1790635	NCBI SRA	ST10	fimH27	O12:H4	N/A	N/A	Asia	Viet Nam	N/A	N/A	N/A	N/A	blaEC, qnrS1	-	-	-	-	-	-	-	-	-	-	-	-	-	-	-	-	-	-	-	-
PRJEB12887	SAMEA4061785	ERR1790738	NCBI SRA	ST10	fimH27	O12:H4	N/A	N/A	Asia	Viet Nam	N/A	N/A	N/A	N/A	blaCTX-M-15, blaEC, blaTEM-1B, dfrA1, dfrA14, mph(A), qacEdelta1, sul1, tet(A)	-	-	-	-	+	-	-	-	-	-	-	-	-	-	-	-	-	-	-	-
PRJEB12887	SAMEA4061789	ERR1790739	NCBI SRA	ST10	fimH27	O12:H4	N/A	N/A	Asia	Viet Nam	N/A	N/A	N/A	N/A	blaCTX-M-15, blaEC, blaTEM-1B, dfrA1, dfrA14, mph(A), qacEdelta1, sul1, tet(A)	-	-	-	-	+	-	-	-	-	-	-	-	-	-	-	-	-	-	-	-
PRJEB12887	SAMEA4061802	ERR1790742	NCBI SRA	ST10	fimH27	O12:H4	N/A	N/A	Asia	Viet Nam	N/A	N/A	N/A	N/A	blaCTX-M-15, blaEC, blaTEM-1B, dfrA1, dfrA14, mph(A), qacEdelta1, sul1, tet(A)	-	-	-	-	+	-	-	-	-	-	-	-	-	-	-	-	-	-	-	-
PRJEB12887	SAMEA4061806	ERR1790743	NCBI SRA	ST10	fimH27	O12:H4	N/A	N/A	Asia	Viet Nam	N/A	N/A	N/A	N/A	blaCTX-M-15, blaEC, blaTEM-1B, dfrA1, dfrA14, mph(A), qacEdelta1, sul1, tet(A)	-	-	-	-	+	-	-	-	-	-	-	-	-	-	-	-	-	-	-	-
PRJEB12887	SAMEA4061840	ERR1790752	NCBI SRA	ST10	fimH27	O12:H4	N/A	N/A	Asia	Viet Nam	N/A	N/A	N/A	N/A	blaCTX-M-15, blaEC, blaTEM-1B, dfrA1, qacEdelta1, sul1, tet(A)	-	-	-	-	+	-	-	-	-	-	-	-	-	-	-	-	-	-	-	-
PRJEB12887	SAMEA4061850	ERR1790660	NCBI SRA	ST10	fimH27	O12:H4	N/A	N/A	Asia	Viet Nam	N/A	N/A	N/A	N/A	blaEC	-	-	-	-	-	-	-	-	-	-	-	-	-	-	-	-	-	-	-	-
PRJEB12887	SAMEA4061856	ERR1790661	NCBI SRA	ST10	fimH27	O12:H4	N/A	N/A	Asia	Viet Nam	N/A	N/A	N/A	N/A	blaEC	-	-	-	-	-	-	-	-	-	-	-	-	-	-	-	-	-	-	-	-
PRJEB12887	SAMEA4062038	ERR1790447	NCBI SRA	ST10	fimH27	O12:H4	N/A	N/A	Asia	Viet Nam	N/A	N/A	N/A	N/A	blaEC, dfrA1, qacEdelta1, sul1, tet(A)	-	-	-	-	-	-	-	-	-	-	-	-	-	-	-	-	-	-	-	-
PRJEB12887	SAMEA4062439	ERR1790895	NCBI SRA	ST10	fimH27	O12:H4	N/A	N/A	Asia	Viet Nam	N/A	N/A	N/A	N/A	aac(3)-IIa, aac(3)-IId, aadA5, aph(3'')-Ib, aph(6)-Id, blaEC, blaTEM-1B, dfrA17, erm(B), mph(A), qacEdelta1, sul1	-	-	-	-	-	-	-	-	-	-	-	-	-	-	-	-	-	-	-	-
PRJEB12887	SAMEA4062444	ERR1790896	NCBI SRA	ST10	fimH27	O12:H4	N/A	N/A	Asia	Viet Nam	N/A	N/A	N/A	N/A	aac(3)-IIa, aac(3)-IId, aadA5, aph(3'')-Ib, aph(6)-Id, blaEC, blaTEM-1B, dfrA17, erm(B), mph(A), qacEdelta1, sul1	-	-	-	-	-	-	-	-	-	-	-	-	-	-	-	-	-	-	-	-
PRJEB15430	SAMEA4469977	ERR1822342	NCBI SRA	ST10	fimH27	O12:H4	N/A	N/A	N/A	N/A	N/A	N/A	N/A	N/A	blaEC, dfrA1, qacEdelta1, sul1, tet(A)	-	-	-	-	-	-	-	-	-	-	-	-	-	-	-	-	-	-	-	-
PRJEB15430	SAMEA4470174	ERR1822538	NCBI SRA	ST10	fimH27	O12:H4	N/A	N/A	N/A	N/A	N/A	N/A	N/A	N/A	blaEC, dfrA1, mph(A), qacEdelta1, sul1, tet(A)	-	-	-	-	-	-	-	-	-	-	-	-	-	-	-	-	-	-	-	-
PRJEB15430	SAMEA4552160	ERR1937178	NCBI SRA	ST10	fimH41	O8:H17	N/A	N/A	N/A	N/A	N/A	N/A	N/A	N/A	aac(3)-IId, aph(3'')-Ib, aph(3')-Ia, aph(6)-Id, blaEC, blaTEM-1A, dfrA14, floR, sul3, tet(A)	-	-	-	-	-	-	-	-	-	-	-	-	-	-	-	-	-	-	-	-
PRJEB17631	SAMEA4533643	ERR1718907	NCBI SRA	ST10	fimH27	O12:H4	N/A	N/A	N/A	N/A	N/A	N/A	N/A	N/A	blaDHA-1, blaEC, dfrA17, mph(A), qnrB4, sul1	-	-	-	-	-	-	-	-	-	-	-	-	-	-	-	-	-	-	-	-
PRJEB18106	SAMEA4560222	ERR1937407	NCBI SRA	ST10	fimH27	O12:H4	N/A	N/A	Asia	Nepal	N/A	N/A	N/A	N/A	blaEC, dfrA1, sat2	-	-	-	-	-	-	-	-	-	-	-	-	-	-	-	-	-	-	-	-
PRJEB20357	SAMEA104039691	ERR2650792	NCBI SRA	ST10	fimH27	O12:H4	N/A	N/A	N/A	N/A	N/A	N/A	N/A	N/A	blaEC, blaTEM-1B	-	-	-	-	-	-	-	-	-	-	-	-	-	-	-	-	-	-	-	-
PRJEB20357	SAMEA104039693	ERR2650794	NCBI SRA	ST10	fimH27	O12:H4	N/A	N/A	N/A	N/A	N/A	N/A	N/A	N/A	blaEC	-	-	-	-	-	-	-	-	-	-	-	-	-	-	-	-	-	-	-	-
PRJEB21997	SAMEA104188712	ERR2060064	NCBI SRA	ST10	fimH27	O12:H4	N/A	N/A	Asia	Viet Nam	Human	Homo sapiens	feces	N/A	blaCTX-M-15, blaEC, blaTEM-1B, dfrA1, mph(A), qacEdelta1, sul1, tet(A)	-	-	-	-	+	-	-	-	-	-	-	-	-	-	-	-	-	-	-	-
PRJEB21997	SAMEA104188728	ERR2060080	NCBI SRA	ST10	fimH27	O12:H4	N/A	N/A	Asia	Viet Nam	Human	Homo sapiens	feces	N/A	blaCTX-M-15, blaEC, blaTEM-1B, dfrA1, qacEdelta1, sul1, tet(A)	-	-	-	-	+	-	-	-	-	-	-	-	-	-	-	-	-	-	-	-
PRJEB21997	SAMEA104188774	ERR2060126	NCBI SRA	ST10	fimH27	O12:H4	N/A	N/A	Asia	Viet Nam	Human	Homo sapiens	feces	N/A	aadA5, aph(3'')-Ib, aph(6)-Id, blaCTX-M-27, blaEC, dfrA17, erm(B), mph(A), qacEdelta1, sul1, tet(A)	-	-	-	-	-	-	+	-	-	-	-	-	-	-	-	-	-	-	-	-
PRJEB4681	SAMEA2205563	ERR434348	NCBI SRA	ST10	fimH27	O12:H4	2011-2015	2011	Europe	United Kingdom	Human	Homo sapiens	blood	eo3379	blaEC	-	-	-	-	-	-	-	-	-	-	-	-	-	-	-	-	-	-	-	-
PRJEB6891	SAMEA3357438	ERR1015359	NCBI SRA	ST10	fimH41	O8:H17	N/A	N/A	Oceania	Australia	N/A	N/A	N/A	N/A	aac(3)-IId, aadA5, aph(3'')-Ib, aph(6)-Id, blaEC, blaTEM-1B, dfrA17, mph(A), qacEdelta1, tet(A)	-	-	-	-	-	-	-	-	-	-	-	-	-	-	-	-	-	-	-	-
PRJEB8770	SAMEA3304665	ERR998766	NCBI SRA	ST10	fimH54	O184:H32	N/A	N/A	N/A	N/A	Environment	N/A	water?	VRES0140	blaCTX-M-15, blaEC	-	-	-	-	+	-	-	-	-	-	-	-	-	-	-	-	-	-	-	-
PRJNA186306	SAMN01885916	SRR786081	NCBI SRA	ST10	fimH511	O12:H4	1993-2005	1995	Europe	Sweden	Human	Homo sapiens	urine	UMEA 3174-1	blaEC	-	-	-	-	-	-	-	-	-	-	-	-	-	-	-	-	-	-	-	-
PRJNA315192	SAMN05735339	SRR4184792	NCBI SRA	ST10	fimH27	O12:H4	2011-2015	2015	Europe	United Kingdom	Human	Homo sapiens	human	181976	blaEC	-	-	-	-	-	-	-	-	-	-	-	-	-	-	-	-	-	-	-	-
PRJNA315192	SAMN05981052	SRR4897795	NCBI SRA	ST10	fimH27	O12:H4	2011-2015	2015	Europe	United Kingdom	Human	Homo sapiens	human	166361	blaEC	-	-	-	-	-	-	-	-	-	-	-	-	-	-	-	-	-	-	-	-
PRJNA315192	SAMN06029318	SRR5029677	NCBI SRA	ST10	fimH27	O12:H4	2011-2015	2015	Europe	United Kingdom	Human	Homo sapiens	human	155681	blaEC	-	-	-	-	-	-	-	-	-	-	-	-	-	-	-	-	-	-	-	-
PRJNA324565	SAMN10235281	SRR8040834	NCBI SRA	ST10	fimH41	O8:H17	2016-2019	2018	North America	USA	Animal	N/A	Other (Canis)	ECOL-18-VL-NY-MS-0012	aadA5, aph(3'')-Ib, aph(6)-Id, blaCTX-M-15, blaEC, blaTEM-1B, dfrA17, qacEdelta1, tet(A), tet(B)	-	-	-	-	+	-	-	-	-	-	-	-	-	-	-	-	-	-	-	-
PRJNA324573	SAMN07989015	SRR6374051	NCBI SRA	ST10	fimH41	O8:H17	2016-2019	2017	North America	USA	Animal	N/A	Canine Urine (Canis lupus familiaris)	ECOL-17-VL-LA-TX-0020	aadA5, blaCTX-M-15, blaEC, blaTEM-1B, dfrA17, mph(A), qacEdelta1	-	-	-	-	+	-	-	-	-	-	-	-	-	-	-	-	-	-	-	-
PRJNA398288	SAMN07510218	SRR5936502	NCBI SRA	ST10	fimH27	O12:H4	2011-2015	2014	Oceania	Australia	Human	Homo sapiens	blood	MER-26	aadA5, aph(3'')-Ib, aph(6)-Id, blaCTX-M-27, blaEC, dfrA17, mph(A), qacEdelta1, sul1, tet(A)	-	-	-	-	-	-	+	-	-	-	-	-	-	-	-	-	-	-	-	-
PRJDB6962	SAMD00194381	DRR199217	This study	ST648	fimH27	O1:H6	2016-2019	2019	Asia (JPN)	Japan	Environment	N/A	wastewater treatment plant effluent	WP2-W19-ESBL-03	aadA2, blaCTX-M-15, blaEC-19, blaTEM-1, dfrA12, mdf(A), mph(A), qacEdelta1, sul1	-	-	-	-	+	-	-	-	-	-	-	-	-	-	-	-	-	-	-	-
PRJDB6962	SAMD00194483	DRR199319	This study	ST648	N.D.	O1:H6	2016-2019	2018	Asia (JPN)	Japan	Environment	N/A	wastewater treatment plant effluent	WP4-S18-ESBL-09	blaCTX-M-14, blaEC-19, mdf(A)	-	-	-	+	-	-	-	-	-	-	-	-	-	-	-	-	-	-	-	-
PRJDB6962	SAMD00194543	DRR199379	This study	ST648	fimH27	O19:H4	2016-2019	2019	Asia (JPN)	Japan	Environment	N/A	wastewater treatment plant effluent	WP5-W19-ESBL-03	blaCTX-M-3, blaEC-19, blaTEM-1, mdf(A), tet(B)	-	+	-	-	-	-	-	-	-	-	-	-	-	-	-	-	-	-	-	-
PRJDB7087	SAMD00126368	DRR148131	NCBI SRA	ST648	N.D.	O1:H6	2016-2019	2016	Asia (JPN)	Japan	Human	Homo sapiens	N/A	TUM18543	blaCTX-M-14, blaEC-19	-	-	-	+	-	-	-	-	-	-	-	-	-	-	-	-	-	-	-	-
PRJDB7087	SAMD00126387	DRR148150	NCBI SRA	ST648	N.D.	O1:H6	2016-2019	2016	Asia (JPN)	Japan	Human	Homo sapiens	N/A	TUM18562	aph(6)-Id, blaCMY-2, blaEC-19, blaTEM-1B, tet(B)	-	-	-	-	-	-	-	-	-	-	-	-	-	-	-	-	-	+	-	-
PRJEB1252	SAMEA1903710	ERR279299	NCBI SRA	ST648	fimH27	O1:H6	N/A	N/A	N/A	N/A	N/A	N/A	N/A	vb 982141	aph(3'')-Ib, aph(3')-Ia, aph(6)-Id, blaCTX-M-15, blaEC-19, blaTEM-1B, tet(B)	-	-	-	-	+	-	-	-	-	-	-	-	-	-	-	-	-	-	-	-
PRJEB1252	SAMEA1903714	ERR279303	NCBI SRA	ST648	fimH27	O1:H6	N/A	N/A	N/A	N/A	N/A	N/A	N/A	VB 954112	aadA5, aph(3')-Ia, blaCTX-M-15, blaEC-19, catA1, dfrA17, mph(A), qacEdelta1, sul1, tet(B)	-	-	-	-	+	-	-	-	-	-	-	-	-	-	-	-	-	-	-	-
PRJEB1252	SAMEA1903732	ERR279327	NCBI SRA	ST648	fimH27	O1:H6	N/A	N/A	N/A	N/A	N/A	N/A	N/A	VB970661	aph(3'')-Ib, aph(6)-Id, blaCTX-M-15, blaEC-19, blaTEM-1B, tet(B)	-	-	-	-	+	-	-	-	-	-	-	-	-	-	-	-	-	-	-	-
PRJEB1252	SAMEA1903734	ERR279324	NCBI SRA	ST648	fimH27	O1:H6	N/A	N/A	N/A	N/A	N/A	N/A	N/A	VB970661	aph(3'')-Ib, aph(6)-Id, blaCTX-M-15, blaEC-19, blaTEM-1B, tet(B)	-	-	-	-	+	-	-	-	-	-	-	-	-	-	-	-	-	-	-	-
PRJEB1252	SAMEA3375245	ERR1035627	NCBI SRA	ST648	fimH27	O1:H6	N/A	N/A	N/A	N/A	N/A	N/A	N/A	N/A	aac(3)-IId, aac(6')Ib-cr, aadA5, aph(3'')-Ib, aph(6)-Id, blaCTX-M-15, blaEC-19, blaOXA-1, blaTEM-1B, catB3, dfrA17, mph(A), qacEdelta1, tet(B)	-	-	-	-	+	-	-	-	-	-	-	-	-	-	-	-	-	-	-	-
PRJEB12887	SAMEA3981359	ERR1609488	NCBI SRA	ST648	N.D.	O1:H6	N/A	N/A	Asia	Viet Nam	N/A	N/A	N/A	N/A	aadA5, blaCTX-M-14, blaEC-19, dfrA17, erm(B), mph(A), qacEdelta1, sul1	-	-	-	+	-	-	-	-	-	-	-	-	-	-	-	-	-	-	-	-
PRJEB12887	SAMEA4061503	ERR1790542	NCBI SRA	ST648	N.D.	O1:H6	N/A	N/A	Asia	Viet Nam	N/A	N/A	N/A	N/A	aac(3)-IIa, aac(6')Ib-cr, aadA5, blaCTX-M-15, blaEC-19, blaOXA-1, blaTEM-1B, catB4, dfrA17, erm(B), mph(A), qacEdelta1, sul1, tet(B)	-	-	-	-	+	-	-	-	-	-	-	-	-	-	-	-	-	-	-	-
PRJEB12887	SAMEA4061507	ERR1790543	NCBI SRA	ST648	N.D.	O1:H6	N/A	N/A	Asia	Viet Nam	N/A	N/A	N/A	N/A	aac(3)-IIa, aac(6')Ib-cr, aadA5, blaCTX-M-15, blaEC-19, blaOXA-1, blaTEM-1B, catB4, dfrA17, erm(B), mph(A), qacEdelta1, sul1, tet(B)	-	-	-	-	+	-	-	-	-	-	-	-	-	-	-	-	-	-	-	-
PRJEB12887	SAMEA4061511	ERR1790544	NCBI SRA	ST648	N.D.	O1:H6	N/A	N/A	Asia	Viet Nam	N/A	N/A	N/A	N/A	aac(3)-IIa, aac(6')Ib-cr, aadA5, blaCTX-M-15, blaEC-19, blaOXA-1, blaTEM-1B, catB4, dfrA17, erm(B), mph(A), qacEdelta1, sul1, tet(B)	-	-	-	-	+	-	-	-	-	-	-	-	-	-	-	-	-	-	-	-
PRJEB12887	SAMEA4061516	ERR1790545	NCBI SRA	ST648	N.D.	O1:H6	N/A	N/A	Asia	Viet Nam	N/A	N/A	N/A	N/A	aac(3)-IIa, aac(6')Ib-cr, aadA5, blaCTX-M-15, blaEC-19, blaOXA-1, blaTEM-1B, catB4, dfrA17, erm(B), mph(A), qacEdelta1, sul1, tet(B)	-	-	-	-	+	-	-	-	-	-	-	-	-	-	-	-	-	-	-	-
PRJEB15430	SAMEA4552038	ERR1937056	NCBI SRA	ST648	N.D.	O86:H6	N/A	N/A	N/A	N/A	N/A	N/A	N/A	N/A	aadA5, blaCTX-M-14, blaEC-19, dfrA17, erm(B), mph(A), qacEdelta1, sul1, tet(B)	-	-	-	+	-	-	-	-	-	-	-	-	-	-	-	-	-	-	-	-
PRJEB15430	SAMEA4552064	ERR1937082	NCBI SRA	ST648	N.D.	O86:H6	N/A	N/A	N/A	N/A	N/A	N/A	N/A	N/A	aadA5, blaCTX-M-14, blaEC-19, dfrA17, erm(B), mph(A), qacEdelta1, sul1, tet(B)	-	-	-	+	-	-	-	-	-	-	-	-	-	-	-	-	-	-	-	-
PRJEB15430	SAMEA4552220	ERR1937237	NCBI SRA	ST648	N.D.	O1:H6	N/A	N/A	N/A	N/A	N/A	N/A	N/A	N/A	aadA5, blaCTX-M-3, blaEC-19, blaTEM-1B, dfrA17, erm(B), mph(A), qacEdelta1, qepA1, sul1, tet(B)	-	+	-	-	-	-	-	-	-	-	-	-	-	-	-	-	-	-	-	-
PRJEB20792	SAMEA104060362	ERR1971469	NCBI SRA	ST648	N.D.	O1:H6	N/A	N/A	Europe	Denmark	N/A	N/A	N/A	N/A	blaCTX-M-14, blaEC-19	-	-	-	+	-	-	-	-	-	-	-	-	-	-	-	-	-	-	-	-
PRJEB20792	SAMEA104060566	ERR1971374	NCBI SRA	ST648	fimH27	O19:H4	N/A	N/A	Europe	Denmark	N/A	N/A	N/A	N/A	aac(3)-IId, blaCTX-M-14, blaEC-19, blaTEM-1B, cmlA1, dfrA17, erm(B), mph(A), qacEdelta1	-	-	-	+	-	-	-	-	-	-	-	-	-	-	-	-	-	-	-	-
PRJEB21997	SAMEA104188761	ERR2060113	NCBI SRA	ST648	N.D.	O1:H6	N/A	N/A	Asia	Viet Nam	Human	Homo sapiens	feces	N/A	aadA5, blaCTX-M-14, blaEC-19, dfrA17, erm(B), mph(A), qacEdelta1, sul1	-	-	-	+	-	-	-	-	-	-	-	-	-	-	-	-	-	-	-	-
PRJEB23208	SAMEA104452099	ERR2232597	NCBI SRA	ST648	N.D.	O1:H6	2016-2019	2016	Europe	Germany	Human	Homo sapiens	N/A	125	blaCTX-M-15, blaEC-19, tet(B)	-	-	-	-	+	-	-	-	-	-	-	-	-	-	-	-	-	-	-	-
PRJEB23208	SAMEA104452157	ERR2232657	NCBI SRA	ST648	N.D.	O1:H6	2016-2019	2016	Europe	Germany	Human	Homo sapiens	N/A	52	aadA5, blaCTX-M-15, blaEC-19, dfrA17, erm(B), mph(A), qacEdelta1, sul1, tet(B)	-	-	-	-	+	-	-	-	-	-	-	-	-	-	-	-	-	-	-	-
PRJEB23420	SAMEA104402130	ERR2204436	NCBI SRA	ST648	N.D.	O1:H6	N/A	N/A	South America	Brazil	N/A	N/A	N/A	N/A	aadA5, aph(3'')-Ib, aph(6)-Id, blaEC-19, blaTEM-1A, mph(A), qacEdelta1, sul1	-	-	-	-	-	-	-	-	-	-	-	-	-	-	-	-	-	-	-	-
PRJEB29930	SAMEA5128442	ERR2929697	NCBI SRA	ST648	N.D.	O1:H6	N/A	N/A	Oceania	Australia	Human	Homo sapiens	blood	MS14385	aadA5, aph(3'')-Ib, aph(6)-Id, blaCTX-M-14, blaEC-19, blaTEM-1B, dfrA17, mph(A), qacEdelta1, sul1, tet(B)	-	-	-	+	-	-	-	-	-	-	-	-	-	-	-	-	-	-	-	-
PRJEB4681	SAMEA2204282	ERR435100	NCBI SRA	ST648	fimH27	O1:H6	2006-2010	2007	Europe	United Kingdom	Human	Homo sapiens	blood	ECO0054	aadA5, aph(3'')-Ib, aph(6)-Id, blaCTX-M-15, blaEC-19, blaTEM-1B, dfrA17, mph(A), qacEdelta1, tet(B)	-	-	-	-	+	-	-	-	-	-	-	-	-	-	-	-	-	-	-	-
PRJEB5065	SAMEA2273006	ERR474173	NCBI SRA	ST648	N.D.	O1:H6	N/A	N/A	N/A	N/A	N/A	N/A	N/A	eo2949	aac(3)-IIa, aadA5, aph(3'')-Ib, aph(6)-Id, blaEC-19, blaTEM-1B, dfrA17, mph(A), qacEdelta1, sul1, tet(B)	-	-	-	-	-	-	-	-	-	-	-	-	-	-	-	-	-	-	-	-
PRJEB8084	SAMEA3180359	ERR712594	NCBI SRA	ST648	N.D.	O1:H6	2011-2015	2014	Europe	Germany	Human	Homo sapiens	N/A	N/A	aadA5, blaCTX-M-14, blaCTX-M-15, blaEC-19, dfrA17, erm(B), mph(A), qacEdelta1, sul1, tet(B)	-	-	-	+	+	-	-	-	-	-	-	-	-	-	-	-	-	-	-	-
PRJEB8084	SAMEA3180448	ERR712697	NCBI SRA	ST648	fimH27	O1:H6	2011-2015	2014	Europe	Germany	Human	Homo sapiens	N/A	N/A	aac(3)-IId, aac(6')Ib-cr, aadA5, aph(3'')-Ib, aph(6)-Id, blaCTX-M-15, blaEC-19, blaOXA-1, blaTEM-1B, catB3, dfrA17, mph(A), qacEdelta1, tet(B)	-	-	-	-	+	-	-	-	-	-	-	-	-	-	-	-	-	-	-	-
PRJNA278886	SAMN07332519	SRR5810511	NCBI SRA	ST648	N.D.	O1:H6	2016-2019	2017	North America	USA	Human	Homo sapiens	urine	N/A	blaCTX-M-14, blaEC-19	-	-	-	+	-	-	-	-	-	-	-	-	-	-	-	-	-	-	-	-
PRJNA278886	SAMN07662571	SRR6072759	NCBI SRA	ST648	N.D.	O1:H6	2016-2019	2017	North America	USA	Human	Homo sapiens	blood	N/A	blaCTX-M-14, blaEC-19	-	-	-	+	-	-	-	-	-	-	-	-	-	-	-	-	-	-	-	-
PRJNA290784	SAMN04388533	SRR3098871	NCBI SRA	ST648	N.D.	O1:H6	2006-2010	2008	North America	USA	Human	Homo sapiens	N/A	GN02690	aph(3'')-Ib, aph(6)-Id, blaEC-19, blaTEM-1B, tet(B)	-	-	-	-	-	-	-	-	-	-	-	-	-	-	-	-	-	-	-	-
PRJNA293225	SAMN10878164	SRR8535058	NCBI SRA	ST648	N.D.	O1:H6	2016-2019	2017	Asia	Sri Lanka	Human	Homo sapiens	stool	M022XP	aadA5, aph(3'')-Ib, aph(6)-Id, blaCTX-M-14, blaEC-19, blaTEM-1B, dfrA17, mph(A), qacEdelta1, sul1, tet(B)	-	-	-	+	-	-	-	-	-	-	-	-	-	-	-	-	-	-	-	-
PRJNA435617	SAMN10039386	SRR7839874	NCBI SRA	ST648	N.D.	O1:H6	2011-2015	2011	North America	USA	Human	Homo sapiens	Facility A	ST648	aph(3'')-Ib, aph(6)-Id, blaEC-19, blaTEM-1B, tet(B)	-	-	-	-	-	-	-	-	-	-	-	-	-	-	-	-	-	-	-	-
PRJNA435617	SAMN10039449	SRR7839905	NCBI SRA	ST648	N.D.	O1:H6	2006-2010	2010	North America	USA	Human	Homo sapiens	Facility F	ST648	blaEC-19, tet(B)	-	-	-	-	-	-	-	-	-	-	-	-	-	-	-	-	-	-	-	-
PRJNA435617	SAMN10039450	SRR7839906	NCBI SRA	ST648	N.D.	O1:H6	2006-2010	2010	North America	USA	Human	Homo sapiens	Facility K	ST648	blaEC-19, tet(B)	-	-	-	-	-	-	-	-	-	-	-	-	-	-	-	-	-	-	-	-
PRJNA435617	SAMN10039468	SRR7839517	NCBI SRA	ST648	N.D.	O1:H6	2011-2015	2014	North America	USA	Human	Homo sapiens	Facility 1	ST648	blaEC-19	-	-	-	-	-	-	-	-	-	-	-	-	-	-	-	-	-	-	-	-
PRJDB6962	SAMD00194345	DRR199181	This study	ST602	fimH86	O9:H9	2016-2019	2018	Asia (JPN)	Japan	Environment	N/A	wastewater treatment plant effluent	WP2-W18-CRE-02	aph(3'')-Ib, aph(3')-Ia, aph(6)-Id, blaCTX-M-27, blaEC-18, blaTEM-1, bleO, catA1, dfrA17, fosA7, mdf(A), oqxA, oqxB, sul2, tet(B)	-	-	-	-	-	-	+	-	-	-	-	-	-	-	-	-	-	-	-	-
PRJDB6962	SAMD00194346	DRR199182	This study	ST602	fimH86	O9:H9	2016-2019	2018	Asia (JPN)	Japan	Environment	N/A	wastewater treatment plant effluent	WP2-W18-CRE-03	aph(3'')-Ib, aph(3')-Ia, aph(6)-Id, blaCTX-M-27, blaEC-18, blaTEM-1, bleO, catA1, dfrA17, fosA7, mdf(A), oqxA, oqxB, sul2, tet(B)	-	-	-	-	-	-	+	-	-	-	-	-	-	-	-	-	-	-	-	-
PRJDB6962	SAMD00194347	DRR199183	This study	ST602	fimH86	O9:H9	2016-2019	2018	Asia (JPN)	Japan	Environment	N/A	wastewater treatment plant effluent	WP2-W18-CRE-04	aph(3'')-Ib, aph(3')-Ia, aph(6)-Id, blaCTX-M-27, blaEC-18, blaTEM-1, bleO, catA1, dfrA17, fosA7, mdf(A), oqxA, oqxB, sul2, tet(B)	-	-	-	-	-	-	+	-	-	-	-	-	-	-	-	-	-	-	-	-
PRJDB6962	SAMD00194349	DRR199185	This study	ST602	fimH86	O9:H9	2016-2019	2018	Asia (JPN)	Japan	Environment	N/A	wastewater treatment plant effluent	WP2-W18-CRE-06	aph(3'')-Ib, aph(3')-Ia, aph(6)-Id, blaCTX-M-27, blaEC-18, blaTEM-1, bleO, catA1, dfrA17, fosA7, mdf(A), oqxA, oqxB, sul2, tet(B)	-	-	-	-	-	-	+	-	-	-	-	-	-	-	-	-	-	-	-	-
PRJDB6962	SAMD00194645	DRR199481	This study	ST602	fimH86	O86:H12	2016-2019	2019	Asia (JPN)	Japan	Environment	N/A	wastewater treatment plant effluent	WP8-W19-ESBL-04	aph(3'')-Ib, aph(6)-Id, blaCTX-M-15, blaEC-18, blaTEM-1, dfrA14, mdf(A), qnrS1, sul2, tet(A)	-	-	-	-	+	-	-	-	-	-	-	-	-	-	-	-	-	-	-	-
PRJEB15430	SAMEA4552126	ERR1937144	NCBI SRA	ST602	fimH86	O9:H9	N/A	N/A	N/A	N/A	N/A	N/A	N/A	N/A	aph(3'')-Ib, aph(6)-Id, blaCTX-M-27, blaEC-18, blaTEM-1, catA1, dfrA17, fosA7, mdf(A), sul2, tet(B)	-	-	-	-	-	-	+	-	-	-	-	-	-	-	-	-	-	-	-	-
PRJEB15430	SAMEA4552129	ERR1937147	NCBI SRA	ST602	fimH86	O9:H9	N/A	N/A	N/A	N/A	N/A	N/A	N/A	N/A	aadA2, aph(3'')-Ib, aph(6)-Id, blaCTX-M-27, blaEC-18, blaNDM-5, blaTEM-1, ble, catA1, dfrA12, dfrA17, fosA7, mdf(A), qacEdelta1, rmtB1, sul1, sul2, tet(B)	-	-	-	-	-	-	+	-	-	-	-	-	-	-	+	-	-	-	-	-
PRJEB20792	SAMEA104060660	ERR1971788	NCBI SRA	ST602	fimH86	UT:H21	N/A	N/A	Europe	Denmark	N/A	N/A	N/A	N/A	aph(3'')-Ib, aph(3')-Ia, aph(6)-Id, blaCTX-M-27, blaEC-18, blaTEM-1, bleO, catA1, dfrA17, fosA7, mdf(A), sul2, tet(B)	-	-	-	-	-	-	+	-	-	-	-	-	-	-	-	-	-	-	-	-
