# Supplementary material for: Comprehensive Genome and Plasmidome Analysis of Antimicrobial Resistant Bacteria in Wastewater Treatment Plant Effluent of Tokyo
Source: Antibiotics (Basel). 2022 Sep 21;11(10):1283. doi: 10.3390/antibiotics11101283 (PMC9598598; doi:10.3390/antibiotics11101283)
Supplement: Supplementary file 1 [file antibiotics-11-01283-s001.zip › Table_S5.xlsx]

## Sheet: Table S5
	Table S5. Complete plasmid sequence information of the strain growing on CHROMagar ESBL
sort	Strain name	Organism	Sampling site (GPS)	Sampling date (MM/DD/YYY)	Plasmid name	Accession number	Length (bp)	GC %	Number of genes	Plasmid Inc type	Detected virulence genes	Detected AMR genes	ß-lactamase gene
1	WP2-S17-ESBL-02	Klebsiella pneumoniae	35°39'50.5"N 139°26'16.0"E	07/10/2017	pWP2-S17-ESBL-02_1	AP021910	139376	0.50833	143	IncFIB(K), IncFII(pKP91)	No hit found	No hit found	-
2	WP2-S17-ESBL-02	Klebsiella pneumoniae	35°39'50.5"N 139°26'16.0"E	07/10/2017	pWP2-S17-ESBL-02_2	AP021911	80272	0.52418	78	IncFIA(HI1), IncR	No hit found	aac(3)-IId, aph(3'')-Ib, aph(6)-Id, blaCTX-M-15, blaTEM-1A, dfrA14, qnrB1, sul2	+
3	WP2-S17-ESBL-02	Klebsiella pneumoniae	35°39'50.5"N 139°26'16.0"E	07/10/2017	pWP2-S17-ESBL-02_3	AP021912	4572	0.445976	2	Col(pHAD28)	No hit found	No hit found	-
4	WP2-S17-ESBL-02	Klebsiella pneumoniae	35°39'50.5"N 139°26'16.0"E	07/10/2017	pWP2-S17-ESBL-02_4	AP021913	4163	0.457843	4	Col440I	No hit found	No hit found	-
5	WP2-W18-CRE-03	Escherichia coli	35°39'50.5"N 139°26'16.0"E	02/13/2018	pWP2-W18-CRE-03_1	AP021915	158754	0.49978	163	IncFIB(AP001918), IncFIC(FII), IncFII(pSFO)	iroB, iroC, iroD, iroE, iroN, iss, iucA, iucB, iucC, iucD, iutA, mchF	aph(3'')-Ib, aph(3')-Ia, aph(6)-Id, blaCTX-M-27, blaTEM-1, bleO, catA1, dfrA17, oqxA, oqxB, sul2, tet(B)	+
6	WP2-W18-CRE-03	Escherichia coli	35°39'50.5"N 139°26'16.0"E	02/13/2018	pWP2-W18-CRE-03_2	AP021916	87852	0.499636	97	IncI1-I(gamma)	No hit found	No hit found	-
7	WP2-W18-CRE-05	Aeromonas sp.	35°39'50.5"N 139°26'16.0"E	02/13/2018	pWP2-W18-CRE-05_1	AP021918	39576	0.575374	44	No hit found	No hit found	aac(6')-Il, blaGES-24, blaGES-4	+
8	WP2-W18-CRE-05	Aeromonas sp.	35°39'50.5"N 139°26'16.0"E	02/13/2018	pWP2-W18-CRE-05_2	AP021919	33005	0.602909	36	IncP6	No hit found	No hit found	-
9	WP2-W18-CRE-05	Aeromonas sp.	35°39'50.5"N 139°26'16.0"E	02/13/2018	pWP2-W18-CRE-05_3	AP021920	24109	0.58248	31	No hit found	No hit found	aac(6')-Il, blaGES-24, blaGES-4	+
10	WP2-W18-CRE-05	Aeromonas sp.	35°39'50.5"N 139°26'16.0"E	02/13/2018	pWP2-W18-CRE-05_4	AP021921	23580	0.571077	28	No hit found	No hit found	aac(6')-Il, blaGES-24, blaGES-4	+
11	WP2-W18-CRE-05	Aeromonas sp.	35°39'50.5"N 139°26'16.0"E	02/13/2018	pWP2-W18-CRE-05_5	AP021922	11490	0.604091	14	No hit found	No hit found	No hit found	-
12	WP2-W18-CRE-05	Aeromonas sp.	35°39'50.5"N 139°26'16.0"E	02/13/2018	pWP2-W18-CRE-05_6	AP021923	11369	0.58422	16	No hit found	No hit found	No hit found	-
13	WP2-W18-CRE-05	Aeromonas sp.	35°39'50.5"N 139°26'16.0"E	02/13/2018	pWP2-W18-CRE-05_7	AP021924	8415	0.566251	13	No hit found	No hit found	No hit found	-
14	WP2-W18-CRE-05	Aeromonas sp.	35°39'50.5"N 139°26'16.0"E	02/13/2018	pWP2-W18-CRE-05_8	AP021925	5636	0.513307	7	No hit found	No hit found	No hit found	-
15	WP2-W18-CRE-05	Aeromonas sp.	35°39'50.5"N 139°26'16.0"E	02/13/2018	pWP2-W18-CRE-05_9	AP021926	5128	0.486154	4	No hit found	No hit found	No hit found	-
16	WP2-W18-ESBL-01	Aeromonas caviae	35°39'50.5"N 139°26'16.0"E	02/13/2018	pWP2-W18-ESBL-01_1	AP021928	135252	0.542003	125	No hit found	No hit found	No hit found	-
17	WP2-W18-ESBL-06	Klebsiella pneumoniae	35°39'50.5"N 139°26'16.0"E	02/13/2018	pWP2-W18-ESBL-06_1	AP021930	140912	0.516812	147	IncFIB(K), IncFII(pKP91)	No hit found	No hit found	-
18	WP2-W18-ESBL-06	Klebsiella pneumoniae	35°39'50.5"N 139°26'16.0"E	02/13/2018	pWP2-W18-ESBL-06_2	AP021931	130287	0.512929	130	IncFIA(HI1)	No hit found	aph(3'')-Ib, aph(6)-Id, blaCTX-M-15, blaTEM-1, dfrA14, qnrB1, sul2, tet(A)	+
19	WP2-W18-ESBL-06	Klebsiella pneumoniae	35°39'50.5"N 139°26'16.0"E	02/13/2018	pWP2-W18-ESBL-06_3	AP021932	3981	0.48832	3	Col(pHAD28)	No hit found	No hit found	-
20	WP2-W18-ESBL-08	Escherichia coli	35°39'50.5"N 139°26'16.0"E	02/13/2018	pWP2-W18-ESBL-08_1	AP021934	105973	0.503298	113	IncFIB(AP001918), IncFIC(FII), IncFII(pSFO)	iss, iucA, iucB, iucC, iucD, iutA	aph(3'')-Ib, aph(6)-Id, blaCTX-M-65, blaTEM-1, sul2, tet(A)	+
21	WP2-W18-ESBL-11	Acinetobacter pittii	35°39'50.5"N 139°26'16.0"E	02/13/2018	pWP2-W18-ESBL-11_1	AP021937	87428	0.40081	90	No hit found	No hit found	No hit found	-
22	WP2-W18-ESBL-11	Acinetobacter pittii	35°39'50.5"N 139°26'16.0"E	02/13/2018	pWP2-W18-ESBL-11_2	AP021938	10416	0.332853	13	No hit found	No hit found	No hit found	-
23	WP2-W18-ESBL-11	Acinetobacter pittii	35°39'50.5"N 139°26'16.0"E	02/13/2018	pWP2-W18-ESBL-11_3	AP021939	2726	0.377843	5	No hit found	No hit found	No hit found	-
24	WP2-S18-CRE-03	Aeromonas veronii	35°39'50.5"N 139°26'16.0"E	08/06/2018	pWP2-S18-CRE-03_1	AP021941	69526	0.562897	81	No hit found	No hit found	bla, mcr-5.1	+
25	WP2-S18-CRE-03	Aeromonas veronii	35°39'50.5"N 139°26'16.0"E	08/06/2018	pWP2-S18-CRE-03_2	AP021942	22511	0.579406	28	IncP6	No hit found	ant(2'')-Ia, blaVEB-1, dfrA14, qnrVC4	+
26	WP2-S18-CRE-03	Aeromonas veronii	35°39'50.5"N 139°26'16.0"E	08/06/2018	pWP2-S18-CRE-03_3	AP021943	12343	0.590942	16	No hit found	No hit found	mcr-5.1	-
27	WP2-S18-ESBL-07	Escherichia coli	35°39'50.5"N 139°26'16.0"E	08/06/2018	pWP2-S18-ESBL-07_1	AP021945	103781	0.499273	115	No hit found	No hit found	blaCTX-M-55	+
28	WP2-S18-ESBL-08	Escherichia coli	35°39'50.5"N 139°26'16.0"E	08/06/2018	pWP2-S18-ESBL-08_1	AP021947	210712	0.498021	225	IncFIB(AP001918), IncFIC(FII), IncFII(pSFO)	iroB, iroC, iroD, iroE, iroN, iss, iucA, iucB, iucC, iucD, iutA, mchF, tsh	No hit found	-
29	WP2-S18-ESBL-08	Escherichia coli	35°39'50.5"N 139°26'16.0"E	08/06/2018	pWP2-S18-ESBL-08_2	AP021948	91630	0.500742	101	IncI1-I(gamma)	No hit found	blaCTX-M-8	+
30	WP2-S18-ESBL-08	Escherichia coli	35°39'50.5"N 139°26'16.0"E	08/06/2018	pWP2-S18-ESBL-08_3	AP021949	4073	0.514608	3	No hit found	No hit found	No hit found	-
31	WP3-W18-CRE-02	Klebsiella quasipneumoniae	35°40'06.1"N 139°25'40.0"E	02/13/2018	pWP3-W18-CRE-02_1	AP021951	267818	0.46594	270	IncFIB(pNDM-Mar)	No hit found	No hit found	-
32	WP3-W18-CRE-02	Klebsiella quasipneumoniae	35°40'06.1"N 139°25'40.0"E	02/13/2018	pWP3-W18-CRE-02_2	AP021952	206811	0.516452	214	IncFIA(HI1), IncFIB(K)	No hit found	aac(6')-31, aac(6')-Il, blaGES-24, catB6, qacEdelta1, sul1	+
33	WP3-W18-CRE-02	Klebsiella quasipneumoniae	35°40'06.1"N 139°25'40.0"E	02/13/2018	pWP3-W18-CRE-02_3	AP021953	118328	0.552574	135	No hit found	No hit found	aac(6')-31, aac(6')-Il, blaGES-24, catB6, qacEdelta1, sul1	+
34	WP3-W18-CRE-02	Klebsiella quasipneumoniae	35°40'06.1"N 139°25'40.0"E	02/13/2018	pWP3-W18-CRE-02_4	AP021954	101937	0.544787	119	No hit found	No hit found	aac(6')-31, aac(6')-Il, blaGES-24, catB6, qacEdelta1, sul1	+
35	WP3-W18-CRE-02	Klebsiella quasipneumoniae	35°40'06.1"N 139°25'40.0"E	02/13/2018	pWP3-W18-CRE-02_5	AP021955	91316	0.517828	91	No hit found	No hit found	No hit found	-
36	WP3-W18-CRE-02	Klebsiella quasipneumoniae	35°40'06.1"N 139°25'40.0"E	02/13/2018	pWP3-W18-CRE-02_6	AP021956	10902	0.522014	12	No hit found	No hit found	No hit found	-
37	WP3-W18-CRE-02	Klebsiella quasipneumoniae	35°40'06.1"N 139°25'40.0"E	02/13/2018	pWP3-W18-CRE-02_7	AP021957	8604	0.41132	9	Col(pHAD28)	No hit found	No hit found	-
38	WP3-W18-CRE-02	Klebsiella quasipneumoniae	35°40'06.1"N 139°25'40.0"E	02/13/2018	pWP3-W18-CRE-02_8	AP021958	4380	0.421461	3	Col440I	No hit found	No hit found	-
39	WP3-W18-CRE-02	Klebsiella quasipneumoniae	35°40'06.1"N 139°25'40.0"E	02/13/2018	pWP3-W18-CRE-02_9	AP021959	3447	0.544531	3	Col440II	No hit found	No hit found	-
40	WP3-W18-CRE-02	Klebsiella quasipneumoniae	35°40'06.1"N 139°25'40.0"E	02/13/2018	pWP3-W18-CRE-02_10	AP021960	3292	0.519137	3	No hit found	No hit found	No hit found	-
41	WP3-W18-CRE-03	Escherichia coli	35°40'06.1"N 139°25'40.0"E	02/13/2018	pWP3-W18-CRE-03_1	AP021964	105095	0.521718	123	Col156, IncFIA, IncFIB(AP001918)	senB	aadA5, aph(3'')-Ib, aph(6)-Id, blaCTX-M-27, dfrA17, erm(B), mph(A), qacEdelta1, sul1, sul2, tet(A)	+
42	WP3-W18-CRE-03	Escherichia coli	35°40'06.1"N 139°25'40.0"E	02/13/2018	pWP3-W18-CRE-03_2	AP021965	47584	0.40831	53	No hit found	No hit found	No hit found	-
43	WP3-W18-CRE-03	Escherichia coli	35°40'06.1"N 139°25'40.0"E	02/13/2018	pWP3-W18-CRE-03_3	AP021966	5167	0.475131	6	Col156	No hit found	No hit found	-
44	WP3-W18-CRE-03	Escherichia coli	35°40'06.1"N 139°25'40.0"E	02/13/2018	pWP3-W18-CRE-03_4	AP021967	4072	0.514735	3	No hit found	No hit found	No hit found	-
45	WP3-W18-CRE-03	Escherichia coli	35°40'06.1"N 139°25'40.0"E	02/13/2018	pWP3-W18-CRE-03_5	AP021968	2113	0.471368	2	Col(BS512)	No hit found	No hit found	-
46	WP3-W18-ESBL-01	Raoultella ornithinolytica	35°40'06.1"N 139°25'40.0"E	02/13/2018	pWP3-W18-ESBL-01_1	AP021970	253831	0.516509	278	IncFIB(K), IncFII(pKP91)	No hit found	aac(3)-IId, blaCTX-M-14, blaLAP-2, dfrA1, qacEdelta1, qnrS1, sul1, tet(A)	+
47	WP3-W18-ESBL-01	Raoultella ornithinolytica	35°40'06.1"N 139°25'40.0"E	02/13/2018	pWP3-W18-ESBL-01_2	AP021971	39860	0.555845	41	IncR	No hit found	aph(3'')-Ib, aph(6)-Id, tet(A)	-
48	WP3-W18-ESBL-02	Klebsiella sp.	35°40'06.1"N 139°25'40.0"E	02/13/2018	pWP3-W18-ESBL-02_1	AP021973	230471	0.487914	283	pKPC-CAV1321	No hit found	No hit found	-
49	WP3-W18-ESBL-02	Klebsiella sp.	35°40'06.1"N 139°25'40.0"E	02/13/2018	pWP3-W18-ESBL-02_2	AP021974	146141	0.509426	193	No hit found	No hit found	No hit found	-
50	WP3-W18-ESBL-02	Klebsiella sp.	35°40'06.1"N 139°25'40.0"E	02/13/2018	pWP3-W18-ESBL-02_3	AP021975	42597	0.3454	55	No hit found	No hit found	No hit found	-
51	WP3-W18-ESBL-02	Klebsiella sp.	35°40'06.1"N 139°25'40.0"E	02/13/2018	pWP3-W18-ESBL-02_4	AP021976	8285	0.531563	9	Col(pHAD28)	No hit found	No hit found	-
52	WP3-W18-ESBL-02	Klebsiella sp.	35°40'06.1"N 139°25'40.0"E	02/13/2018	pWP3-W18-ESBL-02_5	AP021977	5286	0.508324	7	No hit found	No hit found	No hit found	-
53	WP3-W18-ESBL-02	Klebsiella sp.	35°40'06.1"N 139°25'40.0"E	02/13/2018	pWP3-W18-ESBL-02_6	AP021978	4938	0.54921	6	Col(pHAD28)	No hit found	No hit found	-
54	WP3-W18-ESBL-02	Klebsiella sp.	35°40'06.1"N 139°25'40.0"E	02/13/2018	pWP3-W18-ESBL-02_7	AP021979	4667	0.512963	4	No hit found	No hit found	No hit found	-
55	WP3-W18-ESBL-02	Klebsiella sp.	35°40'06.1"N 139°25'40.0"E	02/13/2018	pWP3-W18-ESBL-02_8	AP021980	4550	0.512747	5	Col(pHAD28)	No hit found	No hit found	-
56	WP3-W18-ESBL-02	Klebsiella sp.	35°40'06.1"N 139°25'40.0"E	02/13/2018	pWP3-W18-ESBL-02_9	AP021981	3139	0.458426	4	No hit found	No hit found	No hit found	-
57	WP3-W18-ESBL-02	Klebsiella sp.	35°40'06.1"N 139°25'40.0"E	02/13/2018	pWP3-W18-ESBL-02_10	AP021982	2760	0.464855	3	No hit found	No hit found	No hit found	-
58	WP3-W18-ESBL-06	Raoultella ornithinolytica	35°40'06.1"N 139°25'40.0"E	02/13/2018	pWP3-W18-ESBL-06_1	AP021984	251197	0.469285	266	No hit found	No hit found	No hit found	-
59	WP3-W18-ESBL-06	Raoultella ornithinolytica	35°40'06.1"N 139°25'40.0"E	02/13/2018	pWP3-W18-ESBL-06_2	AP021985	110248	0.550659	119	FII(pBK30683)	No hit found	aac(6')-31, aac(6')-Il, aph(3'')-Ib, aph(6)-Id, blaGES-24, catB6, qacEdelta1, sul1	+
60	WP3-W18-ESBL-06	Raoultella ornithinolytica	35°40'06.1"N 139°25'40.0"E	02/13/2018	pWP3-W18-ESBL-06_3	AP021986	99872	0.501111	118	IncFIA(HI1)	No hit found	No hit found	-
61	WP3-W18-ESBL-06	Raoultella ornithinolytica	35°40'06.1"N 139°25'40.0"E	02/13/2018	pWP3-W18-ESBL-06_4	AP021987	80471	0.525804	75	IncFIB(K)	No hit found	No hit found	-
62	WP3-W18-ESBL-06	Raoultella ornithinolytica	35°40'06.1"N 139°25'40.0"E	02/13/2018	pWP3-W18-ESBL-06_5	AP021988	79525	0.502898	87	No hit found	No hit found	No hit found	-
63	WP3-W18-ESBL-06	Raoultella ornithinolytica	35°40'06.1"N 139°25'40.0"E	02/13/2018	pWP3-W18-ESBL-06_6	AP021989	53995	0.51577	53	No hit found	No hit found	No hit found	-
64	WP3-W18-ESBL-06	Raoultella ornithinolytica	35°40'06.1"N 139°25'40.0"E	02/13/2018	pWP3-W18-ESBL-06_7	AP021990	9286	0.539306	8	Col(pHAD28)	No hit found	No hit found	-
65	WP3-W18-ESBL-06	Raoultella ornithinolytica	35°40'06.1"N 139°25'40.0"E	02/13/2018	pWP3-W18-ESBL-06_8	AP021991	8370	0.519952	9	No hit found	No hit found	No hit found	-
66	WP3-W18-ESBL-06	Raoultella ornithinolytica	35°40'06.1"N 139°25'40.0"E	02/13/2018	pWP3-W18-ESBL-06_9	AP021992	7404	0.503377	6	Col440I	No hit found	No hit found	-
67	WP3-W18-ESBL-06	Raoultella ornithinolytica	35°40'06.1"N 139°25'40.0"E	02/13/2018	pWP3-W18-ESBL-06_10	AP021993	6553	0.532733	5	No hit found	No hit found	No hit found	-
68	WP3-W18-ESBL-06	Raoultella ornithinolytica	35°40'06.1"N 139°25'40.0"E	02/13/2018	pWP3-W18-ESBL-06_11	AP021994	4100	0.535854	7	Col440II	No hit found	No hit found	-
69	WP3-W18-ESBL-06	Raoultella ornithinolytica	35°40'06.1"N 139°25'40.0"E	02/13/2018	pWP3-W18-ESBL-06_12	AP021995	3603	0.423813	5	No hit found	No hit found	No hit found	-
70	WP3-W18-ESBL-06	Raoultella ornithinolytica	35°40'06.1"N 139°25'40.0"E	02/13/2018	pWP3-W18-ESBL-06_13	AP021996	2653	0.509612	3	No hit found	No hit found	No hit found	-
71	WP3-W18-ESBL-07	Escherichia coli	35°40'06.1"N 139°25'40.0"E	02/13/2018	pWP3-W18-ESBL-07_1	AP021999	105864	0.518221	122	Col156, IncFIA, IncFIB(AP001918), IncFII(pRSB107)	senB	blaCTX-M-27	+
72	WP3-W18-ESBL-07	Escherichia coli	35°40'06.1"N 139°25'40.0"E	02/13/2018	pWP3-W18-ESBL-07_2	AP022000	6669	0.48583	8	No hit found	No hit found	No hit found	-
73	WP3-W18-ESBL-07	Escherichia coli	35°40'06.1"N 139°25'40.0"E	02/13/2018	pWP3-W18-ESBL-07_3	AP022001	5167	0.475131	6	Col156	No hit found	No hit found	-
74	WP3-W18-ESBL-07	Escherichia coli	35°40'06.1"N 139°25'40.0"E	02/13/2018	pWP3-W18-ESBL-07_4	AP022002	4087	0.49841	3	No hit found	No hit found	No hit found	-
75	WP3-W18-ESBL-08	Escherichia coli	35°40'06.1"N 139°25'40.0"E	02/13/2018	pWP3-W18-ESBL-08_1	AP022004	131334	0.508878	149	Col156, IncFIB(AP001918)	senB	No hit found	-
76	WP3-S18-CRE-02	Klebsiella quasipneumoniae	35°40'06.1"N 139°25'40.0"E	08/06/2018	pWP3-S18-CRE-02_1	AP022006	143641	0.52084	157	IncFIA(HI1)	No hit found	No hit found	-
77	WP3-S18-CRE-02	Klebsiella quasipneumoniae	35°40'06.1"N 139°25'40.0"E	08/06/2018	pWP3-S18-CRE-02_2	AP022007	123247	0.53852	123	No hit found	No hit found	No hit found	-
78	WP3-S18-CRE-02	Klebsiella quasipneumoniae	35°40'06.1"N 139°25'40.0"E	08/06/2018	pWP3-S18-CRE-02_3	AP022008	104413	0.529398	112	No hit found	No hit found	No hit found	-
79	WP3-S18-CRE-02	Klebsiella quasipneumoniae	35°40'06.1"N 139°25'40.0"E	08/06/2018	pWP3-S18-CRE-02_4	AP022009	55811	0.518249	62	IncFIB(pQil)	No hit found	No hit found	-
80	WP3-S18-CRE-02	Klebsiella quasipneumoniae	35°40'06.1"N 139°25'40.0"E	08/06/2018	pWP3-S18-CRE-02_5	AP022010	31071	0.58981	35	IncP6	No hit found	aac(6')-Il, aadA2, blaGES-4, blaOXA-129, catB3, qacEdelta1, sul1	+
81	WP3-S18-CRE-02	Klebsiella quasipneumoniae	35°40'06.1"N 139°25'40.0"E	08/06/2018	pWP3-S18-CRE-02_7	AP022012	4937	0.438931	6	No hit found	No hit found	No hit found	-
83	WP3-S18-ESBL-03	Klebsiella quasipneumoniae	35°40'06.1"N 139°25'40.0"E	08/06/2018	pWP3-S18-ESBL-03_1	AP022015	346351	0.476237	361	IncFIB(K), IncFIB(pNDM-Mar)	No hit found	No hit found	-
84	WP3-S18-ESBL-03	Klebsiella quasipneumoniae	35°40'06.1"N 139°25'40.0"E	08/06/2018	pWP3-S18-ESBL-03_2	AP022016	139507	0.517329	137	IncFIA(HI1)	No hit found	No hit found	-
85	WP3-S18-ESBL-03	Klebsiella quasipneumoniae	35°40'06.1"N 139°25'40.0"E	08/06/2018	pWP3-S18-ESBL-03_3	AP022017	113050	0.542724	122	No hit found	No hit found	aac(6')-31, aac(6')-Il, blaGES-24, catB6, qacEdelta1, sul1	+
86	WP3-S18-ESBL-03	Klebsiella quasipneumoniae	35°40'06.1"N 139°25'40.0"E	08/06/2018	pWP3-S18-ESBL-03_4	AP022018	111708	0.557059	128	No hit found	No hit found	aac(6')-31, aac(6')-Il, blaGES-24, catB6, qacEdelta1, sul1	+
87	WP3-S18-ESBL-03	Klebsiella quasipneumoniae	35°40'06.1"N 139°25'40.0"E	08/06/2018	pWP3-S18-ESBL-03_5	AP022019	38203	0.590922	41	IncP6	No hit found	No hit found	-
88	WP3-S18-ESBL-05	Klebsiella sp.	35°40'06.1"N 139°25'40.0"E	08/06/2018	pWP3-S18-ESBL-05_1	AP022021	336188	0.486867	382	pKPC-CAV1321	No hit found	No hit found	-
89	WP3-S18-ESBL-05	Klebsiella sp.	35°40'06.1"N 139°25'40.0"E	08/06/2018	pWP3-S18-ESBL-05_2	AP022022	155227	0.513229	188	No hit found	No hit found	No hit found	-
90	WP3-S18-ESBL-05	Klebsiella sp.	35°40'06.1"N 139°25'40.0"E	08/06/2018	pWP3-S18-ESBL-05_3	AP022023	9350	0.464278	7	No hit found	No hit found	No hit found	-
91	WP3-S18-ESBL-05	Klebsiella sp.	35°40'06.1"N 139°25'40.0"E	08/06/2018	pWP3-S18-ESBL-05_4	AP022024	5669	0.498324	7	No hit found	No hit found	No hit found	-
92	WP3-S18-ESBL-05	Klebsiella sp.	35°40'06.1"N 139°25'40.0"E	08/06/2018	pWP3-S18-ESBL-05_5	AP022025	5064	0.519945	7	No hit found	No hit found	No hit found	-
93	WP3-S18-ESBL-05	Klebsiella sp.	35°40'06.1"N 139°25'40.0"E	08/06/2018	pWP3-S18-ESBL-05_6	AP022026	4616	0.507582	6	Col(pHAD28)	No hit found	No hit found	-
94	WP3-S18-ESBL-05	Klebsiella sp.	35°40'06.1"N 139°25'40.0"E	08/06/2018	pWP3-S18-ESBL-05_7	AP022027	4028	0.492056	3	No hit found	No hit found	No hit found	-
95	WP3-S18-ESBL-05	Klebsiella sp.	35°40'06.1"N 139°25'40.0"E	08/06/2018	pWP3-S18-ESBL-05_8	AP022028	3139	0.458426	4	No hit found	No hit found	No hit found	-
96	WP3-S18-ESBL-05	Klebsiella sp.	35°40'06.1"N 139°25'40.0"E	08/06/2018	pWP3-S18-ESBL-05_9	AP022029	2811	0.32444	2	No hit found	No hit found	No hit found	-
97	WP3-S18-ESBL-07	Escherichia coli	35°40'06.1"N 139°25'40.0"E	08/06/2018	pWP3-S18-ESBL-07_1	AP022031	76037	0.525954	79	IncFII(pCoo)	No hit found	aph(3')-IIa, blaCTX-M-55, fosA3	+
98	WP3-S18-ESBL-08	Escherichia coli	35°40'06.1"N 139°25'40.0"E	08/06/2018	pWP3-S18-ESBL-08_1	AP022033	105867	0.518235	123	Col156, IncFIA, IncFIB(AP001918), IncFII(pRSB107)	senB	blaCTX-M-27	+
99	WP3-S18-ESBL-08	Escherichia coli	35°40'06.1"N 139°25'40.0"E	08/06/2018	pWP3-S18-ESBL-08_2	AP022034	5167	0.475131	6	Col156	No hit found	No hit found	-
100	WP3-S18-ESBL-08	Escherichia coli	35°40'06.1"N 139°25'40.0"E	08/06/2018	pWP3-S18-ESBL-08_3	AP022035	4087	0.49841	3	No hit found	No hit found	No hit found	-
101	WP3-S18-ESBL-09	Escherichia coli	35°40'06.1"N 139°25'40.0"E	08/06/2018	pWP3-S18-ESBL-09_1	AP022037	88528	0.49712	95	IncI1-I(gamma)	No hit found	blaCTX-M-55	+
102	WP3-W19-ESBL-03	Aeromonas veronii	35°40'06.1"N 139°25'40.0"E	02/05/2019	pWP3-W19-ESBL-03_1	AP022039	17349	0.505159	18	No hit found	No hit found	blaCTX-M-3, blaTEM-1, tet(E)	+
103	WP3-W19-ESBL-03	Aeromonas veronii	35°40'06.1"N 139°25'40.0"E	02/05/2019	pWP3-W19-ESBL-03_2	AP022040	9176	0.550458	10	No hit found	No hit found	qnrS2	-
104	WP3-W19-ESBL-03	Aeromonas veronii	35°40'06.1"N 139°25'40.0"E	02/05/2019	pWP3-W19-ESBL-03_3	AP022041	4989	0.613149	5	No hit found	No hit found	No hit found	-
105	WP3-W19-ESBL-03	Aeromonas veronii	35°40'06.1"N 139°25'40.0"E	02/05/2019	pWP3-W19-ESBL-03_4	AP022042	4608	0.538845	4	No hit found	No hit found	No hit found	-
106	WP3-W19-ESBL-03	Aeromonas veronii	35°40'06.1"N 139°25'40.0"E	02/05/2019	pWP3-W19-ESBL-03_5	AP022043	2861	0.584761	4	No hit found	No hit found	No hit found	-
107	WP4-S17-ESBL-03	Escherichia coli	35°39'04.9"N 139°28'52.8"E	07/10/2017	pWP4-S17-ESBL-03_1	AP022045	148598	0.512584	176	Col156, IncFIA, IncFIB(AP001918), IncFII(pRSB107)	senB	blaCTX-M-27, tet(A)	+
108	WP4-S17-ESBL-03	Escherichia coli	35°39'04.9"N 139°28'52.8"E	07/10/2017	pWP4-S17-ESBL-03_2	AP022046	5210	0.485413	7	No hit found	No hit found	No hit found	-
109	WP4-S17-ESBL-03	Escherichia coli	35°39'04.9"N 139°28'52.8"E	07/10/2017	pWP4-S17-ESBL-03_3	AP022047	5167	0.475131	6	Col156	No hit found	No hit found	-
110	WP4-S17-ESBL-03	Escherichia coli	35°39'04.9"N 139°28'52.8"E	07/10/2017	pWP4-S17-ESBL-03_4	AP022048	3372	0.551305	5	No hit found	No hit found	No hit found	-
111	WP4-S17-ESBL-08	Escherichia coli	35°39'04.9"N 139°28'52.8"E	07/10/2017	pWP4-S17-ESBL-08_1	AP022050	121254	0.504841	139	IncFIB(AP001918)	cma	aac(3)-IIa, aph(3'')-Ib, aph(6)-Id, sul2, tet(A)	-
112	WP4-S17-ESBL-08	Escherichia coli	35°39'04.9"N 139°28'52.8"E	07/10/2017	pWP4-S17-ESBL-08_2	AP022051	5167	0.475324	6	Col156	No hit found	No hit found	-
113	WP4-S17-ESBL-08	Escherichia coli	35°39'04.9"N 139°28'52.8"E	07/10/2017	pWP4-S17-ESBL-08_3	AP022052	4170	0.458513	5	Col(pHAD28)	No hit found	No hit found	-
114	WP4-S17-ESBL-08	Escherichia coli	35°39'04.9"N 139°28'52.8"E	07/10/2017	pWP4-S17-ESBL-08_4	AP022053	3373	0.552327	4	No hit found	No hit found	No hit found	-
115	WP4-S17-ESBL-08	Escherichia coli	35°39'04.9"N 139°28'52.8"E	07/10/2017	pWP4-S17-ESBL-08_5	AP022054	2089	0.472475	2	Col(BS512)	No hit found	No hit found	-
116	WP4-W18-CRE-03	Pseudomonas putida	35°39'04.9"N 139°28'52.8"E	02/13/2018	pWP4-W18-CRE-03_1	AP022056	2292	0.593805	2	No hit found	No hit found	No hit found	-
117	WP4-W18-ESBL-05	Klebsiella sp.	35°39'04.9"N 139°28'52.8"E	02/13/2018	pWP4-W18-ESBL-05_1	AP022058	171435	0.505544	184	IncFIB(K)	No hit found	No hit found	-
118	WP4-W18-ESBL-05	Klebsiella sp.	35°39'04.9"N 139°28'52.8"E	02/13/2018	pWP4-W18-ESBL-05_2	AP022059	69620	0.503447	89	IncN	No hit found	No hit found	-
119	WP4-W18-ESBL-05	Klebsiella sp.	35°39'04.9"N 139°28'52.8"E	02/13/2018	pWP4-W18-ESBL-05_3	AP022060	4938	0.548603	6	Col(pHAD28)	No hit found	No hit found	-
120	WP4-W18-ESBL-05	Klebsiella sp.	35°39'04.9"N 139°28'52.8"E	02/13/2018	pWP4-W18-ESBL-05_4	AP022061	4426	0.539539	6	No hit found	No hit found	No hit found	-
121	WP4-W18-ESBL-05	Klebsiella sp.	35°39'04.9"N 139°28'52.8"E	02/13/2018	pWP4-W18-ESBL-05_5	AP022062	3484	0.354765	4	No hit found	No hit found	No hit found	-
122	WP4-W18-ESBL-05	Klebsiella sp.	35°39'04.9"N 139°28'52.8"E	02/13/2018	pWP4-W18-ESBL-05_6	AP022063	2936	0.463896	2	No hit found	No hit found	No hit found	-
123	WP4-W18-ESBL-08	Escherichia coli	35°39'04.9"N 139°28'52.8"E	02/13/2018	pWP4-W18-ESBL-08_1	AP022065	134864	0.51876	150	Col156, IncFIA, IncFIB(AP001918), IncFII(pRSB107)	senB	aadA5, aph(3'')-Ib, aph(6)-Id, blaCTX-M-27, dfrA17, mph(A), qacEdelta1, sul1, sul2, tet(A)	+
124	WP4-W18-ESBL-08	Escherichia coli	35°39'04.9"N 139°28'52.8"E	02/13/2018	pWP4-W18-ESBL-08_2	AP022066	95805	0.493638	104	IncI1-I(gamma)	No hit found	No hit found	-
125	WP4-W18-ESBL-08	Escherichia coli	35°39'04.9"N 139°28'52.8"E	02/13/2018	pWP4-W18-ESBL-08_3	AP022067	5167	0.475131	6	Col156	No hit found	No hit found	-
126	WP4-W18-ESBL-08	Escherichia coli	35°39'04.9"N 139°28'52.8"E	02/13/2018	pWP4-W18-ESBL-08_4	AP022068	4087	0.498165	3	No hit found	No hit found	No hit found	-
127	WP4-W18-ESBL-09	Escherichia coli	35°39'04.9"N 139°28'52.8"E	02/13/2018	pWP4-W18-ESBL-09_1	AP022070	117617	0.524975	133	Col156, IncFIA, IncFIB(AP001918)	senB	aac(3)-IIa, aac(6')-Ib-cr, aadA5, aph(3'')-Ib, aph(6)-Id, blaCTX-M-15, blaOXA-1, dfrA17, mph(A), qacEdelta1, sul1, sul2, tet(A)	+
128	WP4-W18-ESBL-09	Escherichia coli	35°39'04.9"N 139°28'52.8"E	02/13/2018	pWP4-W18-ESBL-09_2	AP022071	84553	0.529337	93	IncB/O/K/Z	No hit found	No hit found	-
129	WP4-W18-ESBL-09	Escherichia coli	35°39'04.9"N 139°28'52.8"E	02/13/2018	pWP4-W18-ESBL-09_3	AP022072	77891	0.516825	96	IncFII(pSFO)	No hit found	No hit found	-
130	WP4-W18-ESBL-09	Escherichia coli	35°39'04.9"N 139°28'52.8"E	02/13/2018	pWP4-W18-ESBL-09_4	AP022073	5219	0.488025	9	No hit found	No hit found	No hit found	-
131	WP4-W18-ESBL-09	Escherichia coli	35°39'04.9"N 139°28'52.8"E	02/13/2018	pWP4-W18-ESBL-09_5	AP022074	5167	0.475131	5	Col156	No hit found	No hit found	-
132	WP4-W18-ESBL-09	Escherichia coli	35°39'04.9"N 139°28'52.8"E	02/13/2018	pWP4-W18-ESBL-09_6	AP022075	3272	0.45813	2	No hit found	No hit found	No hit found	-
133	WP4-W18-ESBL-09	Escherichia coli	35°39'04.9"N 139°28'52.8"E	02/13/2018	pWP4-W18-ESBL-09_7	AP022076	2100	0.471905	2	Col(BS512)	No hit found	No hit found	-
134	WP4-S18-CRE-04	Klebsiella pneumoniae	35°39'04.9"N 139°28'52.8"E	08/06/2018	pWP4-S18-CRE-04_1	AP022079	224088	0.525548	229	IncFIB(K)	No hit found	No hit found	-
135	WP4-S18-CRE-04	Klebsiella pneumoniae	35°39'04.9"N 139°28'52.8"E	08/06/2018	pWP4-S18-CRE-04_2	AP022080	176026	0.5249	200	IncC	No hit found	ARR-3, blaDHA-1, blaOXA-10, cmlA5, dfrA14, floR, qacEdelta1, qnrB4, sul1, sul2	+
136	WP4-S18-CRE-04	Klebsiella pneumoniae	35°39'04.9"N 139°28'52.8"E	08/06/2018	pWP4-S18-CRE-04_3	AP022081	55445	0.520047	68	IncN	No hit found	aac(6'), blaCTX-M-2, blaIMP-1, qacEdelta1, qacF, sul1, tet(A)	+
137	WP4-S18-CRE-04	Klebsiella pneumoniae	35°39'04.9"N 139°28'52.8"E	08/06/2018	pWP4-S18-CRE-04_4	AP022082	41162	0.348064	47	No hit found	No hit found	No hit found	-
138	WP4-S18-CRE-04	Klebsiella pneumoniae	35°39'04.9"N 139°28'52.8"E	08/06/2018	pWP4-S18-CRE-04_5	AP022083	4012	0.535892	8	No hit found	No hit found	No hit found	-
139	WP4-S18-ESBL-06	Klebsiella quasipneumoniae	35°39'04.9"N 139°28'52.8"E	08/06/2018	pWP4-S18-ESBL-06_1	AP022086	281370	0.472147	265	IncFIB(pNDM-Mar), IncHI1B(pNDM-MAR)	No hit found	aph(3'')-Ib, aph(3')-Ia, aph(6)-Id, blaCTX-M-2, blaTEM-1, sul2, tet(A)	+
140	WP4-S18-ESBL-07	Escherichia coli	35°39'04.9"N 139°28'52.8"E	08/06/2018	pWP4-S18-ESBL-07_1	AP022088	183772	0.484573	179	IncFIB(AP001918), IncI	No hit found	No hit found	-
141	WP4-S18-ESBL-07	Escherichia coli	35°39'04.9"N 139°28'52.8"E	08/06/2018	pWP4-S18-ESBL-07_2	AP022089	110167	0.459421	130	IncFIB(H89-PhagePlasmid)	No hit found	No hit found	-
142	WP4-S18-ESBL-07	Escherichia coli	35°39'04.9"N 139°28'52.8"E	08/06/2018	pWP4-S18-ESBL-07_3	AP022090	80029	0.529233	88	IncB/O/K/Z	No hit found	dfrA5, qacEdelta1, sul1	-
143	WP4-S18-ESBL-07	Escherichia coli	35°39'04.9"N 139°28'52.8"E	08/06/2018	pWP4-S18-ESBL-07_4	AP022091	74261	0.51696	86	IncFII	No hit found	blaCTX-M-14	+
144	WP4-S18-ESBL-07	Escherichia coli	35°39'04.9"N 139°28'52.8"E	08/06/2018	pWP4-S18-ESBL-07_5	AP022092	6796	0.474985	6	No hit found	No hit found	No hit found	-
145	WP4-S18-ESBL-07	Escherichia coli	35°39'04.9"N 139°28'52.8"E	08/06/2018	pWP4-S18-ESBL-07_6	AP022093	5344	0.484656	4	Col8282	No hit found	No hit found	-
146	WP4-S18-ESBL-08	Escherichia coli	35°39'04.9"N 139°28'52.8"E	08/06/2018	pWP4-S18-ESBL-08_1	AP022096	158292	0.500865	155	IncFIA, IncFIB(AP001918), IncFIC(FII), IncFII(pSFO)	iroB, iroC, iroD, iroE, iroN, iss, iucA, iucB, iucC, iucD, iutA, mchF, tsh	blaTEM-1	+
147	WP4-S18-ESBL-08	Escherichia coli	35°39'04.9"N 139°28'52.8"E	08/06/2018	pWP4-S18-ESBL-08_2	AP022097	93398	0.499582	104	IncI1-I(gamma)	No hit found	blaCTX-M-8	+
148	WP4-S18-ESBL-09	Escherichia coli	35°39'04.9"N 139°28'52.8"E	08/06/2018	pWP4-S18-ESBL-09_1	AP022099	5344	0.484843	4	Col8282	No hit found	No hit found	-
149	WP4-S18-ESBL-09	Escherichia coli	35°39'04.9"N 139°28'52.8"E	08/06/2018	pWP4-S18-ESBL-09_2	AP022100	5167	0.475324	6	Col156	No hit found	No hit found	-
150	WP4-S18-ESBL-09	Escherichia coli	35°39'04.9"N 139°28'52.8"E	08/06/2018	pWP4-S18-ESBL-09_3	AP022101	4063	0.514152	3	No hit found	No hit found	No hit found	-
151	WP4-S18-ESBL-09	Escherichia coli	35°39'04.9"N 139°28'52.8"E	08/06/2018	pWP4-S18-ESBL-09_4	AP022102	3855	0.466667	6	ColRNAI	No hit found	No hit found	-
152	WP4-S18-ESBL-09	Escherichia coli	35°39'04.9"N 139°28'52.8"E	08/06/2018	pWP4-S18-ESBL-09_5	AP022103	2188	0.409506	2	No hit found	No hit found	No hit found	-
153	WP4-S18-ESBL-09	Escherichia coli	35°39'04.9"N 139°28'52.8"E	08/06/2018	pWP4-S18-ESBL-09_6	AP022104	2088	0.471743	2	Col(BS512)	No hit found	No hit found	-
154	WP5-S17-ESBL-10	Escherichia coli	35°39'13.8"N 139°30'45.2"E	07/10/2017	pWP5-S17-ESBL-10_1	AP022106	130869	0.512505	152	Col156, IncFIA, IncFIB(AP001918)	iucA, iucB, iucC, iucD, iutA, senB	blaTEM-1	+
155	WP5-W18-CRE-01	Klebsiella aerogenes	35°39'13.8"N 139°30'45.2"E	02/13/2018	pWP5-W18-CRE-01_1	AP022109	326767	0.497422	377	pKPC-CAV1321	No hit found	No hit found	-
156	WP5-W18-ESBL-02	Aeromonas caviae	35°39'13.8"N 139°30'45.2"E	02/13/2018	pWP5-W18-ESBL-02_1	AP022111	147986	0.557749	127	No hit found	No hit found	No hit found	-
157	WP5-W18-ESBL-06	Klebsiella quasipneumoniae	35°39'13.8"N 139°30'45.2"E	02/13/2018	pWP5-W18-ESBL-06_1	AP022113	190538	0.52452	194	Col(pHAD28), IncFIA(HI1), IncFIB(K)	No hit found	No hit found	-
158	WP5-W18-ESBL-06	Klebsiella quasipneumoniae	35°39'13.8"N 139°30'45.2"E	02/13/2018	pWP5-W18-ESBL-06_2	AP022114	120877	0.516145	118	IncFIB(pQil)	No hit found	No hit found	-
159	WP5-W18-ESBL-06	Klebsiella quasipneumoniae	35°39'13.8"N 139°30'45.2"E	02/13/2018	pWP5-W18-ESBL-06_3	AP022115	107360	0.516524	111	IncFIA(HI1), IncR	No hit found	aac(6')-Ib, blaOXA-9, blaSHV-12	+
160	WP5-W18-ESBL-06	Klebsiella quasipneumoniae	35°39'13.8"N 139°30'45.2"E	02/13/2018	pWP5-W18-ESBL-06_4	AP022116	82271	0.545855	94	FII(pBK30683)	No hit found	No hit found	-
161	WP5-W18-ESBL-06	Klebsiella quasipneumoniae	35°39'13.8"N 139°30'45.2"E	02/13/2018	pWP5-W18-ESBL-06_5	AP022117	12566	0.604966	16	No hit found	No hit found	No hit found	-
162	WP5-W18-ESBL-06	Klebsiella quasipneumoniae	35°39'13.8"N 139°30'45.2"E	02/13/2018	pWP5-W18-ESBL-06_6	AP022118	5714	0.490725	5	No hit found	ccI	No hit found	-
163	WP5-W18-ESBL-06	Klebsiella quasipneumoniae	35°39'13.8"N 139°30'45.2"E	02/13/2018	pWP5-W18-ESBL-06_7	AP022119	4187	0.407213	4	Col(pHAD28)	No hit found	No hit found	-
164	WP5-W18-ESBL-11	Escherichia coli	35°39'13.8"N 139°30'45.2"E	02/13/2018	pWP5-W18-ESBL-11_1	AP022121	158291	0.500888	155	IncFIA, IncFIB(AP001918), IncFIC(FII), IncFII(pSFO)	iroB, iroC, iroD, iroE, iroN, iss, iucA, iucB, iucC, iucD, iutA, mchF, tsh	blaTEM-1	+
165	WP5-W18-ESBL-11	Escherichia coli	35°39'13.8"N 139°30'45.2"E	02/13/2018	pWP5-W18-ESBL-11_2	AP022122	89476	0.499966	97	IncI1-I(gamma)	No hit found	blaCTX-M-8	+
166	WP5-W18-ESBL-11	Escherichia coli	35°39'13.8"N 139°30'45.2"E	02/13/2018	pWP5-W18-ESBL-11_3	AP022123	7233	0.471727	11	No hit found	No hit found	No hit found	-
167	WP5-W18-ESBL-11	Escherichia coli	35°39'13.8"N 139°30'45.2"E	02/13/2018	pWP5-W18-ESBL-11_4	AP022124	4062	0.514032	3	No hit found	No hit found	No hit found	-
168	WP5-W18-ESBL-11	Escherichia coli	35°39'13.8"N 139°30'45.2"E	02/13/2018	pWP5-W18-ESBL-11_5	AP022125	2997	0.452119	4	No hit found	No hit found	No hit found	-
169	WP5-S18-CRE-02	Enterobacter cloacae	35°39'13.8"N 139°30'45.2"E	08/06/2018	pWP5-S18-CRE-02_1	AP022127	207601	0.492999	235	pKPC-CAV1321	No hit found	No hit found	-
170	WP5-S18-CRE-02	Enterobacter cloacae	35°39'13.8"N 139°30'45.2"E	08/06/2018	pWP5-S18-CRE-02_2	AP022128	92491	0.510331	110	IncM2	No hit found	aadA2, armA, blaCTX-M-3, blaTEM-1, dfrA12, mph(E), msr(E), qacEdelta1, sul1	+
171	WP5-S18-CRE-02	Enterobacter cloacae	35°39'13.8"N 139°30'45.2"E	08/06/2018	pWP5-S18-CRE-02_3	AP022129	56317	0.485058	74	No hit found	No hit found	aac(6')-IIc, blaIMP-1, qacEdelta1, qnrS1, sul1	+
172	WP5-S18-CRE-02	Enterobacter cloacae	35°39'13.8"N 139°30'45.2"E	08/06/2018	pWP5-S18-CRE-02_4	AP022130	4844	0.531792	8	No hit found	No hit found	No hit found	-
173	WP5-S18-CRE-02	Enterobacter cloacae	35°39'13.8"N 139°30'45.2"E	08/06/2018	pWP5-S18-CRE-02_5	AP022131	4666	0.513288	5	No hit found	No hit found	No hit found	-
174	WP5-S18-CRE-02	Enterobacter cloacae	35°39'13.8"N 139°30'45.2"E	08/06/2018	pWP5-S18-CRE-02_6	AP022132	2049	0.528062	2	No hit found	No hit found	No hit found	-
175	WP5-S18-ESBL-01	Enterobacter cloacae	35°39'13.8"N 139°30'45.2"E	08/06/2018	pWP5-S18-ESBL-01_1	AP022134	272100	0.46355	300	IncHI2, IncHI2A	No hit found	aadA2, ant(2'')-Ia, blaCTX-M-9, catA1, dfrA16, mcr-9.1, qacEdelta1, qnrA1, sul1, tet(A)	+
176	WP5-S18-ESBL-01	Enterobacter cloacae	35°39'13.8"N 139°30'45.2"E	08/06/2018	pWP5-S18-ESBL-01_2	AP022135	74230	0.512138	90	IncFIB(pQil)	No hit found	No hit found	-
177	WP5-S18-ESBL-01	Enterobacter cloacae	35°39'13.8"N 139°30'45.2"E	08/06/2018	pWP5-S18-ESBL-01_3	AP022136	49849	0.475837	59	Col(pHAD28), IncFIA(HI1)	No hit found	No hit found	-
178	WP5-S18-ESBL-01	Enterobacter cloacae	35°39'13.8"N 139°30'45.2"E	08/06/2018	pWP5-S18-ESBL-01_4	AP022137	2644	0.4323	1	No hit found	No hit found	No hit found	-
179	WP5-S18-ESBL-01	Enterobacter cloacae	35°39'13.8"N 139°30'45.2"E	08/06/2018	pWP5-S18-ESBL-01_5	AP022138	2421	0.514663	3	Col(pHAD28)	No hit found	No hit found	-
180	WP5-S18-ESBL-02	Klebsiella pneumoniae	35°39'13.8"N 139°30'45.2"E	08/06/2018	pWP5-S18-ESBL-02_1	AP022140	85044	0.534523	97	IncFII(pKP91), IncR	No hit found	No hit found	-
181	WP5-S18-ESBL-02	Klebsiella pneumoniae	35°39'13.8"N 139°30'45.2"E	08/06/2018	pWP5-S18-ESBL-02_2	AP022141	3852	0.44107	3	No hit found	No hit found	No hit found	-
182	WP5-S18-ESBL-05	Klebsiella quasipneumoniae	35°39'13.8"N 139°30'45.2"E	08/06/2018	pWP5-S18-ESBL-05_1	AP022143	215703	0.455015	229	No hit found	No hit found	aadA2, blaCTX-M-3, qacEdelta1, sul1	+
183	WP5-S18-ESBL-05	Klebsiella quasipneumoniae	35°39'13.8"N 139°30'45.2"E	08/06/2018	pWP5-S18-ESBL-05_2	AP022144	182573	0.50244	183	IncFIB(K)	No hit found	No hit found	-
184	WP5-S18-ESBL-05	Klebsiella quasipneumoniae	35°39'13.8"N 139°30'45.2"E	08/06/2018	pWP5-S18-ESBL-05_3	AP022145	161135	0.510212	180	IncA	No hit found	No hit found	-
185	WP5-S18-ESBL-05	Klebsiella quasipneumoniae	35°39'13.8"N 139°30'45.2"E	08/06/2018	pWP5-S18-ESBL-05_4	AP022146	122247	0.541396	135	IncR	No hit found	No hit found	-
186	WP5-S18-ESBL-05	Klebsiella quasipneumoniae	35°39'13.8"N 139°30'45.2"E	08/06/2018	pWP5-S18-ESBL-05_5	AP022147	5444	0.423769	5	Col(pHAD28)	No hit found	No hit found	-
187	WP5-S18-ESBL-05	Klebsiella quasipneumoniae	35°39'13.8"N 139°30'45.2"E	08/06/2018	pWP5-S18-ESBL-05_6	AP022148	4862	0.483135	4	No hit found	No hit found	No hit found	-
188	WP5-S18-ESBL-05	Klebsiella quasipneumoniae	35°39'13.8"N 139°30'45.2"E	08/06/2018	pWP5-S18-ESBL-05_7	AP022149	4479	0.521098	5	Col(pHAD28), Col440II	No hit found	No hit found	-
189	WP5-S18-ESBL-05	Klebsiella quasipneumoniae	35°39'13.8"N 139°30'45.2"E	08/06/2018	pWP5-S18-ESBL-05_8	AP022150	4160	0.534135	6	Col440II	No hit found	No hit found	-
190	WP5-S18-ESBL-05	Klebsiella quasipneumoniae	35°39'13.8"N 139°30'45.2"E	08/06/2018	pWP5-S18-ESBL-05_9	AP022151	4090	0.434963	3	Col(pHAD28)	No hit found	No hit found	-
191	WP5-S18-ESBL-05	Klebsiella quasipneumoniae	35°39'13.8"N 139°30'45.2"E	08/06/2018	pWP5-S18-ESBL-05_10	AP022152	4048	0.29916	3	No hit found	No hit found	No hit found	-
192	WP5-S18-ESBL-05	Klebsiella quasipneumoniae	35°39'13.8"N 139°30'45.2"E	08/06/2018	pWP5-S18-ESBL-05_11	AP022153	3071	0.482253	2	Col(pHAD28)	No hit found	qnrB19	-
193	WP5-S18-ESBL-05	Klebsiella quasipneumoniae	35°39'13.8"N 139°30'45.2"E	08/06/2018	pWP5-S18-ESBL-05_12	AP022154	2726	0.462949	3	No hit found	No hit found	No hit found	-
194	WP5-S18-ESBL-05	Klebsiella quasipneumoniae	35°39'13.8"N 139°30'45.2"E	08/06/2018	pWP5-S18-ESBL-05_13	AP022155	2694	0.467706	3	No hit found	No hit found	No hit found	-
195	WP5-S18-ESBL-05	Klebsiella quasipneumoniae	35°39'13.8"N 139°30'45.2"E	08/06/2018	pWP5-S18-ESBL-05_14	AP022156	2203	0.477531	2	Col(pHAD28)	No hit found	No hit found	-
196	WP5-S18-ESBL-06	Klebsiella pneumoniae	35°39'13.8"N 139°30'45.2"E	08/06/2018	pWP5-S18-ESBL-06_1	AP022158	242118	0.515579	254	IncFIB(K), IncFII(pKP91)	No hit found	blaCTX-M-14, blaLAP-2, dfrA1, qacEdelta1, qnrS1, sul1, tet(A)	+
197	WP5-S18-ESBL-07	Escherichia coli	35°39'13.8"N 139°30'45.2"E	08/06/2018	pWP5-S18-ESBL-07_1	AP022160	94990	0.502032	104	IncI1-I(gamma)	No hit found	No hit found	-
198	WP5-S18-ESBL-08	Escherichia coli	35°39'13.8"N 139°30'45.2"E	08/06/2018	pWP5-S18-ESBL-08_1	AP022162	147186	0.517108	166	IncFIA, IncFIB(AP001918), IncFII(pRSB107)	iucA, iucB, iucC, iucD, iutA	aadA5, aph(3'')-Ib, aph(6)-Id, blaCTX-M-15, blaTEM-1, dfrA17, mph(A), qacEdelta1, sul1, tet(B)	+
199	WP5-S18-ESBL-08	Escherichia coli	35°39'13.8"N 139°30'45.2"E	08/06/2018	pWP5-S18-ESBL-08_2	AP022163	97833	0.474697	102	IncY	No hit found	No hit found	-
200	WP5-S18-ESBL-08	Escherichia coli	35°39'13.8"N 139°30'45.2"E	08/06/2018	pWP5-S18-ESBL-08_3	AP022164	47454	0.445147	65	No hit found	No hit found	No hit found	-
201	WP5-S18-ESBL-08	Escherichia coli	35°39'13.8"N 139°30'45.2"E	08/06/2018	pWP5-S18-ESBL-08_4	AP022165	6647	0.486234	8	No hit found	No hit found	No hit found	-
202	WP5-S18-ESBL-08	Escherichia coli	35°39'13.8"N 139°30'45.2"E	08/06/2018	pWP5-S18-ESBL-08_5	AP022166	5277	0.489483	6	Col(pHAD28)	No hit found	No hit found	-
203	WP5-S18-ESBL-08	Escherichia coli	35°39'13.8"N 139°30'45.2"E	08/06/2018	pWP5-S18-ESBL-08_6	AP022167	5167	0.475324	6	Col156	No hit found	No hit found	-
204	WP5-S18-ESBL-08	Escherichia coli	35°39'13.8"N 139°30'45.2"E	08/06/2018	pWP5-S18-ESBL-08_7	AP022168	4082	0.494121	3	No hit found	No hit found	No hit found	-
205	WP5-S18-ESBL-08	Escherichia coli	35°39'13.8"N 139°30'45.2"E	08/06/2018	pWP5-S18-ESBL-08_8	AP022169	4062	0.514032	3	No hit found	No hit found	No hit found	-
206	WP5-S18-ESBL-08	Escherichia coli	35°39'13.8"N 139°30'45.2"E	08/06/2018	pWP5-S18-ESBL-08_9	AP022170	2088	0.471743	2	Col(BS512)	No hit found	No hit found	-
207	WP5-S18-ESBL-09	Escherichia coli	35°39'13.8"N 139°30'45.2"E	08/06/2018	pWP5-S18-ESBL-09_1	AP022172	187669	0.507409	221	Col156, IncFIB(AP001918), IncFII(29), IncFII(pRSB107)	senB	blaTEM-1	+
208	WP7-S17-ESBL-01	Escherichia coli	35°33'42.9"N 139°45'11.0"E	07/10/2017	pWP7-S17-ESBL-01_1	AP022174	94776	0.524067	107	IncB/O/K/Z	No hit found	blaCTX-M-14	+
209	WP7-S17-ESBL-01	Escherichia coli	35°33'42.9"N 139°45'11.0"E	07/10/2017	pWP7-S17-ESBL-01_2	AP022175	63140	0.516661	73	IncFII	No hit found	No hit found	-
210	WP7-S17-ESBL-01	Escherichia coli	35°33'42.9"N 139°45'11.0"E	07/10/2017	pWP7-S17-ESBL-01_3	AP022176	4072	0.498035	3	No hit found	No hit found	No hit found	-
211	WP7-S17-ESBL-04	Escherichia coli	35°33'42.9"N 139°45'11.0"E	07/10/2017	pWP7-S17-ESBL-04_1	AP022178	123262	0.524825	139	IncFIB(AP001918), IncFIB(K)	No hit found	aph(3'')-Ib, aph(6)-Id, blaCTX-M-15, blaTEM-1, dfrA14, qnrS1, sul2, tet(A)	+
212	WP7-S17-ESBL-04	Escherichia coli	35°33'42.9"N 139°45'11.0"E	07/10/2017	pWP7-S17-ESBL-04_2	AP022179	94173	0.459049	104	IncFII	astA, eatA	No hit found	-
213	WP7-S17-ESBL-04	Escherichia coli	35°33'42.9"N 139°45'11.0"E	07/10/2017	pWP7-S17-ESBL-04_3	AP022180	5166	0.475223	5	Col156	No hit found	No hit found	-
214	WP7-S17-ESBL-04	Escherichia coli	35°33'42.9"N 139°45'11.0"E	07/10/2017	pWP7-S17-ESBL-04_4	AP022181	4491	0.423514	7	No hit found	No hit found	No hit found	-
215	WP7-S17-ESBL-04	Escherichia coli	35°33'42.9"N 139°45'11.0"E	07/10/2017	pWP7-S17-ESBL-04_5	AP022182	4074	0.495091	3	No hit found	No hit found	No hit found	-
216	WP7-S17-ESBL-08	Klebsiella quasipneumoniae	35°33'42.9"N 139°45'11.0"E	07/10/2017	pWP7-S17-ESBL-08_1	AP022184	218891	0.510195	213	IncFIB(K)	No hit found	No hit found	-
217	WP7-S17-ESBL-08	Klebsiella quasipneumoniae	35°33'42.9"N 139°45'11.0"E	07/10/2017	pWP7-S17-ESBL-08_2	AP022185	118077	0.525005	133	No hit found	No hit found	blaCTX-M-15, blaTEM-1, dfrA1, qacEdelta1, qnrS1, sul1, tet(A)	+
218	WP7-S17-ESBL-08	Klebsiella quasipneumoniae	35°33'42.9"N 139°45'11.0"E	07/10/2017	pWP7-S17-ESBL-08_3	AP022186	5747	0.464938	6	No hit found	No hit found	No hit found	-
219	WP7-S17-ESBL-08	Klebsiella quasipneumoniae	35°33'42.9"N 139°45'11.0"E	07/10/2017	pWP7-S17-ESBL-08_4	AP022187	4685	0.440982	6	Col(pHAD28)	No hit found	No hit found	-
220	WP7-S18-CRE-02	Klebsiella sp.	35°33'42.9"N 139°45'11.0"E	08/06/2018	pWP7-S18-CRE-02_1	AP022190	232899	0.5095	276	pKPC-CAV1321	No hit found	No hit found	-
221	WP7-S18-CRE-02	Klebsiella sp.	35°33'42.9"N 139°45'11.0"E	08/06/2018	pWP7-S18-CRE-02_2	AP022191	57787	0.529877	71	No hit found	No hit found	No hit found	-
222	WP7-S18-CRE-02	Klebsiella sp.	35°33'42.9"N 139°45'11.0"E	08/06/2018	pWP7-S18-CRE-02_3	AP022192	42961	0.602384	52	IncP6	No hit found	aadA2, aph(3'')-Ib, aph(6)-Id, blaOXA-2, qacEdelta1, sul1	+
223	WP7-S18-CRE-02	Klebsiella sp.	35°33'42.9"N 139°45'11.0"E	08/06/2018	pWP7-S18-CRE-02_4	AP022193	27833	0.551504	28	No hit found	No hit found	tet(C)	-
224	WP7-S18-CRE-02	Klebsiella sp.	35°33'42.9"N 139°45'11.0"E	08/06/2018	pWP7-S18-CRE-02_5	AP022194	4901	0.342583	5	No hit found	No hit found	No hit found	-
225	WP7-S18-CRE-03	Klebsiella sp.	35°33'42.9"N 139°45'11.0"E	08/06/2018	pWP7-S18-CRE-03_1	AP022196	232900	0.509498	275	pKPC-CAV1321	No hit found	No hit found	-
226	WP7-S18-CRE-03	Klebsiella sp.	35°33'42.9"N 139°45'11.0"E	08/06/2018	pWP7-S18-CRE-03_2	AP022197	57794	0.529847	72	No hit found	No hit found	No hit found	-
227	WP7-S18-CRE-03	Klebsiella sp.	35°33'42.9"N 139°45'11.0"E	08/06/2018	pWP7-S18-CRE-03_3	AP022198	42961	0.602384	52	IncP6	No hit found	aadA2, aph(3'')-Ib, aph(6)-Id, blaOXA-2, qacEdelta1, sul1	+
228	WP7-S18-CRE-03	Klebsiella sp.	35°33'42.9"N 139°45'11.0"E	08/06/2018	pWP7-S18-CRE-03_4	AP022199	28179	0.551013	29	No hit found	No hit found	tet(C)	-
229	WP7-S18-CRE-03	Klebsiella sp.	35°33'42.9"N 139°45'11.0"E	08/06/2018	pWP7-S18-CRE-03_5	AP022200	4901	0.342583	5	No hit found	No hit found	No hit found	-
230	WP7-S18-ESBL-04	Klebsiella sp.	35°33'42.9"N 139°45'11.0"E	08/06/2018	pWP7-S18-ESBL-04_1	AP022202	233726	0.509558	280	pKPC-CAV1321	No hit found	No hit found	-
231	WP7-S18-ESBL-04	Klebsiella sp.	35°33'42.9"N 139°45'11.0"E	08/06/2018	pWP7-S18-ESBL-04_2	AP022203	57788	0.529868	71	No hit found	No hit found	No hit found	-
232	WP7-S18-ESBL-04	Klebsiella sp.	35°33'42.9"N 139°45'11.0"E	08/06/2018	pWP7-S18-ESBL-04_3	AP022204	42962	0.602393	52	IncP6	No hit found	aadA2, aph(3'')-Ib, aph(6)-Id, blaOXA-2, qacEdelta1, sul1	+
233	WP7-S18-ESBL-04	Klebsiella sp.	35°33'42.9"N 139°45'11.0"E	08/06/2018	pWP7-S18-ESBL-04_4	AP022205	25896	0.557615	27	No hit found	No hit found	tet(C)	-
234	WP7-S18-ESBL-09	Escherichia coli	35°33'42.9"N 139°45'11.0"E	08/06/2018	pWP7-S18-ESBL-09_1	AP022208	214586	0.515695	255	Col156, IncFIB(AP001918), IncFII(29), IncFII(pSFO)	senB	aac(3)-IId, aadA5, aph(3'')-Ib, aph(6)-Id, blaTEM-1, dfrA17, mph(A), qacEdelta1, sul1, sul2, tet(A)	+
235	WP7-S18-ESBL-09	Escherichia coli	35°33'42.9"N 139°45'11.0"E	08/06/2018	pWP7-S18-ESBL-09_2	AP022209	5163	0.474918	5	Col156	No hit found	No hit found	-
236	WP7-S18-ESBL-09	Escherichia coli	35°33'42.9"N 139°45'11.0"E	08/06/2018	pWP7-S18-ESBL-09_3	AP022210	4073	0.513626	6	No hit found	No hit found	No hit found	-
237	WP7-S18-ESBL-09	Escherichia coli	35°33'42.9"N 139°45'11.0"E	08/06/2018	pWP7-S18-ESBL-09_5	AP022212	2089	0.471996	2	Col(BS512)	No hit found	No hit found	-
238	WP8-S17-ESBL-05	Escherichia coli	35°37'53.8"N 139°44'45.6"E	08/23/2017	pWP8-S17-ESBL-05_1	AP022216	97682	0.495618	106	No hit found	No hit found	No hit found	-
239	WP8-S17-ESBL-05	Escherichia coli	35°37'53.8"N 139°44'45.6"E	08/23/2017	pWP8-S17-ESBL-05_2	AP022217	92332	0.472805	119	No hit found	No hit found	No hit found	-
240	WP8-S17-ESBL-05	Escherichia coli	35°37'53.8"N 139°44'45.6"E	08/23/2017	pWP8-S17-ESBL-05_3	AP022218	53216	0.476323	64	IncX1	No hit found	ARR-3, aph(3')-Ia, blaCTX-M-55, blaOXA-10, cmlA5, dfrA14, qnrS1, tet(A)	+
241	WP8-S17-ESBL-05	Escherichia coli	35°37'53.8"N 139°44'45.6"E	08/23/2017	pWP8-S17-ESBL-05_4	AP022219	4086	0.498532	3	No hit found	No hit found	No hit found	-
242	WP8-S17-ESBL-05	Escherichia coli	35°37'53.8"N 139°44'45.6"E	08/23/2017	pWP8-S17-ESBL-05_5	AP022220	4027	0.501117	3	No hit found	No hit found	No hit found	-
243	WP8-S17-ESBL-12	Escherichia coli	35°37'53.8"N 139°44'45.6"E	08/23/2017	pWP8-S17-ESBL-12_1	AP022223	139020	0.51148	165	IncFIA, IncFIB(AP001918)	No hit found	blaTEM-1, catA1, tet(B)	+
244	WP8-S17-ESBL-12	Escherichia coli	35°37'53.8"N 139°44'45.6"E	08/23/2017	pWP8-S17-ESBL-12_2	AP022224	87171	0.525622	97	IncB/O/K/Z	No hit found	blaCTX-M-14	+
245	WP8-S17-ESBL-12	Escherichia coli	35°37'53.8"N 139°44'45.6"E	08/23/2017	pWP8-S17-ESBL-12_3	AP022225	70764	0.508521	84	IncFII(pSFO)	No hit found	No hit found	-
246	WP8-S17-ESBL-12	Escherichia coli	35°37'53.8"N 139°44'45.6"E	08/23/2017	pWP8-S17-ESBL-12_4	AP022226	5631	0.472385	5	No hit found	No hit found	No hit found	-
247	WP8-W18-CRE-04	Enterobacter cloacae	35°37'53.8"N 139°44'45.6"E	02/13/2018	pWP8-W18-CRE-04_1	AP022229	98736	0.529067	116	IncFIB(pQil)	No hit found	aac(6')-Ia, blaCTX-M-2, blaIMP-11, qacEdelta1, qnrA1, sul1	+
248	WP8-W18-CRE-04	Enterobacter cloacae	35°37'53.8"N 139°44'45.6"E	02/13/2018	pWP8-W18-CRE-04_2	AP022230	42731	0.350027	54	No hit found	No hit found	No hit found	-
249	WP8-W18-CRE-04	Enterobacter cloacae	35°37'53.8"N 139°44'45.6"E	02/13/2018	pWP8-W18-CRE-04_3	AP022231	11175	0.542908	8	No hit found	No hit found	No hit found	-
250	WP8-W18-CRE-04	Enterobacter cloacae	35°37'53.8"N 139°44'45.6"E	02/13/2018	pWP8-W18-CRE-04_4	AP022232	9495	0.481727	11	No hit found	No hit found	No hit found	-
251	WP8-W18-CRE-04	Enterobacter cloacae	35°37'53.8"N 139°44'45.6"E	02/13/2018	pWP8-W18-CRE-04_5	AP022233	5943	0.482585	8	No hit found	No hit found	No hit found	-
252	WP8-W18-CRE-04	Enterobacter cloacae	35°37'53.8"N 139°44'45.6"E	02/13/2018	pWP8-W18-CRE-04_6	AP022234	5010	0.44012	6	No hit found	No hit found	No hit found	-
253	WP8-W18-CRE-04	Enterobacter cloacae	35°37'53.8"N 139°44'45.6"E	02/13/2018	pWP8-W18-CRE-04_7	AP022235	4820	0.562863	6	No hit found	No hit found	No hit found	-
254	WP8-W18-CRE-04	Enterobacter cloacae	35°37'53.8"N 139°44'45.6"E	02/13/2018	pWP8-W18-CRE-04_8	AP022236	4165	0.464826	4	No hit found	No hit found	No hit found	-
255	WP8-W18-CRE-04	Enterobacter cloacae	35°37'53.8"N 139°44'45.6"E	02/13/2018	pWP8-W18-CRE-04_9	AP022237	2442	0.489762	2	No hit found	No hit found	No hit found	-
256	WP8-W18-ESBL-11	Acinetobacter baumannii	35°37'53.8"N 139°44'45.6"E	02/13/2018	pWP8-W18-ESBL-11_1	AP022239	114365	0.412854	121	No hit found	No hit found	No hit found	-
257	WP8-W18-ESBL-11	Acinetobacter baumannii	35°37'53.8"N 139°44'45.6"E	02/13/2018	pWP8-W18-ESBL-11_2	AP022240	10735	0.424592	12	No hit found	No hit found	No hit found	-
258	WP8-S18-CRE-01	Aeromonas caviae	35°37'53.8"N 139°44'45.6"E	08/06/2018	pWP8-S18-CRE-01_1	AP022242	153814	0.54222	141	No hit found	No hit found	aac(6')-Ia, aadA2, blaOXA-732, qacEdelta1, sul1	+
259	WP8-S18-CRE-01	Aeromonas caviae	35°37'53.8"N 139°44'45.6"E	08/06/2018	pWP8-S18-CRE-01_2	AP022243	53629	0.587611	62	IncP6	No hit found	blaKPC-2, mph(A)	+
260	WP8-S18-CRE-01	Aeromonas caviae	35°37'53.8"N 139°44'45.6"E	08/06/2018	pWP8-S18-CRE-01_3	AP022244	8098	0.522475	12	No hit found	No hit found	No hit found	-
261	WP8-S18-CRE-02	Escherichia coli	35°37'53.8"N 139°44'45.6"E	08/06/2018	pWP8-S18-CRE-02_1	AP022246	145389	0.509812	150	IncFIB(AP001918)	cma, iroB, iroC, iroD, iroE, iroN, iss	blaTEM-20, dfrA14, floR, qnrS1, tet(A)	+
262	WP8-S18-CRE-02	Escherichia coli	35°37'53.8"N 139°44'45.6"E	08/06/2018	pWP8-S18-CRE-02_2	AP022247	75556	0.524366	86	IncFII(pCoo)	No hit found	floR	-
263	WP8-S18-CRE-02	Escherichia coli	35°37'53.8"N 139°44'45.6"E	08/06/2018	pWP8-S18-CRE-02_3	AP022248	49365	0.463243	66	IncX1	No hit found	aph(3')-Ia, blaCTX-M-55, floR, fosA3, qnrS2	+
264	WP8-S18-CRE-02	Escherichia coli	35°37'53.8"N 139°44'45.6"E	08/06/2018	pWP8-S18-CRE-02_4	AP022249	46158	0.466506	59	IncX3	No hit found	blaNDM-5, ble	+
265	WP8-S18-CRE-02	Escherichia coli	35°37'53.8"N 139°44'45.6"E	08/06/2018	pWP8-S18-CRE-02_5	AP022250	3274	0.431582	3	Col(pHAD28)	No hit found	No hit found	-
266	WP8-S18-CRE-02	Escherichia coli	35°37'53.8"N 139°44'45.6"E	08/06/2018	pWP8-S18-CRE-02_6	AP022251	3067	0.469188	4	No hit found	No hit found	No hit found	-
267	WP8-S18-ESBL-02	Aeromonas hydrophila	35°37'53.8"N 139°44'45.6"E	08/06/2018	pWP8-S18-ESBL-02_1	AP022253	39071	0.582043	46	IncP6	No hit found	blaKPC-2	+
268	WP8-S18-ESBL-04	Aeromonas caviae	35°37'53.8"N 139°44'45.6"E	08/06/2018	pWP8-S18-ESBL-04_1	AP022255	58136	0.538943	51	No hit found	No hit found	blaCTX-M-3	+
269	WP8-S18-ESBL-06	Klebsiella sp.	35°37'53.8"N 139°44'45.6"E	08/06/2018	pWP8-S18-ESBL-06_1	AP022257	128811	0.512014	132	IncFIB(K), IncFIB(pB171)	No hit found	No hit found	-
270	WP8-S18-ESBL-06	Klebsiella sp.	35°37'53.8"N 139°44'45.6"E	08/06/2018	pWP8-S18-ESBL-06_2	AP022258	72104	0.517073	81	IncR, IncY	No hit found	No hit found	-
271	WP8-S18-ESBL-06	Klebsiella sp.	35°37'53.8"N 139°44'45.6"E	08/06/2018	pWP8-S18-ESBL-06_3	AP022259	5169	0.46508	6	No hit found	No hit found	No hit found	-
272	WP8-S18-ESBL-06	Klebsiella sp.	35°37'53.8"N 139°44'45.6"E	08/06/2018	pWP8-S18-ESBL-06_4	AP022260	4246	0.544512	7	No hit found	No hit found	No hit found	-
273	WP8-S18-ESBL-07	Escherichia coli	35°37'53.8"N 139°44'45.6"E	08/06/2018	pWP8-S18-ESBL-07_1	AP022262	126588	0.443107	146	IncFIC(FII), IncFII(pSFO)	aap, aap/aspU, astA	No hit found	-
274	WP8-S18-ESBL-07	Escherichia coli	35°37'53.8"N 139°44'45.6"E	08/06/2018	pWP8-S18-ESBL-07_2	AP022263	91233	0.507262	100	IncB/O/K/Z	No hit found	blaCTX-M-15, qnrS1	+
275	WP8-S18-ESBL-11	Aeromonas veronii	35°37'53.8"N 139°44'45.6"E	08/06/2018	pWP8-S18-ESBL-11_1	AP022265	37223	0.579964	57	No hit found	No hit found	No hit found	-
276	WP8-S18-ESBL-11	Aeromonas veronii	35°37'53.8"N 139°44'45.6"E	08/06/2018	pWP8-S18-ESBL-11_2	AP022266	5942	0.495624	6	No hit found	No hit found	No hit found	-
277	WP8-S18-ESBL-11	Aeromonas veronii	35°37'53.8"N 139°44'45.6"E	08/06/2018	pWP8-S18-ESBL-11_3	AP022267	2838	0.582805	3	No hit found	No hit found	No hit found	-
278	WP8-W19-CRE-01	Raoultella ornithinolytica	35°37'53.8"N 139°44'45.6"E	02/05/2019	pWP8-W19-CRE-01_1	AP022269	241445	0.501742	265	IncFIB(K), IncX3	No hit found	blaNDM-5, ble	+
279	WP8-W19-CRE-01	Raoultella ornithinolytica	35°37'53.8"N 139°44'45.6"E	02/05/2019	pWP8-W19-CRE-01_2	AP022270	148619	0.547588	171	No hit found	No hit found	aac(6')-Il, blaGES-24, catB6	+
280	WP8-W19-CRE-01	Raoultella ornithinolytica	35°37'53.8"N 139°44'45.6"E	02/05/2019	pWP8-W19-CRE-01_3	AP022271	86933	0.543223	103	No hit found	No hit found	aph(3'')-Ib, aph(6)-Id, blaLAP-2, dfrA14, floR, qnrS1, sul2, tet(A)	+
281	WP8-W19-CRE-01	Raoultella ornithinolytica	35°37'53.8"N 139°44'45.6"E	02/05/2019	pWP8-W19-CRE-01_4	AP022272	41197	0.348569	50	No hit found	No hit found	No hit found	-
282	WP8-W19-CRE-02	Enterobacter cloacae	35°37'53.8"N 139°44'45.6"E	02/05/2019	pWP8-W19-CRE-02_1	AP022275	132349	0.485157	127	No hit found	No hit found	No hit found	-
283	WP8-W19-CRE-02	Enterobacter cloacae	35°37'53.8"N 139°44'45.6"E	02/05/2019	pWP8-W19-CRE-02_2	AP022276	128763	0.522231	139	IncFIB(pECLA)	No hit found	aph(3'')-Ib, aph(6)-Id	-
284	WP8-W19-CRE-02	Enterobacter cloacae	35°37'53.8"N 139°44'45.6"E	02/05/2019	pWP8-W19-CRE-02_3	AP022277	46974	0.586942	60	IncP6	No hit found	blaKPC-2	+
285	WP8-W19-CRE-02	Enterobacter cloacae	35°37'53.8"N 139°44'45.6"E	02/05/2019	pWP8-W19-CRE-02_4	AP022278	13354	0.605212	13	IncQ1	No hit found	aac(6')-Ia	-
286	WP8-W19-CRE-02	Enterobacter cloacae	35°37'53.8"N 139°44'45.6"E	02/05/2019	pWP8-W19-CRE-02_5	AP022279	4898	0.565741	10	No hit found	No hit found	No hit found	-
287	WP8-W19-CRE-02	Enterobacter cloacae	35°37'53.8"N 139°44'45.6"E	02/05/2019	pWP8-W19-CRE-02_6	AP022280	4450	0.447865	4	Col(pHAD28)	No hit found	No hit found	-
288	WP8-W19-CRE-03	Aeromonas veronii	35°37'53.8"N 139°44'45.6"E	02/05/2019	pWP8-W19-CRE-03_1	AP022282	166424	0.542235	158	No hit found	No hit found	aac(6')-Ia, aadA2, blaOXA-732, qacEdelta1, sul1	+
289	WP8-W19-CRE-03	Aeromonas veronii	35°37'53.8"N 139°44'45.6"E	02/05/2019	pWP8-W19-CRE-03_2	AP022283	47395	0.586475	58	IncP6	No hit found	blaKPC-2	+
290	WP8-W19-CRE-03	Aeromonas veronii	35°37'53.8"N 139°44'45.6"E	02/05/2019	pWP8-W19-CRE-03_3	AP022284	12173	0.590816	17	No hit found	No hit found	No hit found	-
291	WP8-W19-CRE-03	Aeromonas veronii	35°37'53.8"N 139°44'45.6"E	02/05/2019	pWP8-W19-CRE-03_4	AP022285	5914	0.544809	7	No hit found	No hit found	No hit found	-
292	WP8-W19-CRE-03	Aeromonas veronii	35°37'53.8"N 139°44'45.6"E	02/05/2019	pWP8-W19-CRE-03_5	AP022286	4897	0.565652	8	No hit found	No hit found	No hit found	-
293	WP9-S17-ESBL-11	Escherichia coli	35°37'49.9"N 139°47'02.9"E	07/10/2017	pWP9-S17-ESBL-11_1	AP022288	127169	0.471019	140	IncFIB(AP001918), IncFII(pSFO)	No hit found	blaTEM-1C	+
	WP9-S17-ESBL-11	Escherichia coli	35°37'49.9"N 139°47'02.9"E	07/10/2017	pWP9-S17-ESBL-11_2	AP022289	82448	0.5	90	No hit found	No hit found	No hit found	-
294	WP9-W18-ESBL-04	Aeromonas veronii	35°37'49.9"N 139°47'02.9"E	02/13/2018	pWP9-W18-ESBL-04_1	AP022291	131195	0.546667	132	No hit found	No hit found	No hit found	-
295	WP9-W18-ESBL-04	Aeromonas veronii	35°37'49.9"N 139°47'02.9"E	02/13/2018	pWP9-W18-ESBL-04_2	AP022292	9170	0.550382	9	No hit found	No hit found	qnrS2	-
296	WP9-W18-ESBL-04	Aeromonas veronii	35°37'49.9"N 139°47'02.9"E	02/13/2018	pWP9-W18-ESBL-04_3	AP022293	2881	0.583478	3	No hit found	No hit found	No hit found	-
297	WP9-W18-ESBL-04	Aeromonas veronii	35°37'49.9"N 139°47'02.9"E	02/13/2018	pWP9-W18-ESBL-04_4	AP022294	2809	0.562834	4	No hit found	No hit found	No hit found	-
298	BEC1-S17-ESBL-07	Escherichia coli	35°37'50.0"N 139°46'31.3"E	07/10/2017	pBEC1-S17-ESBL-07_1	AP022296	105884	0.529532	120	IncB/O/K/Z	No hit found	blaCTX-M-14, mph(A)	+
299	BEC1-S17-ESBL-07	Escherichia coli	35°37'50.0"N 139°46'31.3"E	07/10/2017	pBEC1-S17-ESBL-07_2	AP022297	3372	0.551305	5	No hit found	No hit found	No hit found	-
300	BEC1-S17-ESBL-09	Escherichia coli	35°37'50.0"N 139°46'31.3"E	07/10/2017	pBEC1-S17-ESBL-09_1	AP022299	123266	0.483832	142	IncFIB(AP001918), IncFII(pRSB107)	aap, aap/aspU, aar, aatA, agg3A, agg3B, agg3C, agg3D, aggR, astA	No hit found	-
301	BEC1-S17-ESBL-09	Escherichia coli	35°37'50.0"N 139°46'31.3"E	07/10/2017	pBEC1-S17-ESBL-09_2	AP022300	83140	0.524994	101	IncFII	No hit found	blaDHA-1, dfrA17, mph(A), qnrB4, sul1	+
302	BEC1-S17-ESBL-09	Escherichia coli	35°37'50.0"N 139°46'31.3"E	07/10/2017	pBEC1-S17-ESBL-09_3	AP022301	7936	0.416583	10	ColRNAI	No hit found	No hit found	-
303	BEC1-S18-ESBL-01	Acinetobacter sp.	35°37'50.0"N 139°46'31.3"E	08/06/2018	pBEC1-S18-ESBL-01_1	AP022303	88315	0.399151	90	No hit found	No hit found	No hit found	-
304	BEC1-S18-ESBL-01	Acinetobacter sp.	35°37'50.0"N 139°46'31.3"E	08/06/2018	pBEC1-S18-ESBL-01_2	AP022304	11158	0.351138	13	No hit found	No hit found	No hit found	-
