# Supplementary material for: Comprehensive Genome and Plasmidome Analysis of Antimicrobial Resistant Bacteria in Wastewater Treatment Plant Effluent of Tokyo
Source: Antibiotics (Basel). 2022 Sep 21;11(10):1283. doi: 10.3390/antibiotics11101283 (PMC9598598; doi:10.3390/antibiotics11101283)
Supplement: Supplementary file 1 [file antibiotics-11-01283-s001.zip › Table_S6.xlsx]

## Sheet: Table S6
Table S6. Complete plasmid sequence list for plasmidome analysis
Accession number	Plasmid name	Data from	NMDS1 (x-axis)	NMDS2 (y-axis)	Plasmid length (bp)	Number of genes	Community (method: multi-level)	Color legend for community	Organism	Genus	Color legend for Genus	Year	Country	Continent	Color legend for Continent	Host	Source	Isolation source category	Color legend for isolation source category	Plasmid Inc type	Detected AMR genes	bla gene type	Color legend for bla gene type
CP022176	pS44-1	NCBI nucleotide	0.00340268	-0.0894527	216870	231	#1	#339900	Aeromonas salmonicida	Aeromonas	#0086AB	2014	China	Asia	#C7243A	Atlantic salmon	The RAS Atlantic Salmon facility	Animal	#5D639E	No hit found	ARR-3, aac(3)-IId, aac(6')-Ib-cr, aph(3'')-Ib, aph(3')-Ia, aph(6)-Id, blaOXA-1, catB3, dfrA5, floR, mph(A), qacEdelta1, qnrVC6, sul1	other	#8F8F8F
AP022282	pWP8-W19-CRE-03_1	this study	-0.303925	-0.253436	166424	158	#1	#339900	Aeromonas veronii	Aeromonas	#0086AB	2019	Japan	Asia	#C7243A	N/A	wastewater treatment plant effluent	Environment	#0086AB	No hit found	aac(6')-Ia, aadA2, blaOXA-732, qacEdelta1, sul1	other	#8F8F8F
AP022242	pWP8-S18-CRE-01_1	this study	-0.303925	-0.253436	153814	141	#1	#339900	Aeromonas caviae	Aeromonas	#0086AB	2018	Japan	Asia	#C7243A	N/A	wastewater treatment plant effluent	Environment	#0086AB	No hit found	aac(6')-Ia, aadA2, blaOXA-732, qacEdelta1, sul1	other	#8F8F8F
AP019196	pGSH8M-1-1	NCBI nucleotide	-0.303925	-0.253436	153814	158	#1	#339900	Aeromonas caviae	Aeromonas	#0086AB	2018	Japan	Asia	#C7243A	N/A	wastewater treatment plant effluent	Environment	#0086AB	No hit found	aac(6')-Ia, aadA2, blaOXA-732, qacEdelta1, sul1	other	#8F8F8F
CP031216	pEsST80_L1_NDM	NCBI nucleotide	0.0515547	-0.173251	98533	121	#1	#339900	Escherichia coli	Escherichia	#C7243A	2017	United Kingdom	Europe	#A4C520	Homo sapiens	rectal swab	Human	#C7243A	IncM2	ARR-3, aac(3)-IId, aac(6')-Ib-cr, aadA16, blaNDM-1, blaOXA-10, blaTEM-1, ble, dfrA27, mph(A), qacEdelta1, sul1	blaNDM	#0086AB
CP042501	pE76_002	NCBI nucleotide	-0.0271447	-0.11503	96541	118	#1	#339900	Enterobacter sp.	Enterobacter	#A4C520	2014	Australia	Oceania	#EDAD0B	N/A	Shower 3	Environment	#0086AB	No hit found	aac(3)-IId, blaIMP-4, blaTEM-1, catB3, mph(A), qacEdelta1, qacG2, qnrB2, sul1	blaIMP	#A4C520
AP022128	pWP5-S18-CRE-02_2	this study	0.0763648	-0.189931	92491	110	#1	#339900	Enterobacter cloacae	Enterobacter	#A4C520	2018	Japan	Asia	#C7243A	N/A	wastewater treatment plant effluent	Environment	#0086AB	IncM2	aadA2, armA, blaCTX-M-3, blaTEM-1, dfrA12, mph(E), msr(E), qacEdelta1, sul1	blaCTX-M	#C7243A
CP042532	pC9_002	NCBI nucleotide	-0.0183136	-0.114416	88956	113	#1	#339900	Klebsiella aerogenes	Klebsiella	#EDAD0B	2008	Australia	Oceania	#EDAD0B	Homo sapiens	clinical sample	Human	#C7243A	No hit found	aac(3)-IId, blaIMP-4, blaTEM-1, catB3, mph(A), qacEdelta1, qacG2, qnrB2, sul1	blaIMP	#A4C520
CP042542	pC4_002	NCBI nucleotide	-0.016536	-0.114312	88956	113	#1	#339900	Enterobacter hormaechei	Enterobacter	#A4C520	2007	Australia	Oceania	#EDAD0B	Homo sapiens	clinical sample	Human	#C7243A	No hit found	aac(3)-IId, blaIMP-4, blaTEM-1, catB3, mph(A), qacEdelta1, qacG2, qnrB2, sul1	blaIMP	#A4C520
CP042568	pC44_002	NCBI nucleotide	-0.0199924	-0.114597	88956	113	#1	#339900	Enterobacter hormaechei	Enterobacter	#A4C520	2013	Australia	Oceania	#EDAD0B	Homo sapiens	clinical sample	Human	#C7243A	No hit found	aac(3)-IId, blaIMP-4, blaTEM-1, catB3, mph(A), qacEdelta1, qacG2, qnrB2, sul1	blaIMP	#A4C520
AP019667	pTMTA63632	NCBI nucleotide	-0.106955	-0.0595729	88953	114	#1	#339900	Klebsiella pneumoniae	Klebsiella	#EDAD0B	2016	Japan	Asia	#C7243A	Homo sapines	ascites	Human	#C7243A	IncM1	aac(6')-Ia, blaIMP-68, blaTEM-1, qacEdelta1, sul1	blaIMP	#A4C520
CP042526	pE11_002	NCBI nucleotide	-0.0159481	-0.120185	87731	110	#1	#339900	Citrobacter freundii	Citrobacter	#007AB7	2012	Australia	Oceania	#EDAD0B	N/A	Shower 3	Environment	#0086AB	No hit found	aac(3)-IId, blaIMP-4, blaTEM-1, catB3, mph(A), qacEdelta1, qacG2, qnrB2, sul1	blaIMP	#A4C520
CP042537	pE51_003	NCBI nucleotide	-0.0162025	-0.113755	87731	110	#1	#339900	Citrobacter freundii	Citrobacter	#007AB7	2013	Australia	Oceania	#EDAD0B	N/A	Shower 3	Environment	#0086AB	No hit found	aac(3)-IId, blaIMP-4, blaTEM-1, catB3, mph(A), qacEdelta1, qacG2, qnrB2, sul1	blaIMP	#A4C520
KP294350	pARM26	NCBI nucleotide	-0.145669	-0.0832418	86948	112	#1	#339900	uncultured bacterium	other	#8F8F8F	N/A	Poland	Europe	#A4C520	N/A	wastewater treatment plant	Environment	#0086AB	No hit found	aac(3)-I, aac(3)-Ia, blaSHV-5, qacEdelta1, sul1, tet(A)	other	#8F8F8F
AP018455	pMRY13-134EAE_1	NCBI nucleotide	-0.114168	-0.170574	86881	110	#1	#339900	Klebsiella aerogenes	Klebsiella	#EDAD0B	2013	Japan	Asia	#C7243A	Homo sapiens	urine	Human	#C7243A	IncM2	aadA24, blaIMP-1, qacEdelta1, qacG2, sul1	blaIMP	#A4C520
CP042574	pE5_003	NCBI nucleotide	-0.0153112	-0.113277	86404	109	#1	#339900	Enterobacter hormaechei	Enterobacter	#A4C520	2012	Australia	Oceania	#EDAD0B	N/A	Shower 3	Environment	#0086AB	No hit found	aac(3)-IId, blaIMP-4, blaTEM-1, catB3, mph(A), qacEdelta1, qacG2, qnrB2, sul1	blaIMP	#A4C520
MG516907	pEa1631	NCBI nucleotide	-0.0494776	0.166569	85489	105	#1	#339900	Klebsiella aerogenes	Klebsiella	#EDAD0B	N/A	Australia	Oceania	#EDAD0B	N/A	silver gull	Animal	#5D639E	IncM2	aac(3)-IId, blaIMP-4, blaTEM-1, catB3, mph(A), qacEdelta1, qacG2, sul1	blaIMP	#A4C520
CP031235	pEsST410_NW_NDM	NCBI nucleotide	-0.0354208	0.146433	85456	108	#1	#339900	Escherichia coli	Escherichia	#C7243A	2017	United Kingdom	Europe	#A4C520	Homo sapiens	rectal swab	Human	#C7243A	IncM2	armA, blaCTX-M-3, blaNDM-1, ble, mph(E), msr(E), sul1	blaCTX-M & blaNDM	#E4EEB5
CM008908	p20ES-93	NCBI nucleotide	-0.00687243	-0.0343396	84608	105	#1	#339900	Enterobacter cloacae	Enterobacter	#A4C520	2013	Romania	Europe	#A4C520	Homo sapiens	blood culture	Human	#C7243A	IncM1	aac(3)-IIa, aac(6')-Ib-cr, aph(3'')-Ib, aph(6)-Id, blaOXA-1, blaSCO-1, blaTEM-1, tet(A)	other	#8F8F8F
CM008906	p22ES-84	NCBI nucleotide	0.0353722	0.156667	83956	112	#1	#339900	Enterobacter hormaechei	Enterobacter	#A4C520	2013	Romania	Europe	#A4C520	Homo sapiens	wound pus	Human	#C7243A	IncM2	aac(3)-IId, aac(6')-Ib-cr, blaCTX-M-3, blaOXA-1, blaTEM-1	blaCTX-M	#C7243A
CP042580	pC16_002	NCBI nucleotide	0.00354634	-0.109678	82010	104	#1	#339900	Enterobacter kobei	Enterobacter	#A4C520	2009	Australia	Oceania	#EDAD0B	Homo sapiens	clinical sample	Human	#C7243A	No hit found	aac(3)-IId, blaIMP-4, blaTEM-1, catB3, mph(A), qacEdelta1, qacG2, sul1	blaIMP	#A4C520
CP042509	pE1_004	NCBI nucleotide	0.00354634	-0.109678	82010	104	#1	#339900	Leclercia adecarboxylata	other	#8F8F8F	2012	Australia	Oceania	#EDAD0B	N/A	Shower 3	Environment	#0086AB	No hit found	aac(3)-IId, blaIMP-4, blaTEM-1, catB3, mph(A), qacEdelta1, qacG2, sul1	blaIMP	#A4C520
AP018454	pMRY13-133KPN_2	NCBI nucleotide	-0.0865067	-0.184151	78997	102	#1	#339900	Klebsiella pneumoniae	Klebsiella	#EDAD0B	2013	Japan	Asia	#C7243A	Homo sapiens	stool	Human	#C7243A	IncM2	aadA24, blaIMP-1, qacEdelta1, qacG2, sul1	blaIMP	#A4C520
CP026156	pB12AN_1	NCBI nucleotide	-0.0856112	-0.148166	77359	100	#1	#339900	Klebsiella pneumoniae	Klebsiella	#EDAD0B	2011	China	Asia	#C7243A	Homo sapiens	sputum	Human	#C7243A	IncM2	aac(3)-IId, aac(6')-Ib-cr, blaTEM-1, mph(E), msr(E), qacEdelta1, sul1	other	#8F8F8F
CP031322	pEsST2350_SE_NDM	NCBI nucleotide	-0.138335	0.0952553	75645	95	#1	#339900	Escherichia coli	Escherichia	#C7243A	2018	United Kingdom	Europe	#A4C520	Homo sapiens	rectal swab	Human	#C7243A	IncM2	blaNDM-1, blaTEM-1, ble, sul1	blaNDM	#0086AB
CM010662	pKp_SE1_NDM	NCBI nucleotide	-0.0586973	0.13318	75627	99	#1	#339900	Klebsiella pneumoniae	Klebsiella	#EDAD0B	2017	United Kingdom	Europe	#A4C520	Homo sapiens	rectal swab	Human	#C7243A	IncM2	blaNDM-1, blaTEM-1, ble, sul1	blaNDM	#0086AB
CP024878	pNH25.4	NCBI nucleotide	-0.0430557	-0.0846436	73339	88	#1	#339900	Klebsiella pneumoniae	Klebsiella	#EDAD0B	2016	Thailand	Asia	#C7243A	Homo sapiens	sputum	Human	#C7243A	IncL	blaSHV-12, blaTEM-1	other	#8F8F8F
CP018974	pEC545_KPC	NCBI nucleotide	-0.0882077	-0.0396664	70876	93	#1	#339900	Escherichia coli	Escherichia	#C7243A	2011	Viet Nam	Asia	#C7243A	Homo sapiens	N/A	Human	#C7243A	IncM1	aac(6')-Ib-cr, blaKPC-2, blaOXA-1, catB3	blaKPC	#009250
CP014298	unnamed2	NCBI nucleotide	0.0472768	0.178733	70438	95	#1	#339900	Klebsiella pneumoniae	Klebsiella	#EDAD0B	2015	N/A	N/A	#8F8F8F	Homo sapiens	N/A	Human	#C7243A	IncM2	aac(6')-Ib-cr, blaCTX-M-3, blaOXA-1	blaCTX-M	#C7243A
CP042548	pC52_003	NCBI nucleotide	0.0481349	-0.136793	59124	77	#1	#339900	Klebsiella michiganensis	Klebsiella	#EDAD0B	2014	Australia	Oceania	#EDAD0B	Homo sapiens	clinical sample	Human	#C7243A	IncN3	blaCTX-M-3, blaIMP-4, catB3, mph(A), qacEdelta1, qacG2, qnrB2, sul1	blaCTX-M & blaIMP	#EFB7BF
CP026497	pKp616_2	NCBI nucleotide	-0.00149123	0.144911	55141	70	#1	#339900	Klebsiella pneumoniae	Klebsiella	#EDAD0B	2009	Iran	Asia	#C7243A	Homo sapiens	urine	Human	#C7243A	IncM1	blaSHV-12	other	#8F8F8F
CP032397	p22429	NCBI nucleotide	0.0820676	-0.0899101	329264	377	#2	#3333FF	Salmonella enterica	Salmonella	#009250	N/A	USA	North America	#0086AB	cattle	N/A	Animal	#5D639E	IncC, IncFIA, IncFIB(AP001918), IncFII(S), IncX1	ant(3'')-Ia, aph(3'')-Ib, aph(3')-Ia, aph(6)-Id, blaCMY-2, blaTEM-1, floR, qacEdelta1, sul1, sul2, tet(A)	blaCMY	#5D639E
CP028804	pCMY2_085072	NCBI nucleotide	-0.0654831	-0.0261347	323935	372	#2	#3333FF	Klebsiella pneumoniae	Klebsiella	#EDAD0B	2015	China	Asia	#C7243A	Homo sapiens	N/A	Human	#C7243A	IncC, IncFIB(K)	aac(3)-IIa, aadA2, aph(3'')-Ib, aph(3')-Ia, aph(6)-Id, blaCMY-2, dfrA12, erm(B), floR, mph(A), qacEdelta1, sul1, sul2, tet(A)	blaCMY	#5D639E
MN101850	p13ZX28-272	NCBI nucleotide	0.0382034	-0.049185	272413	319	#2	#3333FF	Escherichia coli	Escherichia	#C7243A	2013	China	Asia	#C7243A	Homo sapiens	feces	Human	#C7243A	IncC, IncFII	ARR-3, aac(3)-IId, aadA16, blaCTX-M-27, blaNDM-1, blaSFO-1, blaTEM-1, ble, dfrA27, mph(A), mph(E), msr(E), qacEdelta1, sul1	blaCTX-M & blaNDM	#E4EEB5
CP019001	pECAZ155_KPC	NCBI nucleotide	0.051306	-0.0397922	272202	322	#2	#3333FF	Escherichia coli	Escherichia	#C7243A	2013	China	Asia	#C7243A	Homo sapiens	N/A	Human	#C7243A	IncC	aac(6')-Il, aph(3'')-Ib, aph(6)-Id, blaCMY-2, blaKPC-2, floR, qacEdelta1, sul1, sul2, tet(A), tet(B)	blaCMY & blaKPC	#A8D4EA
CP024192	unnamed1	NCBI nucleotide	-0.0208796	-0.104312	221606	279	#2	#3333FF	Klebsiella pneumoniae	Klebsiella	#EDAD0B	2013	Australia	Oceania	#EDAD0B	Homo sapiens	rectal swab	Human	#C7243A	IncC	aac(3)-IId, blaIMP-4, blaTEM-1, catB3, dfrA35, mph(A), qacEdelta1, qacG2, sul1, tet(A)	blaIMP	#A4C520
CP023948	unnamed1	NCBI nucleotide	-0.148345	-0.00278163	219350	277	#2	#3333FF	Klebsiella pneumoniae	Klebsiella	#EDAD0B	2014	Canada	North America	#0086AB	Homo sapiens	Rectal	Human	#C7243A	IncC, IncFIB(pQil), IncFII(pKP91)	blaNDM-1, ble, dfrA14, qacEdelta1, rmtC, sul1	blaNDM	#0086AB
CP022170	pS121-1a	NCBI nucleotide	-0.108074	-0.0461333	195805	225	#2	#3333FF	Aeromonas salmonicida	Aeromonas	#0086AB	2015	China	Asia	#C7243A	Atlantic salmon	The RAS Atlantic Salmon facility	Animal	#5D639E	No hit found	aac(6')-Ib-cr, blaOXA-1, blaOXA-10, catB3, cmlA5, dfrA14, floR, mph(E), msr(E), qacEdelta1, qnrVC4, sul1, tet(E)	other	#8F8F8F
CP023274	pPmi70746_1	NCBI nucleotide	-0.0618345	-0.120498	191769	224	#2	#3333FF	Proteus mirabilis	other	#8F8F8F	2013	Sweden	Europe	#A4C520	Homo sapiens	feces	Human	#C7243A	IncC	ARR-3, aadA2, aph(3'')-Ib, aph(3')-VI, aph(6)-Id, armA, blaCMY-4, blaNDM-1, blaOXA-10, cmlA5, dfrA12, dfrA14, floR, mph(E), msr(E), qacEdelta1, sul1, sul2, tet(A)	blaCMY & blaNDM	#C8CAE3
CP031362	p3	NCBI nucleotide	0.143138	-0.186055	190543	209	#2	#3333FF	Salmonella enterica	Salmonella	#009250	2015	Brazil	South America	#5D639E	chicken	cecum	Animal	#5D639E	IncC	blaCMY-2, sul2, tet(A)	blaCMY	#5D639E
CP015139	pEC732_IMP14	NCBI nucleotide	0.0422804	-0.242305	186826	222	#2	#3333FF	Escherichia coli	Escherichia	#C7243A	2012	Thailand	Asia	#C7243A	Homo sapiens	N/A	Human	#C7243A	IncC	ARR-3, aacA34, ant(2'')-Ia, aph(3')-VIa, blaIMP-48, blaOXA-10, cmlA5, mph(A), qacEdelta1, qacL, sul1	blaIMP	#A4C520
CP044075	unnamed1	NCBI nucleotide	-0.0160233	-0.223018	186363	228	#2	#3333FF	Providencia stuartii	other	#8F8F8F	N/A	USA	North America	#0086AB	Homo sapiens	clinical isolate	Human	#C7243A	IncC	aac(3)-II, aac(6')-IIc, arr, blaOXA-10, cmlA5, floR, qacEdelta1, qnrB4, sul1, sul2	other	#8F8F8F
AP019688	pTMSNI47-1	NCBI nucleotide	-0.0435517	-0.226731	185311	230	#2	#3333FF	Klebsiella quasipneumoniae	Klebsiella	#EDAD0B	2018	Japan	Asia	#C7243A	N/A	sewage	Environment	#0086AB	IncC	ARR-3, blaCTX-M-2, blaDHA-1, blaKHM-1, blaOXA-10, cmlA5, dfrA14, qacEdelta1, qnrB4, sul1	blaCTX-M	#C7243A
MH763829	pCFJY-17	NCBI nucleotide	-0.0109103	-0.191968	182188	214	#2	#3333FF	Citrobacter freundii	Citrobacter	#007AB7	N/A	China	Asia	#C7243A	Poecilia reticulata	N/A	Animal	#5D639E	IncC	ARR-3, blaDHA-1, blaOXA-10, blaSHV-12, cmlA5, dfrA14, floR, mph(A), qacEdelta1, qnrB4, sul1, sul2	other	#8F8F8F
AP022080	pWP4-S18-CRE-04_2	this study	-0.0343849	-0.19813	176026	200	#2	#3333FF	Klebsiella pneumoniae	Klebsiella	#EDAD0B	2018	Japan	Asia	#C7243A	N/A	wastewater treatment plant effluent	Environment	#0086AB	IncC	ARR-3, blaDHA-1, blaOXA-10, cmlA5, dfrA14, floR, qacEdelta1, qnrB4, sul1, sul2	other	#8F8F8F
CP009413	pCFSAN007427_01	NCBI nucleotide	0.0035014	-0.132846	175517	208	#2	#3333FF	Salmonella enterica	Salmonella	#009250	2009	USA	North America	#0086AB	N/A	Ground Turkey	Food	#A4C520	IncC	aac(3)-VIa, ant(3'')-Ia, aph(3'')-Ib, aph(6)-Id, blaCMY-2, blaTEM-1, floR, qacEdelta1, sul1, sul2, tet(A)	blaCMY	#5D639E
JF267651	pSD_174	NCBI nucleotide	0.0251836	-0.214646	173673	202	#2	#3333FF	Salmonella enterica	Salmonella	#009250	N/A	N/A	N/A	#8F8F8F	cattle	N/A	Animal	#5D639E	IncC	ant(3'')-Ia, aph(3'')-Ib, aph(6)-Id, blaCMY-2, floR, qacEdelta1, sul1, sul2, tet(A)	blaCMY	#5D639E
CP017084	pT212	NCBI nucleotide	0.0333895	-0.189738	171489	209	#2	#3333FF	Proteus mirabilis	other	#8F8F8F	2013	China	Asia	#C7243A	Homo sapiens	sputum	Human	#C7243A	IncC	aac(3)-IId, aadA2, aph(3'')-Ib, aph(3')-Ia, aph(6)-Id, blaCTX-M-14, blaTEM-1, dfrA12, rmtB1, sul2, tet(G)	blaCTX-M	#C7243A
KP975074	pMRVIM0912	NCBI nucleotide	0.00831972	-0.272107	168041	207	#2	#3333FF	Citrobacter freundii	Citrobacter	#007AB7	N/A	USA	North America	#0086AB	Homo sapiens	Surveillance swab	Human	#C7243A	IncC	blaCTX-M-39, blaTEM-1, blaVIM-4, catA1, qacEdelta1, sul1, tet(C)	blaCTX-M	#C7243A
KR827393	pKAZ4	NCBI nucleotide	-0.0567397	-0.166753	166991	199	#2	#3333FF	uncultured bacterium	other	#8F8F8F	2012	India	Asia	#C7243A	N/A	Kazipally Lake sediment	Environment	#0086AB	IncC	ARR-3, blaOXA-10, blaSHV-12, qacEdelta1, qnrVC1, sul1	other	#8F8F8F
HQ023864	pAR060302	NCBI nucleotide	0.0135229	-0.241185	166530	197	#2	#3333FF	Escherichia coli	Escherichia	#C7243A	N/A	USA	North America	#0086AB	cattle	N/A	Animal	#5D639E	IncC	aac(3)-VIa, ant(3'')-Ia, aph(3'')-Ib, aph(6)-Id, blaCMY-2, floR, qacEdelta1, sul1, sul2, tet(A)	blaCMY	#5D639E
CP009868	pPSP-100	NCBI nucleotide	-0.223336	-0.363722	165878	206	#2	#3333FF	Pantoea sp.	other	#8F8F8F	2013	USA	North America	#0086AB	N/A	hand rail	Environment	#0086AB	IncC	blaFOX-5, sul1	other	#8F8F8F
CP038464	unnamed	NCBI nucleotide	-0.017157	-0.165317	165134	200	#2	#3333FF	Aeromonas hydrophila	Aeromonas	#0086AB	2017	China	Asia	#C7243A	N/A	diarrheal snake diarrheal snake in	Animal	#5D639E	IncC	aph(3'')-Ib, aph(3')-Ia, aph(6)-Id, blaCMY-2, blaOXA-10, cmlA5, dfrA14, floR, mph(A), qacF, qnrVC4, sul2, tet(A)	blaCMY	#5D639E
CP028419	pWCX23_1	NCBI nucleotide	-0.0183378	-0.164853	165121	205	#2	#3333FF	Aeromonas hydrophila	Aeromonas	#0086AB	2017	China	Asia	#C7243A	Deinagkistrodon acutus	diarrheal snake	Animal	#5D639E	IncC	aph(3'')-Ib, aph(3')-Ia, aph(6)-Id, blaCMY-2, blaOXA-10, cmlA5, dfrA14, floR, mph(A), qacF, qnrVC4, sul2, tet(A)	blaCMY	#5D639E
CP036192	pIncAC2	NCBI nucleotide	0.037351	-0.191725	165052	202	#2	#3333FF	Klebsiella pneumoniae	Klebsiella	#EDAD0B	2017	India	Asia	#C7243A	Homo sapiens	blood	Human	#C7243A	IncC	aph(3'')-Ib, aph(6)-Id, blaCMY-4, blaCTX-M-15, blaTEM-1, dfrA14, sul2	blaCTX-M & blaCMY	#A5D9E7
CP032395	p22453_1	NCBI nucleotide	0.067037	-0.0735834	164900	189	#2	#3333FF	Salmonella enterica	Salmonella	#009250	N/A	USA	North America	#0086AB	cattle	N/A	Animal	#5D639E	IncC, IncFIA	aph(3'')-Ib, aph(3')-Ia, aph(6)-Id, blaTEM-1, floR, sul2, tet(A)	other	#8F8F8F
CP032238	pTB221	NCBI nucleotide	-0.010252	-0.164383	162163	197	#2	#3333FF	Escherichia coli	Escherichia	#C7243A	2017	China	Asia	#C7243A	chicken	stool	Animal	#5D639E	IncC	aph(3'')-Ib, aph(6)-Id, blaCMY-2, blaOXA-10, dfrA14, floR, mph(A), qacF, qnrVC4, sul2, tet(A)	blaCMY	#5D639E
HQ023863	pAPEC1990_61	NCBI nucleotide	0.0107719	-0.23986	161081	191	#2	#3333FF	Escherichia coli	Escherichia	#C7243A	N/A	USA	North America	#0086AB	chicken	N/A	Animal	#5D639E	IncC	aac(3)-VIa, ant(3'')-Ia, aph(3'')-Ib, aph(6)-Id, blaCMY-2, floR, qacEdelta1, sul1, sul2, tet(A)	blaCMY	#5D639E
HQ023862	pUMNK88	NCBI nucleotide	0.0529379	-0.224614	160573	193	#2	#3333FF	Escherichia coli	Escherichia	#C7243A	N/A	USA	North America	#0086AB	porcine	porcine neonatal diarrhea	Animal	#5D639E	IncC	aadA2, aph(3'')-Ib, aph(6)-Id, blaCMY-2, cmlA5, floR, qacEdelta1, sul1, sul2, tet(A)	blaCMY	#5D639E
CP031576	pIncAC2-1502264	NCBI nucleotide	-0.0290723	-0.152627	160309	198	#2	#3333FF	Enterobacter hormaechei	Enterobacter	#A4C520	2015	N/A	N/A	#8F8F8F	Homo sapiens	Rectal swab	Human	#C7243A	IncC	aac(6')-Il, aadA2, blaVIM-1, dfrA1, dfrA12, mph(A), qacEdelta1, qnrA1, sul1	other	#8F8F8F
CP014658	pSAN1-1736	NCBI nucleotide	-0.0297665	-0.173467	160227	192	#2	#3333FF	Salmonella enterica	Salmonella	#009250	2006	USA	North America	#0086AB	Bos taurus	bovine hide	Animal	#5D639E	IncC	ant(3'')-Ia, aph(3'')-Ib, aph(3')-Ia, aph(6)-Id, blaCMY-2, floR, qacEdelta1, sul1, sul2, tet(A)	blaCMY	#5D639E
CP023724	unnamed2	NCBI nucleotide	-0.044981	-0.17677	159072	196	#2	#3333FF	Klebsiella pneumoniae	Klebsiella	#EDAD0B	2014	Taiwan	Asia	#C7243A	Homo sapiens	intraabdominal abscess	Human	#C7243A	IncC	aac(3)-IId, aadA2, aph(3'')-Ib, aph(6)-Id, blaTEM-1, dfrA12, qacEdelta1, qnrA1, sul1, sul2	other	#8F8F8F
CP031570	pIncAC2-1301491	NCBI nucleotide	-0.0197619	-0.151566	158968	203	#2	#3333FF	Enterobacter hormaechei	Enterobacter	#A4C520	2013	N/A	N/A	#8F8F8F	Homo sapiens	Rectal swab	Human	#C7243A	IncC	aac(6')-Il, aadA2, blaVIM-1, dfrA1, dfrA12, mph(A), qacEdelta1, qnrA1, sul1	other	#8F8F8F
CP009567	pCFSAN000934_02	NCBI nucleotide	0.0266138	-0.24214	158521	189	#2	#3333FF	Salmonella enterica	Salmonella	#009250	2003	USA	North America	#0086AB	Canis lupus familiaris	Dog	Animal	#5D639E	IncC	aph(3'')-Ib, aph(6)-Id, blaCMY-2, floR, sul2, tet(A)	blaCMY	#5D639E
CP009560	pCVM22425	NCBI nucleotide	0.0345693	-0.240526	158195	189	#2	#3333FF	Salmonella enterica	Salmonella	#009250	2003	USA	North America	#0086AB	Bos taurus	cattle	Animal	#5D639E	IncC	aph(3'')-Ib, aph(6)-Id, blaCMY-2, floR, sul2, tet(A)	blaCMY	#5D639E
CP041172	pSH11G0791	NCBI nucleotide	0.00256981	-0.143062	153516	183	#2	#3333FF	Salmonella enterica	Salmonella	#009250	2011	China	Asia	#C7243A	Homo sapiens	feces	Human	#C7243A	IncC	aadA2, aph(3'')-Ib, aph(6)-Id, blaCMY-2, blaTEM-1, dfrA12, floR, mph(A), qacEdelta1, qepA8, qnrS1, sul1, sul2, tet(A)	blaCMY	#5D639E
CP029249	p846	NCBI nucleotide	0.00170514	-0.145665	152940	182	#2	#3333FF	Salmonella enterica	Salmonella	#009250	2014	China	Asia	#C7243A	Homo sapiens	N/A	Human	#C7243A	IncC	aadA2, aph(3'')-Ib, aph(6)-Id, blaCMY-2, blaTEM-1, dfrA12, floR, mph(A), qacEdelta1, qepA8, qnrS1, sul1, sul2, tet(A)	blaCMY	#5D639E
AP018579	pMH15-258M_1	NCBI nucleotide	-0.148537	-0.0628267	146230	214	#2	#3333FF	Klebsiella pneumoniae	Klebsiella	#EDAD0B	2015	Viet Nam	Asia	#C7243A	Homo sapiens	N/A	Human	#C7243A	IncC, IncFIA(HI1)	aac(3)-IIa, aac(3)-IId, aac(6')-Ib-cr, blaCTX-M-15, blaNDM-1, blaOXA-1, ble, catA2, dfrA14, qnrB9, rmtC, sul1	blaCTX-M & blaNDM	#E4EEB5
KU302802	pNDM1_SZ2	NCBI nucleotide	-0.128246	-0.0643335	132232	166	#2	#3333FF	Enterobacter cloacae	Enterobacter	#A4C520	N/A	China	Asia	#C7243A	Homo sapiens	Sputum	Human	#C7243A	IncC, IncR	aadA2, aph(3'')-Ib, aph(6)-Id, armA, blaCTX-M-15, blaNDM-1, ble, dfrA12, mph(E), msr(E), qacEdelta1, sul1, sul2	blaCTX-M & blaNDM	#E4EEB5
KU302801	pNDM1_SZ1	NCBI nucleotide	-0.151096	-0.0765515	130573	165	#2	#3333FF	Enterobacter cloacae	Enterobacter	#A4C520	N/A	China	Asia	#C7243A	Homo sapiens	Sputum	Human	#C7243A	IncC, IncR	aadA2, aph(3'')-Ib, aph(6)-Id, armA, blaNDM-1, ble, dfrA12, mph(E), msr(E), qacEdelta1, sul1, sul2	blaNDM	#0086AB
CP016013	pCFSAN003890	NCBI nucleotide	0.016978	-0.217375	130039	150	#2	#3333FF	Salmonella enterica	Salmonella	#009250	2007	USA	North America	#0086AB	N/A	almond kernel (raw, variety carmel)	Food	#A4C520	IncC	aadA2, aph(3'')-Ib, aph(6)-Id, blaCMY-2, dfrA12, floR, qacEdelta1, sul1, sul2, tet(A)	blaCMY	#5D639E
CP009562	pCVM22513	NCBI nucleotide	0.0316045	-0.241316	120346	144	#2	#3333FF	Salmonella enterica	Salmonella	#009250	2003	USA	North America	#0086AB	Bos taurus	cattle	Animal	#5D639E	IncC	aph(3'')-Ib, aph(6)-Id, blaCMY-2, floR, sul2, tet(A)	blaCMY	#5D639E
CP009564	pCVM21550	NCBI nucleotide	0.032307	-0.240891	120340	142	#2	#3333FF	Salmonella enterica	Salmonella	#009250	N/A	N/A	N/A	#8F8F8F	Sus domesticus	Swine	Animal	#5D639E	IncC	aph(3'')-Ib, aph(6)-Id, blaCMY-2, floR, sul2, tet(A)	blaCMY	#5D639E
CP009570	pCVMN1543	NCBI nucleotide	0.0271609	-0.241999	118585	143	#2	#3333FF	Salmonella enterica	Salmonella	#009250	2004	USA	North America	#0086AB	N/A	ground beef	Food	#A4C520	IncC	aph(3'')-Ib, aph(6)-Id, blaCMY-2, floR, sul2, tet(A)	blaCMY	#5D639E
CP025470	p187-4	NCBI nucleotide	0.00174102	-0.198702	106402	138	#2	#3333FF	Klebsiella pneumoniae	Klebsiella	#EDAD0B	2008	China	Asia	#C7243A	Homo sapiens	N/A	Human	#C7243A	IncC	aadA2, aph(3'')-Ib, aph(6)-Id, blaCTX-M-14, blaTEM-1, dfrA12, floR2, qacEdelta1, rmtB1, sul2, tet(G)	blaCTX-M	#C7243A
MK671726	pAER57	NCBI nucleotide	-0.319524	-0.417468	102812	125	#2	#3333FF	Pseudomonas mendocina	other	#8F8F8F	2014	Italy	Europe	#A4C520	Homo sapiens	blood	Human	#C7243A	No hit found	blaVIM-1, qacEdelta1, sul1	other	#8F8F8F
CP003739	pPC9	NCBI nucleotide	-0.0756934	-0.177844	80360	95	#2	#3333FF	Pseudomonas putida	other	#8F8F8F	N/A	N/A	N/A	#8F8F8F	Homo sapiens	N/A	Human	#C7243A	No hit found	ant(2'')-Ia, aph(3'')-Ib, aph(3')-Ia, aph(6)-Id, blaAER-1, blaVIM-1, cmlA5, qacEdelta1, qacL, sul1, sul2, tet(A)	other	#8F8F8F
CP043927	p17277A_477	NCBI nucleotide	-0.127756	-0.0803524	477340	529	#3	#00FFFF	Klebsiella quasipneumoniae	Klebsiella	#EDAD0B	2014	Argentina	South America	#5D639E	Homo sapiens	rectal swab	Human	#C7243A	IncHI2, IncHI2A	aac(3)-II, aac(6')-IIc, aadA2, aph(3'')-Ib, aph(6)-Id, arr, blaDHA-1, blaSHV-12, catA2, dfrA12, mcr-9.1, mph(A), qacEdelta1, qnrB4, sul1, sul2, tet(D)	other	#8F8F8F
CP020529	unnamed1	NCBI nucleotide	-0.115805	-0.114197	400064	428	#3	#00FFFF	Enterobacter cloacae	Enterobacter	#A4C520	2015	USA	North America	#0086AB	Homo sapiens	blood	Human	#C7243A	IncHI2, IncHI2A	aadA2, ant(3'')-Ia, aph(3')-Ia, aph(6)-Id, blaSHV-12, catA1, dfrA19, dfrA8, mcr-9.1, qacEdelta1, qnrB2, sul1	other	#8F8F8F
MG014722	pP2-3T	NCBI nucleotide	0.064868	-0.0377923	392275	429	#3	#00FFFF	Escherichia coli	Escherichia	#C7243A	2008	China	Asia	#C7243A	pig	N/A	Animal	#5D639E	IncFIB(AP001918), IncHI2, IncHI2A	ARR-3, aac(3)-IVa, aac(6')-Ib-cr, aadA2, aph(4)-Ia, blaCTX-M-65, blaOXA-1, blaTEM-1, bleO, catB3, cmlA1, dfrA17, floR, fosA3, oqxA2, oqxB, qacEdelta1, qacL, sul1, sul2, sul3, tet(A)	blaCTX-M	#C7243A
CP038659	p680_1	NCBI nucleotide	-0.111897	-0.120347	385971	445	#3	#00FFFF	Citrobacter freundii	Citrobacter	#007AB7	2014	Spain	Europe	#A4C520	Homo sapiens	stool	Human	#C7243A	IncHI2, IncHI2A	aac(6')-Ib, aac(6')-Ib-cr, aadA2, ant(2'')-Ia, blaCTX-M-9, blaOXA-9, blaSHV-12, blaTEM-1A, blaVIM-1, catA1, dfrA16, mcr-9.1, qacEdelta1, qnrA1, sul1	blaCTX-M	#C7243A
CP029248	pOSUEC_D	NCBI nucleotide	-0.1456	-0.122361	354256	382	#3	#00FFFF	Enterobacter hormaechei	Enterobacter	#A4C520	2016	USA	North America	#0086AB	canine	N/A	Animal	#5D639E	IncHI2, IncHI2A	aph(3'')-Ib, aph(6)-Id, blaKPC-4, blaOXA-129, dfrA21, mcr-9.1, qacEdelta1, sul1, tet(B)	blaKPC	#009250
CP021463	pUGA14_1	NCBI nucleotide	-0.0673336	-0.140148	352906	383	#3	#00FFFF	Salmonella enterica	Salmonella	#009250	2003	Kenya	Africa	#009250	Homo sapiens	blood	Human	#C7243A	IncHI2, IncHI2A	aac(3)-IIa, aac(6')-Ib-cr, ant(3'')-Ia, aph(3'')-Ib, aph(6)-Id, blaCTX-M-15, blaOXA-1, blaTEM-1, catA1, dfrA14, sul2, tet(A)	blaCTX-M	#C7243A
CP024910	pOSUKPC4	NCBI nucleotide	-0.1456	-0.122361	351806	378	#3	#00FFFF	Enterobacter hormaechei	Enterobacter	#A4C520	2016	USA	North America	#0086AB	Canis lupus familiaris	Bite Wound	Animal	#5D639E	IncHI2, IncHI2A	aph(3'')-Ib, aph(6)-Id, blaKPC-4, blaOXA-129, dfrA21, mcr-9.1, qacEdelta1, sul1, tet(B)	blaKPC	#009250
CP028975	pGW1	NCBI nucleotide	-0.0639629	-0.109725	340723	388	#3	#00FFFF	Cronobacter sakazakii	other	#8F8F8F	2015	China	Asia	#C7243A	Homo sapiens	Brain abscess fluid	Human	#C7243A	IncHI2	aac(3)-II, aac(3)-IId, aac(6')-IIc, aadA2, aph(3'')-Ib, aph(3')-Ia, aph(6)-Id, arr, blaDHA-1, blaSFO-1, blaTEM-1, catA2, dfrA12, dfrA19, mcr-9.1, mph(A), qacEdelta1, qnrB4, sul1, tet(D)	other	#8F8F8F
CP042489	pC15_001	NCBI nucleotide	-0.049272	-0.100122	340181	368	#3	#00FFFF	Enterobacter hormaechei	Enterobacter	#A4C520	2009	Australia	Oceania	#EDAD0B	Homo sapiens	clinical sample	Human	#C7243A	IncHI2, IncHI2A	ARR-3, aac(3)-IId, aac(6')-Ib-cr, aadA2, aph(3'')-Ib, aph(6)-Id, blaOXA-1, blaSHV-12, blaTEM-1, catA2, catB3, dfrA19, mcr-9.1, mph(A), qacEdelta1, qnrA1, sul1, tet(D)	other	#8F8F8F
CP044215	pIMPIncH12_334kb	NCBI nucleotide	-0.134586	-0.151326	333880	367	#3	#00FFFF	Klebsiella aerogenes	Klebsiella	#EDAD0B	2019	United Kingdom	Europe	#A4C520	Homo sapiens	rectal swab	Human	#C7243A	IncHI2, IncHI2A	aac(3)-II, aac(6')-IIc, aph(3'')-Ib, aph(6)-Id, arr, blaIMP-70, blaSHV-12, blaTEM-1, catA2, dfrA19, mcr-9.1, qacEdelta1, qnrA1, sul1	blaIMP	#A4C520
CP043767	pIMPIncH12_331kb	NCBI nucleotide	-0.129811	-0.110177	331049	368	#3	#00FFFF	Enterobacter hormaechei	Enterobacter	#A4C520	2019	United Kingdom	Europe	#A4C520	Homo sapiens	rectal swab	Human	#C7243A	IncHI2, IncHI2A	aph(3'')-Ib, aph(6)-Id, blaIMP-70, blaTEM-1, catA2, dfrA19, mcr-9.1, qacEdelta1, qnrA1, sul1	blaIMP	#A4C520
CP022533	pMS7884A	NCBI nucleotide	-0.0608791	-0.103561	330060	359	#3	#00FFFF	Enterobacter hormaechei	Enterobacter	#A4C520	2015	Australia	Oceania	#EDAD0B	Homo sapiens	endotracheal tube	Human	#C7243A	IncHI2, IncHI2A	ARR-3, aac(3)-IId, aac(6')-Ib-cr, aph(3'')-Ib, aph(6)-Id, blaIMP-4, blaOXA-1, blaTEM-1, catA2, catB3, dfrA19, mcr-9.1, mph(A), qacEdelta1, qacG2, qnrB2, sul1, tet(D)	blaIMP	#A4C520
MH399264	pIMP26	NCBI nucleotide	-0.0704513	-0.0967284	329420	366	#3	#00FFFF	Enterobacter cloacae	Enterobacter	#A4C520	2013	N/A	N/A	#8F8F8F	Homo sapiens	blood	Human	#C7243A	IncHI2, IncHI2A	aac(3)-II, aac(6')-IIc, aph(3'')-Ib, aph(6)-Id, arr, blaDHA-1, blaIMP-26, blaSHV-12, blaTEM-1, catA2, dfrA19, fosA5, mcr-9.1, mph(A), qacEdelta1, qnrB4, sul1, tet(D)	blaIMP	#A4C520
CP022696	pAUSMDU8141-1	NCBI nucleotide	-0.0642728	-0.0996606	328945	356	#3	#00FFFF	Citrobacter farmeri	Citrobacter	#007AB7	2015	Australia	Oceania	#EDAD0B	Homo sapiens	Rectal swab	Human	#C7243A	IncHI2, IncHI2A	ARR-3, aac(3)-IId, aac(6')-Ib-cr, aadA2, aph(3'')-Ib, aph(6)-Id, blaOXA-1, blaSHV-12, blaTEM-1, catA2, catB3, dfrA19, mcr-9.1, mph(A), qacEdelta1, qnrA1, sul1, tet(D)	other	#8F8F8F
CP028537	pQnrB4_020042	NCBI nucleotide	-0.0287813	-0.0896393	328828	356	#3	#00FFFF	Enterobacter hormaechei	Enterobacter	#A4C520	2016	China	Asia	#C7243A	Homo sapiens	N/A	Human	#C7243A	IncHI2, IncHI2A, IncN	aac(3)-II, aac(6')-IIc, aph(3'')-Ib, aph(3')-Ia, aph(6)-Id, arr, blaDHA-1, bleO, dfrA17, floR, oqxA, oqxB, qacEdelta1, qnrB4, sul1, sul2, tet(D)	other	#8F8F8F
AP019383	pNUH13_ECL030_1	NCBI nucleotide	-0.0944559	-0.137039	326600	361	#3	#00FFFF	Enterobacter asburiae	Enterobacter	#A4C520	2013	Japan	Asia	#C7243A	Homo sapiens	N/A	Human	#C7243A	IncHI2, IncHI2A	aac(6')-IIc, blaIMP-1, qacEdelta1, qnrB6, sul1, tet(B)	blaIMP	#A4C520
AP019386	pNUH15_ECL020_1	NCBI nucleotide	-0.100197	-0.136934	324148	359	#3	#00FFFF	Enterobacter cloacae	Enterobacter	#A4C520	2015	Japan	Asia	#C7243A	Homo sapiens	N/A	Human	#C7243A	IncHI2, IncHI2A	aac(6')-IIc, blaIMP-1, qacEdelta1, qnrB6, sul1, tet(B)	blaIMP	#A4C520
AP019382	pNUH12_ECL006_1	NCBI nucleotide	-0.0958473	-0.136739	323818	358	#3	#00FFFF	Enterobacter cloacae	Enterobacter	#A4C520	2012	Japan	Asia	#C7243A	Homo sapiens	N/A	Human	#C7243A	IncHI2, IncHI2A	aac(6')-IIc, blaIMP-1, qacEdelta1, qnrB6, sul1, tet(B)	blaIMP	#A4C520
MG014720	pA74T	NCBI nucleotide	0.0903291	-0.0802328	322966	356	#3	#00FFFF	Escherichia coli	Escherichia	#C7243A	2007	China	Asia	#C7243A	duck	N/A	Animal	#5D639E	IncFII, IncHI2, IncHI2A	ARR-3, aac(3)-IVa, aac(6')-Ib-cr, aph(4)-Ia, blaCTX-M-27, blaOXA-1, blaTEM-1, bleO, catA2, catB3, oqxA, oqxB, qacEdelta1, rmtB1, sul1, sul2	blaCTX-M	#C7243A
AP019388	pNUH15_ECL035_1	NCBI nucleotide	-0.0965044	-0.134424	319046	350	#3	#00FFFF	Enterobacter asburiae	Enterobacter	#A4C520	2015	Japan	Asia	#C7243A	Homo sapiens	N/A	Human	#C7243A	IncHI2, IncHI2A	aac(6')-IIc, blaIMP-1, qacEdelta1, qnrB6, sul1, tet(B)	blaIMP	#A4C520
CP040382	unnamed1	NCBI nucleotide	-0.147197	-0.0886452	317051	350	#3	#00FFFF	Escherichia coli	Escherichia	#C7243A	2016	USA	North America	#0086AB	N/A	Feces, Gull (Larus spp.)	Animal	#5D639E	IncHI2, IncHI2A	aac(3)-II, aac(6')-IIc, aadA2, aph(3'')-Ib, aph(6)-Id, arr, blaSHV-12, dfrA19, qacEdelta1, qnrB2, sul1, sul2	other	#8F8F8F
MH829594	pIMP-4-EC62	NCBI nucleotide	-0.0822826	-0.114127	314351	358	#3	#00FFFF	Enterobacter cloacae	Enterobacter	#A4C520	N/A	China	Asia	#C7243A	pig	feces	Animal	#5D639E	IncHI2, IncHI2A	ARR-3, aadA2, aph(3'')-Ib, aph(6)-Id, blaIMP-4, blaSHV-12, catA2, dfrA19, fosA3, mcr-9.1, mph(A), qacEdelta1, qacG2, sul1, tet(D)	blaIMP	#A4C520
KY863418	pOXA436	NCBI nucleotide	-0.115975	-0.0869055	314137	340	#3	#00FFFF	Enterobacter asburiae	Enterobacter	#A4C520	2014	Denmark	Europe	#A4C520	Homo sapiens	urine	Human	#C7243A	IncHI2, IncHI2A	aac(3)-II, aac(6')-IIc, aadA2, aph(3'')-Ib, aph(6)-Id, arr, blaOXA-10, blaOXA-436, blaSHV-12, blaTEM-1, dfrA19, mcr-9.1, qacEdelta1, qnrA1, sul1, sul2	other	#8F8F8F
KP975077	pMRVIM0813	NCBI nucleotide	-0.11427	-0.120839	311662	341	#3	#00FFFF	Enterobacter cloacae	Enterobacter	#A4C520	N/A	USA	North America	#0086AB	Homo sapiens	Surveillance swab	Human	#C7243A	IncHI2, IncHI2A	ARR-3, aac(6')-Ib-cr, aadA2, aph(3')-XV, blaCTX-M-9, blaOXA-1, blaSHV-12, blaVIM-1, catA1, catB2, catB3, dfrA16, mcr-9.1, qacEdelta1, sul1, tet(A)	blaCTX-M	#C7243A
CP026661	pSE15-SA01028	NCBI nucleotide	-0.0753955	-0.163422	310921	332	#3	#00FFFF	Salmonella enterica	Salmonella	#009250	2015	Germany	Europe	#A4C520	N/A	minced meat	Food	#A4C520	IncHI2, IncHI2A	aph(3'')-Ib, aph(6)-Id, blaACC-1, blaVIM-1, catA1, ere(A), mcr-9.1, qacEdelta1, sul1	other	#8F8F8F
MG878867	pEc21617-310	NCBI nucleotide	-0.0944323	-0.0691181	309608	347	#3	#00FFFF	Escherichia coli	Escherichia	#C7243A	2013	Taiwan	Asia	#C7243A	Homo sapiens	urine	Human	#C7243A	IncHI2, IncHI2A	ARR-3, aac(3)-IIa, aac(6')-Ib-cr, ant(3'')-Ia, aph(3'')-Ib, aph(6)-Id, blaCTX-M-15, blaNDM-1, blaOXA-1, blaOXA-10, blaTEM-1, ble, catA1, dfrA27, qacEdelta1, qnrB1, sul1, sul2, tet(A)	blaCTX-M & blaNDM	#E4EEB5
CP040696	pR47-309	NCBI nucleotide	-0.0912312	-0.123213	309536	349	#3	#00FFFF	Citrobacter freundii	Citrobacter	#007AB7	2017	China	Asia	#C7243A	rabbit	N/A	Animal	#5D639E	IncHI2, IncHI2A	aac(3)-II, aac(6')-IIc, aph(3'')-Ib, aph(6)-Id, arr, blaDHA-1, blaSHV-12, blaTEM-1, catA2, dfrA19, mcr-9.1, qacEdelta1, qnrB4, sul1, tet(D)	other	#8F8F8F
CP031575	pIncHI2-1502264	NCBI nucleotide	-0.11033	-0.111088	309444	331	#3	#00FFFF	Enterobacter hormaechei	Enterobacter	#A4C520	2015	N/A	N/A	#8F8F8F	Homo sapiens	Rectal swab	Human	#C7243A	IncHI2, IncHI2A	aph(3'')-Ib, aph(6)-Id, blaSHV-12, blaTEM-1, mcr-9.1	other	#8F8F8F
CP024813	pCRENT-193_1	NCBI nucleotide	-0.0673116	-0.144361	298989	335	#3	#00FFFF	Enterobacter sp.	Enterobacter	#A4C520	2013	South Korea	Asia	#C7243A	Homo sapiens	wound	Human	#C7243A	IncHI2, IncHI2A	aac(3)-IIa, aac(6')-Ib-cr, ant(3'')-Ia, aph(3'')-Ib, aph(6)-Id, blaCTX-M-15, blaOXA-1, blaTEM-1, catA1, dfrA14, qnrB1, sul2, tet(A)	blaCTX-M	#C7243A
CP031724	pCTXM9_020038	NCBI nucleotide	-0.0905453	-0.125506	296580	320	#3	#00FFFF	Enterobacter hormaechei	Enterobacter	#A4C520	2016	China	Asia	#C7243A	Homo sapiens	N/A	Human	#C7243A	IncHI2, IncHI2A	aadA2, ant(2'')-Ia, blaCTX-M-9, blaSHV-12, catA1, dfrA16, mcr-9.1, qacEdelta1, qnrA1, sul1, tet(A)	blaCTX-M	#C7243A
CP038654	p154_1	NCBI nucleotide	-0.117154	-0.125183	296117	323	#3	#00FFFF	Citrobacter freundii	Citrobacter	#007AB7	2014	Spain	Europe	#A4C520	Homo sapiens	stool	Human	#C7243A	IncHI2, IncHI2A	aac(6')-Ib-cr, aadA2, ant(2'')-Ia, blaCTX-M-9, blaSHV-12, blaVIM-1, catA1, dfrA16, mcr-9.1, qacEdelta1, qnrA1, sul1	blaCTX-M	#C7243A
CP011601	pCAV1151-296	NCBI nucleotide	-0.100459	-0.0794085	295619	326	#3	#00FFFF	Phytobacter ursingii	other	#8F8F8F	2009	USA	North America	#0086AB	Homo sapiens	Perirectal	Human	#C7243A	IncHI2, IncHI2A	aac(3)-II, aac(6')-IIc, aadA2, aph(3'')-Ib, aph(3')-Ia, aph(6)-Id, arr, blaTEM-1, catA2, dfrA19, mcr-9.1, qacEdelta1, sul1, sul2	other	#8F8F8F
CP044256	pCFSAN096147	NCBI nucleotide	-0.0787202	-0.0837582	290830	322	#3	#00FFFF	Salmonella enterica	Salmonella	#009250	2019	USA	North America	#0086AB	N/A	Bulk pig ears	Animal	#5D639E	IncHI2, IncHI2A	blaLAP-2, blaTEM-1, floR, qnrS1, tet(A), tet(B)	other	#8F8F8F
CP042552	pC45_001	NCBI nucleotide	-0.109233	-0.0996023	288659	317	#3	#00FFFF	Enterobacter hormaechei	Enterobacter	#A4C520	2013	Australia	Oceania	#EDAD0B	Homo sapiens	clinical sample	Human	#C7243A	IncHI2, IncHI2A	aac(3)-II, aac(6')-IIc, aph(3'')-Ib, aph(6)-Id, arr, blaSHV-12, blaTEM-1, catA2, dfrA19, mcr-9.1, qacEdelta1, qnrA1, sul1, tet(D)	other	#8F8F8F
CP030080	pIMP-20710	NCBI nucleotide	-0.138481	-0.131862	286652	304	#3	#00FFFF	Enterobacter hormaechei	Enterobacter	#A4C520	2011	China	Asia	#C7243A	Homo sapiens	sptum	Human	#C7243A	IncHI2, IncHI2A	aadA2, blaIMP-79, dfrA12, floR2, mcr-9.1, qacEdelta1, tet(G)	blaIMP	#A4C520
CM008898	p22ES-287	NCBI nucleotide	-0.128571	-0.0735477	286650	322	#3	#00FFFF	Enterobacter hormaechei	Enterobacter	#A4C520	2013	Romania	Europe	#A4C520	Homo sapiens	wound pus	Human	#C7243A	IncHI2, IncHI2A	aph(3'')-Ib, aph(6)-Id, blaSHV-12, blaTEM-1, catA2, dfrA19, mcr-9.1, qnrA1, sul1, tet(D)	other	#8F8F8F
CP013215	pH11	NCBI nucleotide	-0.107733	-0.127103	284628	318	#3	#00FFFF	Klebsiella pneumoniae	Klebsiella	#EDAD0B	2010	China	Asia	#C7243A	Homo sapiens	separated from patient's sputum	Human	#C7243A	IncHI2, IncHI2A	aac(3)-II, aac(6')-IIc, aph(3'')-Ib, aph(6)-Id, arr, blaSHV-12, blaTEM-1, catA2, dfrA19, mcr-9.1, qacEdelta1, sul1	other	#8F8F8F
CM008909	p20ES-288	NCBI nucleotide	-0.139847	-0.107165	282693	324	#3	#00FFFF	Enterobacter cloacae	Enterobacter	#A4C520	2013	Romania	Europe	#A4C520	Homo sapiens	blood culture	Human	#C7243A	IncHI2, IncHI2A	aadA2, aph(3'')-Ib, aph(6)-Id, blaSHV-12, blaTEM-1, catA2, dfrA19, mcr-9.1, qacEdelta1, qnrA9, sul1	other	#8F8F8F
CP008825	pKPC-272	NCBI nucleotide	-0.114138	-0.105139	282439	307	#3	#00FFFF	Enterobacter cloacae	Enterobacter	#A4C520	2012	USA	North America	#0086AB	N/A	sink drain	Environment	#0086AB	IncHI2, IncHI2A	ant(2'')-Ia, aph(3')-Ia, blaKPC-3, blaTEM-1, catB3, mcr-9.1, qacEdelta1, sul1	blaKPC	#009250
CP041997	pAR349	NCBI nucleotide	0.079298	-0.0569119	278067	307	#3	#00FFFF	Escherichia coli	Escherichia	#C7243A	N/A	N/A	N/A	#8F8F8F	Homo sapiens	N/A	Human	#C7243A	IncFIB(AP001918), IncFIC(FII), IncFII(pSFO), IncN	aac(3)-IVa, aph(3'')-Ib, aph(4)-Ia, aph(6)-Id, blaCTX-M-14, blaCTX-M-55, blaTEM-1, dfrA14, floR, fosA3, mcr-1.1, mph(A), sul2, tet(A)	blaCTX-M	#C7243A
CP029748	pMCR1-PA	NCBI nucleotide	0.0611873	-0.0434681	276880	304	#3	#00FFFF	Escherichia coli	Escherichia	#C7243A	2016	USA	North America	#0086AB	Homo sapiens	Rectal swab	Human	#C7243A	IncFIB(AP001918), IncFIC(FII), IncFII(pSFO), IncN	aac(3)-IVa, aph(3'')-Ib, aph(4)-Ia, aph(6)-Id, blaCTX-M-14, blaCTX-M-55, blaTEM-1, dfrA14, floR, fosA3, mcr-1.1, mph(A), sul2, tet(A)	blaCTX-M	#C7243A
CP042579	pC16_001	NCBI nucleotide	-0.0785183	-0.100261	275807	311	#3	#00FFFF	Enterobacter kobei	Enterobacter	#A4C520	2009	Australia	Oceania	#EDAD0B	Homo sapiens	clinical sample	Human	#C7243A	IncHI2, IncHI2A	blaSHV-12, blaTEM-1, catA2, mcr-9.1, sul2, tet(D)	other	#8F8F8F
AP019387	pNUH15_ECL032_1	NCBI nucleotide	-0.102763	-0.13736	275327	310	#3	#00FFFF	Enterobacter asburiae	Enterobacter	#A4C520	2015	Japan	Asia	#C7243A	Homo sapiens	N/A	Human	#C7243A	IncHI2, IncHI2A	aac(6')-IIc, blaIMP-1, qacEdelta1, sul1, tet(B)	blaIMP	#A4C520
AP022134	pWP5-S18-ESBL-01_1	this study	-0.133251	-0.132154	272100	300	#3	#00FFFF	Enterobacter cloacae	Enterobacter	#A4C520	2018	Japan	Asia	#C7243A	N/A	wastewater treatment plant effluent	Environment	#0086AB	IncHI2, IncHI2A	aadA2, ant(2'')-Ia, blaCTX-M-9, catA1, dfrA16, mcr-9.1, qacEdelta1, qnrA1, sul1, tet(A)	blaCTX-M	#C7243A
MH884653	pSa27-TC-CIP	NCBI nucleotide	0.0622523	0.090718	270379	295	#3	#00FFFF	Salmonella sp.	Salmonella	#009250	N/A	N/A	N/A	#8F8F8F	N/A	meat	Food	#A4C520	IncHI2, IncHI2A, IncI1-I(gamma)	aph(3'')-Ib, aph(6)-Id, blaTEM-1, bleO, oqxA, oqxB, qnrS1, sul2, tet(A)	other	#8F8F8F
KX254341	pECJS-B60-267	NCBI nucleotide	0.00825291	0.0731154	267486	293	#3	#00FFFF	Escherichia coli	Escherichia	#C7243A	2015	China	Asia	#C7243A	N/A	faeces of pig	Animal	#5D639E	IncFIB(K), IncHI2, IncHI2A	aadA2, blaCTX-M-14, blaTEM-1, bleO, dfrA12, fosA3, mcr-1.1, oqxA2, oqxB2, qacL, sul1, sul3, tet(A), tet(M)	blaCTX-M	#C7243A
CP026492	pHS13-1-IncHI2	NCBI nucleotide	-0.00654507	-0.164015	264344	289	#3	#00FFFF	Escherichia coli	Escherichia	#C7243A	2017	China	Asia	#C7243A	Homo sapiens	faecal sample	Human	#C7243A	IncHI2, IncHI2A, IncN	ARR-3, aac(6')-Ib-cr, aadA2, aph(3')-Ia, blaOXA-1, bleO, catB3, cmlA1, dfrA12, floR, mcr-1.1, mef(B), mph(A), oqxA2, oqxB, qacEdelta1, qacL, qnrS2, sul1, sul3, tet(A), tet(M)	other	#8F8F8F
CP038657	p565_1	NCBI nucleotide	-0.114589	-0.136003	263189	285	#3	#00FFFF	Citrobacter freundii	Citrobacter	#007AB7	2014	Spain	Europe	#A4C520	Homo sapiens	stool	Human	#C7243A	IncHI2, IncHI2A	aac(6')-Ib-cr, aadA2, blaCTX-M-9, blaSHV-12, blaVIM-1, catA1, dfrA16, mcr-9.1, qacEdelta1, qnrA1, sul1	blaCTX-M	#C7243A
CP012170	p34977-263.138kb	NCBI nucleotide	-0.152877	-0.0943798	263138	289	#3	#00FFFF	Enterobacter hormaechei	Enterobacter	#A4C520	2009	USA	North America	#0086AB	Homo sapiens	Bodily fluid	Human	#C7243A	IncHI2, IncHI2A	aac(3)-II, aac(6')-IIc, aadA2, aph(3'')-Ib, aph(3')-Ia, aph(6)-Id, arr, blaSHV-12, dfrA19, mcr-9.1, qacEdelta1, qnrB2, sul1, sul2	other	#8F8F8F
CP033636	pTB-nb4	NCBI nucleotide	-0.0408339	-0.101973	253793	280	#3	#00FFFF	Escherichia coli	Escherichia	#C7243A	2016	China	Asia	#C7243A	N/A	chicken	Animal	#5D639E	IncHI2, IncHI2A	ARR-3, aac(3)-IVa, aadA2, ant(3'')-Ia, aph(3'')-Ib, aph(3')-Ia, aph(4)-Ia, aph(6)-Id, blaOXA-10, blaTEM-1, cmlA1, cmlA5, dfrA14, floR, lnu(F), qacL, qnrS1, sul3, tet(A)	other	#8F8F8F
AP019384	pNUH14_ECL028_1	NCBI nucleotide	-0.101566	-0.113885	251286	278	#3	#00FFFF	Enterobacter cloacae	Enterobacter	#A4C520	2014	Japan	Asia	#C7243A	Homo sapiens	N/A	Human	#C7243A	IncHI2, IncHI2A	aac(6')-Ia, blaIMP-1, qacEdelta1, sul1	blaIMP	#A4C520
CP026642	pFORC82_1	NCBI nucleotide	0.0138803	-0.13199	250778	281	#3	#00FFFF	Escherichia coli	Escherichia	#C7243A	2017	South Korea	Asia	#C7243A	N/A	chicken meat	Food	#A4C520	IncHI2, IncHI2A, IncN	ARR-3, aph(3'')-Ib, aph(6)-Id, blaCTX-M-65, blaOXA-10, cmlA5, dfrA14, floR, mph(A), qnrS1, sul2, tet(A), tet(M)	blaCTX-M	#C7243A
CM008267	pLH1-mcr1	NCBI nucleotide	-0.00369855	0.0830325	248198	270	#3	#00FFFF	Escherichia coli	Escherichia	#C7243A	2014	Laos	Asia	#C7243A	Homo sapiens	stool	Human	#C7243A	IncFIB(K), IncHI2, IncHI2A	aadA2, blaTEM-1, bleO, dfrA12, mcr-1.1, oqxA, oqxB, qacL, sul1, sul3, tet(A)	other	#8F8F8F
CP045844	pHR2-1	NCBI nucleotide	-0.0465718	-0.126071	245785	275	#3	#00FFFF	Kluyvera intermedia	other	#8F8F8F	2017	China	Asia	#C7243A	N/A	flower	Environment	#0086AB	IncHI2, IncHI2A	aadA2, aph(3')-Ia, blaCTX-M-65, bleO, cmlA1, dfrA12, floR, fosA3, qacL, sul1, sul3, tet(A)	blaCTX-M	#C7243A
CP036178	pCTXM199_025970	NCBI nucleotide	0.0368817	-0.148638	238258	257	#3	#00FFFF	Escherichia coli	Escherichia	#C7243A	2017	China	Asia	#C7243A	Homo sapiens	N/A	Human	#C7243A	IncHI2, IncHI2A, IncN	ARR-3, aadA16, blaCTX-M-199, blaTEM-1, bleO, dfrA27, mph(A), oqxA2, oqxB, qacEdelta1, sul1, tet(A)	blaCTX-M	#C7243A
KX276657	pMR0516mcr	NCBI nucleotide	0.0941524	-0.0700987	225069	246	#3	#00FFFF	Escherichia coli	Escherichia	#C7243A	N/A	N/A	N/A	#8F8F8F	Homo sapiens	USA	Human	#C7243A	IncFIB(AP001918), IncN	aph(3'')-Ib, aph(6)-Id, blaCTX-M-55, blaTEM-1, dfrA14, mcr-1.1, sul2, tet(A)	blaCTX-M	#C7243A
CM008264	pLH57-mcr1	NCBI nucleotide	0.0708963	-0.070546	218800	231	#3	#00FFFF	Escherichia coli	Escherichia	#C7243A	2014	Laos	Asia	#C7243A	Homo sapiens	stool	Human	#C7243A	IncFIB(AP001918), IncFIC(FII), IncFII(pSFO), IncFII, IncHI2A, IncN	aph(3'')-Ib, aph(6)-Id, blaTEM-1, dfrA14, mcr-1.1, sul2, tet(A)	other	#8F8F8F
CP031567	pIncHI2-1301491	NCBI nucleotide	-0.136151	-0.176606	159840	169	#3	#00FFFF	Enterobacter hormaechei	Enterobacter	#A4C520	2013	N/A	N/A	#8F8F8F	Homo sapiens	Rectal swab	Human	#C7243A	IncHI2, IncHI2A	blaTEM-1	other	#8F8F8F
CP031568	pSHV12-1301491	NCBI nucleotide	-0.137852	-0.0886042	132677	156	#3	#00FFFF	Enterobacter hormaechei	Enterobacter	#A4C520	2013	N/A	N/A	#8F8F8F	Homo sapiens	Rectal swab	Human	#C7243A	No hit found	aac(3)-II, aac(6')-IIc, aadA2, aph(3'')-Ib, aph(6)-Id, arr, blaSHV-12, catA2, dfrA19, mcr-9.1, qacEdelta1, qnrB2, sul1, sul2	other	#8F8F8F
CP012397	pFORC19	NCBI nucleotide	-0.0184672	-0.0785447	116939	150	#3	#00FFFF	Salmonella enterica	Salmonella	#009250	2014	South Korea	Asia	#C7243A	Homo sapiens	blood	Human	#C7243A	IncFIB(S), IncFII(S)	aac(3)-IId, aph(3'')-Ib, aph(3')-Ia, aph(6)-Id, blaCTX-M-15, sul2, tet(A)	blaCTX-M	#C7243A
CP043856	pIMPIncN3_52kb	NCBI nucleotide	-0.067962	-0.195423	51628	70	#3	#00FFFF	Enterobacter hormaechei	Enterobacter	#A4C520	2019	United Kingdom	Europe	#A4C520	Homo sapiens	rectal screen	Human	#C7243A	IncN3	blaIMP-70, qacEdelta1, sul1	blaIMP	#A4C520
CP016407	pFSIS1502169	NCBI nucleotide	0.0657158	0.0948149	323122	328	#4	#9933FF	Salmonella enterica	Salmonella	#009250	2015	USA	North America	#0086AB	young chicken	N/A	Animal	#5D639E	IncFIB(pN55391)	aac(3)-IVa, ant(3'')-Ia, aph(3')-Ia, aph(4)-Ia, blaCTX-M-65, dfrA14, floR, fosA3, qacEdelta1, sul1, tet(A)	blaCTX-M	#C7243A
CP016409	pFSIS1502916	NCBI nucleotide	0.0660666	0.0937446	322518	328	#4	#9933FF	Salmonella enterica	Salmonella	#009250	2015	USA	North America	#0086AB	N/A	comminuted chicken	Animal	#5D639E	IncFIB(pN55391)	aac(3)-IVa, ant(3'')-Ia, aph(3')-Ia, aph(4)-Ia, blaCTX-M-65, dfrA14, floR, fosA3, qacEdelta1, sul1, tet(A)	blaCTX-M	#C7243A
CP038508	p-F219	NCBI nucleotide	0.0715669	0.103859	320892	340	#4	#9933FF	Salmonella enterica	Salmonella	#009250	2017	Peru	South America	#5D639E	N/A	liver and spleen of chicken (broiler)	Animal	#5D639E	IncFIB(pN55391)	aac(3)-IVa, ant(3'')-Ia, aph(4)-Ia, blaCTX-M-65, dfrA14, floR, fosA3, qacEdelta1, sul1, tet(A)	blaCTX-M	#C7243A
CP016411	pN55391	NCBI nucleotide	0.0685696	0.102946	316814	320	#4	#9933FF	Salmonella enterica	Salmonella	#009250	2014	USA	North America	#0086AB	N/A	chicken breast	Food	#A4C520	IncFIB(pN55391)	aac(3)-IVa, aph(3')-Ia, aph(4)-Ia, blaCTX-M-65, dfrA14, floR, sul1, tet(A)	blaCTX-M	#C7243A
CP029058	pFORC_081_1	NCBI nucleotide	0.0973373	0.0486474	253947	283	#4	#9933FF	Escherichia coli	Escherichia	#C7243A	2007	South Korea	Asia	#C7243A	N/A	chicken	Animal	#5D639E	IncFII(pHN7A8), IncFII(pHN7A8), IncI1-I(gamma)	aac(3)-IId, aadA2, blaTEM-1, blaTEM-135, cmlA1, dfrA12, floR, qacL, qnrS1, sul3, tet(A)	other	#8F8F8F
CP018104	pMR0716_tem1	NCBI nucleotide	0.0566278	0.157592	207960	230	#4	#9933FF	Escherichia coli	Escherichia	#C7243A	2016	Germany	Europe	#A4C520	Homo sapiens	Clinical	Human	#C7243A	IncI1-I(gamma)	blaTEM-57, erm(42), floR, tet(A)	other	#8F8F8F
KT282968	pEC012	NCBI nucleotide	0.0844631	0.111375	139622	155	#4	#9933FF	Escherichia coli	Escherichia	#C7243A	N/A	China	Asia	#C7243A	chicken	N/A	Animal	#5D639E	IncI	aac(3)-IVa, aph(4)-Ia, blaCTX-M-65, blaTEM-1, floR, fosA3, oqxA, oqxB, rmtB1	blaCTX-M	#C7243A
CP021845	pEC1515-1	NCBI nucleotide	0.091161	0.149891	125099	145	#4	#9933FF	Escherichia coli	Escherichia	#C7243A	2007	Taiwan	Asia	#C7243A	Homo sapiens	urine; urinary tract infection	Human	#C7243A	IncI1-I(gamma)	ant(3'')-Ia, blaCMY-4	blaCMY	#5D639E
CP042618	pNCYU-26-73-3_MCR3	NCBI nucleotide	0.10271	0.17502	122478	166	#4	#9933FF	Escherichia coli	Escherichia	#C7243A	2017	Taiwan	Asia	#C7243A	Sus scrofa domesticus	N/A	Animal	#5D639E	IncI1-I(gamma)	ant(3'')-Ia, blaCMY-138, bleO, mcr-3.11, tet(A)	blaCMY	#5D639E
CP018122	pMRSN346355_120.3	NCBI nucleotide	0.0721055	0.149174	120326	129	#4	#9933FF	Escherichia coli	Escherichia	#C7243A	2016	USA	North America	#0086AB	Homo sapiens	Clinical	Human	#C7243A	IncI1-I(gamma)	blaTEM-57, erm(42), floR, tet(A)	other	#8F8F8F
CP018116	pMRSN346638_119.3	NCBI nucleotide	0.0721055	0.149174	119254	128	#4	#9933FF	Escherichia coli	Escherichia	#C7243A	2016	USA	North America	#0086AB	Homo sapiens	Clinical	Human	#C7243A	IncI1-I(gamma)	blaTEM-57, erm(42), floR, tet(A)	other	#8F8F8F
CP021841	pEC974-1	NCBI nucleotide	0.0920968	0.148626	118934	135	#4	#9933FF	Escherichia coli	Escherichia	#C7243A	2007	Taiwan	Asia	#C7243A	Homo sapiens	urine; urinary tract infection	Human	#C7243A	IncI1-I(gamma)	ant(3'')-Ia, blaCMY-111	blaCMY	#5D639E
MG545910	pEC014	NCBI nucleotide	0.0986143	0.127386	118613	135	#4	#9933FF	Escherichia coli	Escherichia	#C7243A	N/A	N/A	N/A	#8F8F8F	chicken	N/A	Animal	#5D639E	IncI	blaCTX-M-65, blaTEM-1, fosA3	blaCTX-M	#C7243A
CP024822	pCREC-591_1	NCBI nucleotide	0.149654	0.128517	118156	133	#4	#9933FF	Escherichia coli	Escherichia	#C7243A	2015	South Korea	Asia	#C7243A	Homo sapiens	Peritoneal fluid	Human	#C7243A	IncI1-I(gamma)	blaCTX-M-123, fosA3, mph(A)	blaCTX-M	#C7243A
CP022673	p866	NCBI nucleotide	0.12312	0.148261	113079	124	#4	#9933FF	Shigella sonnei	Shigella	#5D639E	2000	Spain	Europe	#A4C520	Homo sapiens	feces	Human	#C7243A	IncB/O/K/Z	blaTEM-1A, dfrA1, sat2, sul2, tet(B)	other	#8F8F8F
KJ484629	pH2291-112	NCBI nucleotide	0.0917812	0.175368	112671	126	#4	#9933FF	Escherichia coli	Escherichia	#C7243A	2013	Switzerland	Europe	#A4C520	Homo sapiens	N/A	Human	#C7243A	IncI1-I(gamma)	aadA5, blaCTX-M-1, dfrA17, sul2	blaCTX-M	#C7243A
CP025339	p113k	NCBI nucleotide	0.09335	0.152231	112565	126	#4	#9933FF	Salmonella enterica	Salmonella	#009250	2011	Taiwan	Asia	#C7243A	Sus scrofa domesticus	sick pig	Animal	#5D639E	IncI1-I(gamma)	aac(3)-IId, ant(3'')-Ia, blaCMY-2	blaCMY	#5D639E
MG516908	pEc42	NCBI nucleotide	0.0711856	0.121479	112530	122	#4	#9933FF	Escherichia coli	Escherichia	#C7243A	N/A	Australia	Oceania	#EDAD0B	N/A	silver gull	Animal	#5D639E	IncI1-I(gamma)	blaIMP-4, catB3, mph(A), qacG2, qnrB2, sul1	blaIMP	#A4C520
CM012291	pGX283-1	NCBI nucleotide	0.0860848	0.115992	111476	181	#4	#9933FF	Shigella sonnei	Shigella	#5D639E	2016	China	Asia	#C7243A	Homo sapiens	feces	Human	#C7243A	IncB/O/K/Z	aac(3)-IId, aadA5, blaCTX-M-14, dfrA17, mph(A), qacEdelta1, sul1	blaCTX-M	#C7243A
MG299139	pSH275-2	NCBI nucleotide	0.0805849	0.134965	109845	126	#4	#9933FF	Shigella sonnei	Shigella	#5D639E	2016	China	Asia	#C7243A	Homo sapiens	N/A	Human	#C7243A	IncB/O/K/Z	aac(3)-IId, aadA5, blaCTX-M-14, dfrA17, mph(A), qacEdelta1, sul1	blaCTX-M	#C7243A
MG299147	pSH284-2	NCBI nucleotide	0.0805849	0.134965	109845	126	#4	#9933FF	Shigella sonnei	Shigella	#5D639E	2016	China	Asia	#C7243A	Homo sapiens	N/A	Human	#C7243A	IncB/O/K/Z	aac(3)-IId, aadA5, blaCTX-M-14, dfrA17, mph(A), qacEdelta1, sul1	blaCTX-M	#C7243A
MG299151	pSH287-2	NCBI nucleotide	0.0805849	0.134965	109845	126	#4	#9933FF	Shigella sonnei	Shigella	#5D639E	2016	China	Asia	#C7243A	Homo sapiens	N/A	Human	#C7243A	IncB/O/K/Z	aac(3)-IId, aadA5, blaCTX-M-14, dfrA17, mph(A), qacEdelta1, sul1	blaCTX-M	#C7243A
MG299153	pSH292-2	NCBI nucleotide	0.0805849	0.134965	109845	126	#4	#9933FF	Shigella sonnei	Shigella	#5D639E	2016	China	Asia	#C7243A	Homo sapiens	N/A	Human	#C7243A	IncB/O/K/Z	aac(3)-IId, aadA5, blaCTX-M-14, dfrA17, mph(A), qacEdelta1, sul1	blaCTX-M	#C7243A
MG299131	pSH271-2	NCBI nucleotide	0.0805849	0.134965	109845	126	#4	#9933FF	Shigella sonnei	Shigella	#5D639E	2016	China	Asia	#C7243A	N/A	water	Environment	#0086AB	IncB/O/K/Z	aac(3)-IId, aadA5, blaCTX-M-14, dfrA17, mph(A), qacEdelta1, sul1	blaCTX-M	#C7243A
KJ125070	pHNAH4-1	NCBI nucleotide	0.175548	0.142464	109191	123	#4	#9933FF	Escherichia coli	Escherichia	#C7243A	N/A	N/A	N/A	#8F8F8F	N/A	chicken	Animal	#5D639E	IncI1-I(gamma)	blaCTX-M-123, mph(A)	blaCTX-M	#C7243A
CP022064	unnamed4	NCBI nucleotide	0.332089	0.154976	109170	126	#4	#9933FF	Salmonella enterica	Salmonella	#009250	2011	USA	North America	#0086AB	N/A	Ground turkey	Food	#A4C520	IncI1-I(gamma)	blaCMY-2	blaCMY	#5D639E
LC480203	pB64	NCBI nucleotide	0.177291	0.141418	109169	124	#4	#9933FF	Escherichia coli	Escherichia	#C7243A	2017	Japan	Asia	#C7243A	N/A	influent municipal wastewater	Environment	#0086AB	IncI1-I(gamma)	blaCTX-M-123, mph(A)	blaCTX-M	#C7243A
AP022296	pBEC1-S17-ESBL-07_1	this study	0.179408	0.132364	105884	120	#4	#9933FF	Escherichia coli	Escherichia	#C7243A	2017	Japan	Asia	#C7243A	N/A	sea water	Environment	#0086AB	IncB/O/K/Z	blaCTX-M-14, mph(A)	blaCTX-M	#C7243A
KY471629	pSH15sh104	NCBI nucleotide	0.0896464	0.140217	104285	119	#4	#9933FF	Shigella sonnei	Shigella	#5D639E	2015	China	Asia	#C7243A	N/A	patient feces	Human	#C7243A	IncB/O/K/Z	aac(3)-IId, blaCTX-M-14, mph(A)	blaCTX-M	#C7243A
KY471628	pSH15sh99	NCBI nucleotide	0.0895277	0.140776	104285	120	#4	#9933FF	Shigella sonnei	Shigella	#5D639E	2015	China	Asia	#C7243A	N/A	Drinking water	Environment	#0086AB	IncB/O/K/Z	aac(3)-IId, blaCTX-M-14, mph(A)	blaCTX-M	#C7243A
CP016865	pSTY2-2010K-1587	NCBI nucleotide	0.329997	0.157827	104250	121	#4	#9933FF	Salmonella enterica	Salmonella	#009250	2006	USA	North America	#0086AB	Homo sapiens	stool	Human	#C7243A	IncI1-I(gamma)	blaCMY-2	blaCMY	#5D639E
AP021945	pWP2-S18-ESBL-07_1	this study	0.248448	0.135	103781	115	#4	#9933FF	Escherichia coli	Escherichia	#C7243A	2018	Japan	Asia	#C7243A	N/A	wastewater treatment plant effluent	Environment	#0086AB	No hit found	blaCTX-M-55	blaCTX-M	#C7243A
CP016522	pSA02DT09004001_101	NCBI nucleotide	0.334551	0.146847	101723	116	#4	#9933FF	Salmonella enterica	Salmonella	#009250	2009	Canada	North America	#0086AB	N/A	Chicken Meat	Food	#A4C520	IncI1-I(gamma)	blaCMY-2	blaCMY	#5D639E
MH472638	pESBL20160056	NCBI nucleotide	0.312431	0.167562	101575	115	#4	#9933FF	Escherichia coli	Escherichia	#C7243A	N/A	N/A	N/A	#8F8F8F	Homo sapiens	Blood	Human	#C7243A	IncI1-I(gamma)	blaCMY-2	blaCMY	#5D639E
CP040455	unnamed2	NCBI nucleotide	0.114778	0.0779613	101356	109	#4	#9933FF	Escherichia coli	Escherichia	#C7243A	1992	China	Asia	#C7243A	Homo sapiens	urinary	Human	#C7243A	IncB/O/K/Z	blaTEM-1A, tet(A)	other	#8F8F8F
CP012923	pSA02DT10168701_99	NCBI nucleotide	0.322015	0.161826	99011	113	#4	#9933FF	Salmonella enterica	Salmonella	#009250	2010	Canada	North America	#0086AB	N/A	chicken meat	Food	#A4C520	IncI1-I(gamma)	blaCMY-2	blaCMY	#5D639E
CP012936	pN13-01290_98	NCBI nucleotide	0.322015	0.161826	98999	112	#4	#9933FF	Salmonella enterica	Salmonella	#009250	2012	Canada	North America	#0086AB	N/A	turkey meat	Food	#A4C520	IncI1-I(gamma)	blaCMY-2	blaCMY	#5D639E
CP016568	pAMR588-04-00318_99	NCBI nucleotide	0.331389	0.155905	98998	112	#4	#9933FF	Salmonella enterica	Salmonella	#009250	2013	Canada	North America	#0086AB	N/A	Chicken feces	Animal	#5D639E	IncI1-I(gamma)	blaCMY-2	blaCMY	#5D639E
CP028315	pSC-31-1	NCBI nucleotide	0.333135	0.152811	98989	113	#4	#9933FF	Salmonella enterica	Salmonella	#009250	2010	USA	North America	#0086AB	Homo sapiens	N/A	Human	#C7243A	IncI1-I(gamma)	blaCMY-2	blaCMY	#5D639E
MH287044	pCERC6	NCBI nucleotide	0.138577	0.139316	98766	110	#4	#9933FF	Escherichia coli	Escherichia	#C7243A	2008	Australia	Oceania	#EDAD0B	Homo sapiens	gut	Human	#C7243A	IncB/O/K/Z	aph(3'')-Ib, blaTEM-1C, sul2	other	#8F8F8F
MG825376	p1108-CMY2	NCBI nucleotide	0.33595	0.185846	98157	109	#4	#9933FF	Escherichia coli	Escherichia	#C7243A	N/A	N/A	N/A	#8F8F8F	N/A	chicken	Animal	#5D639E	IncI1-I(gamma)	blaCMY-2	blaCMY	#5D639E
MF078004	pET20160881	NCBI nucleotide	0.191043	0.16477	97940	108	#4	#9933FF	Escherichia coli	Escherichia	#C7243A	N/A	South Korea	Asia	#C7243A	Homo sapiens	stool	Human	#C7243A	IncB/O/K/Z	blaCTX-M-15, qnrS1	blaCTX-M	#C7243A
CP023370	p96	NCBI nucleotide	0.404134	0.272692	96402	112	#4	#9933FF	Escherichia coli	Escherichia	#C7243A	2002	United Kingdom	Europe	#A4C520	canine	N/A	Animal	#5D639E	IncI1-I(gamma)	blaCMY-2	blaCMY	#5D639E
CP012929	p12-4374_96	NCBI nucleotide	0.337119	0.181301	96042	106	#4	#9933FF	Salmonella enterica	Salmonella	#009250	2012	Canada	North America	#0086AB	Homo sapiens	human stool	Human	#C7243A	IncI1-I(gamma)	blaCMY-2	blaCMY	#5D639E
CP018975	pEC545_1	NCBI nucleotide	0.120932	0.178864	95926	105	#4	#9933FF	Escherichia coli	Escherichia	#C7243A	2011	Viet Nam	Asia	#C7243A	Homo sapiens	N/A	Human	#C7243A	IncI1-I(gamma)	blaCTX-M-15, blaTEM-1	blaCTX-M	#C7243A
CP018638	pSE69-3861-1	NCBI nucleotide	0.174568	0.195324	95773	108	#4	#9933FF	Salmonella enterica	Salmonella	#009250	1969	USA	North America	#0086AB	N/A	Human	Human	#C7243A	IncI1-I(gamma)	blaOXA-2, qacEdelta1, sul1	other	#8F8F8F
MH618673	p838B-R	NCBI nucleotide	0.124185	0.132477	94803	102	#4	#9933FF	Escherichia coli	Escherichia	#C7243A	2004	Australia	Oceania	#EDAD0B	Homo sapiens	feces	Human	#C7243A	IncB/O/K/Z	aph(3'')-Ib, blaTEM-1C, sul2	other	#8F8F8F
AP022174	pWP7-S17-ESBL-01_1	this study	0.227938	0.14751	94776	107	#4	#9933FF	Escherichia coli	Escherichia	#C7243A	2017	Japan	Asia	#C7243A	N/A	wastewater treatment plant effluent	Environment	#0086AB	IncB/O/K/Z	blaCTX-M-14	blaCTX-M	#C7243A
CM017029	URMC_16_p_94200	NCBI nucleotide	0.18247	0.162084	94200	102	#4	#9933FF	Escherichia coli	Escherichia	#C7243A	2017	USA	North America	#0086AB	Homo sapiens	urine	Human	#C7243A	IncB/O/K/Z	blaTEM-1	other	#8F8F8F
AP022097	pWP4-S18-ESBL-08_2	this study	0.212208	0.189695	93398	104	#4	#9933FF	Escherichia coli	Escherichia	#C7243A	2018	Japan	Asia	#C7243A	N/A	wastewater treatment plant effluent	Environment	#0086AB	IncI1-I(gamma)	blaCTX-M-8	blaCTX-M	#C7243A
CM016515	pPEY_R	NCBI nucleotide	0.103852	0.231795	93322	99	#4	#9933FF	Escherichia coli	Escherichia	#C7243A	2018	France	Europe	#A4C520	Homo sapiens	stool	Human	#C7243A	IncB/O/K/Z	blaCTX-M-14	blaCTX-M	#C7243A
KX452392	pJB10	NCBI nucleotide	0.320104	0.15745	93257	108	#4	#9933FF	Escherichia coli	Escherichia	#C7243A	N/A	Brazil	South America	#5D639E	turkey	air sac of turkey condemned	Animal	#5D639E	IncI1-I(gamma)	blaCMY-2	blaCMY	#5D639E
GU371927	pEC_Bactec	NCBI nucleotide	0.123736	0.170392	92970	100	#4	#9933FF	Escherichia coli	Escherichia	#C7243A	N/A	N/A	N/A	#8F8F8F	horse	N/A	Animal	#5D639E	IncI1-I(gamma)	blaCTX-M-15, blaTEM-1	blaCTX-M	#C7243A
AP021948	pWP2-S18-ESBL-08_2	this study	0.215281	0.20072	91630	101	#4	#9933FF	Escherichia coli	Escherichia	#C7243A	2018	Japan	Asia	#C7243A	N/A	wastewater treatment plant effluent	Environment	#0086AB	IncI1-I(gamma)	blaCTX-M-8	blaCTX-M	#C7243A
MG948332	p2411	NCBI nucleotide	0.149058	0.158464	91353	96	#4	#9933FF	Escherichia coli	Escherichia	#C7243A	N/A	Switzerland	Europe	#A4C520	N/A	dog	Animal	#5D639E	IncI1-I(gamma)	blaCTX-M-1, blaTEM-210	blaCTX-M	#C7243A
MG948330	p2309	NCBI nucleotide	0.148194	0.158839	91340	94	#4	#9933FF	Escherichia coli	Escherichia	#C7243A	N/A	Switzerland	Europe	#A4C520	N/A	dog	Animal	#5D639E	IncI1-I(gamma)	blaCTX-M-1, blaTEM-1	blaCTX-M	#C7243A
MG948331	p2319	NCBI nucleotide	0.146488	0.160153	91325	97	#4	#9933FF	Escherichia coli	Escherichia	#C7243A	N/A	Switzerland	Europe	#A4C520	N/A	dog	Animal	#5D639E	IncI1-I(gamma)	blaCTX-M-1, blaTEM-210	blaCTX-M	#C7243A
AP022263	pWP8-S18-ESBL-07_2	this study	0.0833548	0.146048	91233	100	#4	#9933FF	Escherichia coli	Escherichia	#C7243A	2018	Japan	Asia	#C7243A	N/A	wastewater treatment plant effluent	Environment	#0086AB	IncB/O/K/Z	blaCTX-M-15, qnrS1	blaCTX-M	#C7243A
CP040270	pEc1500_CTX	NCBI nucleotide	0.118122	0.180929	91123	98	#4	#9933FF	Escherichia coli	Escherichia	#C7243A	2014	Norway	Europe	#A4C520	Bivalve mollusk	marine environment	Environment	#0086AB	IncI1-I(gamma)	blaCTX-M-15, blaTEM-1	blaCTX-M	#C7243A
CP010142	B	NCBI nucleotide	0.146913	0.186316	90974	104	#4	#9933FF	Escherichia coli	Escherichia	#C7243A	2014	N/A	N/A	#8F8F8F	dog	N/A	Animal	#5D639E	IncI1-I(gamma)	blaCTX-M-55, blaTEM-1	blaCTX-M	#C7243A
KJ866866	pSKLX3330	NCBI nucleotide	0.221764	0.199778	89672	101	#4	#9933FF	Escherichia coli	Escherichia	#C7243A	N/A	China	Asia	#C7243A	Homo sapiens	urine	Human	#C7243A	IncI1-I(gamma)	blaCTX-M-55	blaCTX-M	#C7243A
AP022122	pWP5-W18-ESBL-11_2	this study	0.218777	0.197379	89476	97	#4	#9933FF	Escherichia coli	Escherichia	#C7243A	2018	Japan	Asia	#C7243A	N/A	wastewater treatment plant effluent	Environment	#0086AB	IncI1-I(gamma)	blaCTX-M-8	blaCTX-M	#C7243A
KY964068	pLV23529-CTX-M-8	NCBI nucleotide	0.172876	0.161905	89458	98	#4	#9933FF	Escherichia coli	Escherichia	#C7243A	2015	Portugal	Europe	#A4C520	N/A	Swine	Animal	#5D639E	IncI1-I(gamma)	blaCTX-M-8	blaCTX-M	#C7243A
CM017132	URMC_94_p_89424	NCBI nucleotide	0.158842	0.145845	89424	93	#4	#9933FF	Escherichia coli	Escherichia	#C7243A	2018	USA	North America	#0086AB	Homo sapiens	sepsis	Human	#C7243A	IncB/O/K/Z	blaTEM-1	other	#8F8F8F
CM007643	pEC1333	NCBI nucleotide	0.0783598	0.162073	89251	99	#4	#9933FF	Escherichia coli	Escherichia	#C7243A	2009	Brazil	South America	#5D639E	N/A	sewage	Environment	#0086AB	IncI1-I(gamma)	blaCTX-M-8	blaCTX-M	#C7243A
KJ484630	pH1519-88	NCBI nucleotide	0.142844	0.166105	88678	95	#4	#9933FF	Escherichia coli	Escherichia	#C7243A	2013	Switzerland	Europe	#A4C520	Homo sapiens	N/A	Human	#C7243A	IncI1-I(gamma)	blaCTX-M-1, blaTEM-210	blaCTX-M	#C7243A
CP003290	pESBL-EA11	NCBI nucleotide	0.123791	0.170247	88544	96	#4	#9933FF	Escherichia coli	Escherichia	#C7243A	2011	N/A	N/A	#8F8F8F	Homo sapiens	N/A	Human	#C7243A	IncI1-I(gamma)	blaCTX-M-15, blaTEM-1	blaCTX-M	#C7243A
AP022037	pWP3-S18-ESBL-09_1	this study	0.22623	0.194432	88528	95	#4	#9933FF	Escherichia coli	Escherichia	#C7243A	2018	Japan	Asia	#C7243A	N/A	wastewater treatment plant effluent	Environment	#0086AB	IncI1-I(gamma)	blaCTX-M-55	blaCTX-M	#C7243A
CP033883	p50579417_2	NCBI nucleotide	0.28403	0.153475	88005	99	#4	#9933FF	Escherichia coli	Escherichia	#C7243A	2012	Norway	Europe	#A4C520	Homo sapiens	Urine	Human	#C7243A	IncB/O/K/Z	blaCTX-M-14	blaCTX-M	#C7243A
EU418926	pJIE139	NCBI nucleotide	0.223367	0.176201	87925	91	#4	#9933FF	Escherichia coli	Escherichia	#C7243A	2006	Australia	Oceania	#EDAD0B	Homo sapiens	urine	Human	#C7243A	IncI1-I(gamma)	blaCTX-M-15	blaCTX-M	#C7243A
MG948333	p2454	NCBI nucleotide	0.277364	0.143746	87860	96	#4	#9933FF	Escherichia coli	Escherichia	#C7243A	N/A	Switzerland	Europe	#A4C520	N/A	dog	Animal	#5D639E	IncI1-I(gamma)	blaCTX-M-1	blaCTX-M	#C7243A
KT868530	pSE115	NCBI nucleotide	0.136234	0.19551	87255	102	#4	#9933FF	Salmonella enterica	Salmonella	#009250	N/A	China	Asia	#C7243A	Homo sapiens	stool	Human	#C7243A	IncI	blaCTX-M-14	blaCTX-M	#C7243A
AP022224	pWP8-S17-ESBL-12_2	this study	0.228634	0.166147	87171	97	#4	#9933FF	Escherichia coli	Escherichia	#C7243A	2017	Japan	Asia	#C7243A	N/A	wastewater treatment plant effluent	Environment	#0086AB	IncB/O/K/Z	blaCTX-M-14	blaCTX-M	#C7243A
CP021208	p2474-3	NCBI nucleotide	0.23182	0.188834	86725	99	#4	#9933FF	Escherichia coli	Escherichia	#C7243A	2015	China	Asia	#C7243A	Homo sapiens	blood	Human	#C7243A	IncI1-I(gamma)	blaCTX-M-55	blaCTX-M	#C7243A
MF156268	pCERC10	NCBI nucleotide	0.153563	0.152339	86242	95	#4	#9933FF	Escherichia coli	Escherichia	#C7243A	N/A	N/A	N/A	#8F8F8F	Homo sapiens	feces	Human	#C7243A	IncB/O/K/Z	blaTEM-1C	other	#8F8F8F
KX246268	pHNRD174	NCBI nucleotide	0.227535	0.193471	86207	95	#4	#9933FF	Escherichia coli	Escherichia	#C7243A	N/A	N/A	N/A	#8F8F8F	N/A	duck	Animal	#5D639E	IncI1-I(gamma)	blaCTX-M-55	blaCTX-M	#C7243A
CP023387	p86	NCBI nucleotide	0.156499	0.148707	86147	92	#4	#9933FF	Escherichia coli	Escherichia	#C7243A	2002	United Kingdom	Europe	#A4C520	canine	N/A	Animal	#5D639E	IncB/O/K/Z	blaTEM-1D	other	#8F8F8F
CP023362	p85	NCBI nucleotide	0.232729	0.161863	85570	93	#4	#9933FF	Escherichia coli	Escherichia	#C7243A	2002	United Kingdom	Europe	#A4C520	canine	N/A	Animal	#5D639E	IncI	blaCMY-2	blaCMY	#5D639E
KP987217	p628-CTXM	NCBI nucleotide	0.223979	0.195961	85338	94	#4	#9933FF	Klebsiella pneumoniae	Klebsiella	#EDAD0B	N/A	China	Asia	#C7243A	Homo sapiens	N/A	Human	#C7243A	IncI1-I(gamma)	blaCTX-M-55	blaCTX-M	#C7243A
CP023554	p18-43_01	NCBI nucleotide	-0.13229	0.0410597	212326	234	#5	#009999	Klebsiella pneumoniae	Klebsiella	#EDAD0B	N/A	South Africa	Africa	#009250	Homo sapiens	tracheal fluid	Human	#C7243A	IncFIB(pB171), IncFII(Yp), IncR	blaNDM-1, ble, catA2, dfrA14, rmtC, sul1, tet(D)	blaNDM	#0086AB
CP042483	pC51_002	NCBI nucleotide	-0.0871431	-0.0187496	208956	229	#5	#009999	Klebsiella pneumoniae	Klebsiella	#EDAD0B	2014	Australia	Oceania	#EDAD0B	Homo sapiens	clinical sample	Human	#C7243A	IncFIB(pB171), IncFII(Yp)	ARR-3, aac(3)-IId, blaIMP-4, catB3, mph(A), qacEdelta1, qacG2, sul1	blaIMP	#A4C520
CP035277	pCFR17_1	NCBI nucleotide	-0.0563819	-0.0637089	206820	228	#5	#009999	Citrobacter freundii	Citrobacter	#007AB7	2017	China	Asia	#C7243A	N/A	wastewater treatment plant	Environment	#0086AB	IncFIB(pB171), IncFII(Yp)	aac(3)-IId, aadA2, blaDHA-1, blaTEM-1, catA2, dfrA12, mph(A), qacEdelta1, qnrB4, sul1, sul2, tet(D)	other	#8F8F8F
CP042480	pC50_002	NCBI nucleotide	-0.0792594	-0.0610169	176400	183	#5	#009999	Citrobacter freundii	Citrobacter	#007AB7	2014	Australia	Oceania	#EDAD0B	Homo sapiens	clinical sample	Human	#C7243A	IncFIB(pB171), IncFII(Yp)	ARR-3, aac(3)-IId, aac(6')-Ib-cr, blaIMP-4, blaOXA-1, blaOXA-10, blaVEB-3, catB3, mph(A), qacEdelta1, qacG2, sul1	blaIMP	#A4C520
CP042519	pE33_002	NCBI nucleotide	-0.0791766	-0.0596229	176400	183	#5	#009999	Citrobacter freundii	Citrobacter	#007AB7	2012	Australia	Oceania	#EDAD0B	N/A	ARJO bathroom	Environment	#0086AB	IncFIB(pB171), IncFII(Yp)	ARR-3, aac(3)-IId, aac(6')-Ib-cr, blaIMP-4, blaOXA-1, blaOXA-10, blaVEB-3, catB3, mph(A), qacEdelta1, qacG2, sul1	blaIMP	#A4C520
CP042553	pC45_002	NCBI nucleotide	-0.0791766	-0.0596229	173758	181	#5	#009999	Enterobacter hormaechei	Enterobacter	#A4C520	2013	Australia	Oceania	#EDAD0B	Homo sapiens	clinical sample	Human	#C7243A	IncFIB(pB171), IncFII(Yp)	ARR-3, aac(3)-IId, aac(6')-Ib-cr, blaIMP-4, blaOXA-1, blaOXA-10, blaVEB-3, catB3, mph(A), qacEdelta1, qacG2, sul1	blaIMP	#A4C520
MK124610	pCB1_SE1_NDM	NCBI nucleotide	-0.0433039	-0.0729303	171645	191	#5	#009999	Citrobacter werkmanii	Citrobacter	#007AB7	2017	United Kingdom	Europe	#A4C520	Homo sapiens	rectal screen	Human	#C7243A	IncFIB(pB171), IncFII(Yp)	ARR-3, aac(3)-IId, aac(6')-Ib-cr, aadA16, blaNDM-1, blaOXA-10, blaTEM-1, ble, catA2, dfrA27, mph(A), qacEdelta1, sul1, sul2, tet(D)	blaNDM	#0086AB
CP044029	pY9645-166	NCBI nucleotide	-0.0453507	-0.0398053	166344	182	#5	#009999	Klebsiella pneumoniae	Klebsiella	#EDAD0B	2016	China	Asia	#C7243A	Homo sapiens	blood	Human	#C7243A	IncFIB(pB171), IncFII(Yp)	aadA2, blaCTX-M-15, dfrA12, mph(A), qacEdelta1, qnrS1, sul1	blaCTX-M	#C7243A
CP022697	pAUSMDU8141-2	NCBI nucleotide	-0.14889	-0.0141439	149207	158	#5	#009999	Citrobacter farmeri	Citrobacter	#007AB7	2015	Australia	Oceania	#EDAD0B	Homo sapiens	Rectal swab	Human	#C7243A	IncFIB(pB171), IncFII(Yp)	blaTEM-1, catA2, sul2, tet(D)	other	#8F8F8F
AP022270	pWP8-W19-CRE-01_2	this study	-0.185836	0.0351304	148619	171	#5	#009999	Raoultella ornithinolytica	Raoultella	#F4CCD2	2019	Japan	Asia	#C7243A	N/A	wastewater treatment plant effluent	Environment	#0086AB	No hit found	aac(6')-Il, blaGES-24, catB6	blaGES	#EDAD0B
CP016763	pOZ172	NCBI nucleotide	-0.169174	0.0671525	127005	127	#5	#009999	Citrobacter freundii	Citrobacter	#007AB7	1998	China	Asia	#C7243A	Homo sapiens	Sun Yat-sen Memorial Hospital	Human	#C7243A	IncFIB(K), IncFII(Yp)	aph(3')-XV, blaIMP-4, mcr-10.1, qacG2	blaIMP	#A4C520
CM008879	pNDM_4TM	NCBI nucleotide	-0.175068	0.0922112	119047	138	#5	#009999	Serratia marcescens	Serratia	#FBEECC	2015	Romania	Europe	#A4C520	Homo sapiens	fecal screen	Human	#C7243A	IncFIB(pB171), IncFII(Yp)	blaNDM-1, ble, rmtC, sul1	blaNDM	#0086AB
MF042352	pNDM_4TM	NCBI nucleotide	-0.179243	0.0890549	119047	138	#5	#009999	Serratia marcescens	Serratia	#FBEECC	2015	Romania	Europe	#A4C520	Homo sapiens	fecal	Human	#C7243A	IncFIB(pB171), IncFII(Yp)	blaNDM-1, ble, rmtC, sul1	blaNDM	#0086AB
CM008895	pNDM_12TM	NCBI nucleotide	-0.172282	0.100993	119046	132	#5	#009999	Serratia marcescens	Serratia	#FBEECC	2014	Romania	Europe	#A4C520	Homo sapiens	pharyngeal secretions	Human	#C7243A	IncFIB(pB171), IncFII(Yp)	blaNDM-1, ble, rmtC, sul1	blaNDM	#0086AB
MF042351	pNDM_12TM	NCBI nucleotide	-0.179236	0.0927782	119046	134	#5	#009999	Serratia marcescens	Serratia	#FBEECC	2014	Romania	Europe	#A4C520	Homo sapiens	pharyngeal secretions	Human	#C7243A	IncFIB(pB171), IncFII(Yp)	blaNDM-1, ble, rmtC, sul1	blaNDM	#0086AB
CP044035	unnamed1	NCBI nucleotide	-0.0953057	0.203536	114306	130	#5	#009999	Klebsiella pneumoniae	Klebsiella	#EDAD0B	N/A	USA	North America	#0086AB	Homo sapiens	clinical isolate	Human	#C7243A	IncFIB(pB171), IncFII(Yp)	blaNDM-1, ble, rmtC, sul1	blaNDM	#0086AB
MG462729	pAMA1742	NCBI nucleotide	-0.176106	0.0961222	110787	122	#5	#009999	Escherichia coli	Escherichia	#C7243A	N/A	N/A	N/A	#8F8F8F	Homo sapiens	N/A	Human	#C7243A	IncFIB(pB171), IncFII(Yp)	blaNDM-1, ble, rmtC, sul1	blaNDM	#0086AB
KJ812998	pNDM-Ec1GN574	NCBI nucleotide	-0.176106	0.0961222	110786	123	#5	#009999	Enterobacter cloacae	Enterobacter	#A4C520	N/A	N/A	N/A	#8F8F8F	Homo sapiens	N/A	Human	#C7243A	IncFIB(pB171), IncFII(Yp)	blaNDM-1, ble, rmtC, sul1	blaNDM	#0086AB
MF042355	pKOX_NDM	NCBI nucleotide	-0.183554	0.0925276	110781	126	#5	#009999	Klebsiella michiganensis	Klebsiella	#EDAD0B	2013	Romania	Europe	#A4C520	Homo sapiens	fecal	Human	#C7243A	IncFIB(pB171), IncFII(Yp)	blaNDM-1, ble, rmtC, sul1	blaNDM	#0086AB
CM008911	pNDM_20ES	NCBI nucleotide	-0.175785	0.0997807	110766	124	#5	#009999	Enterobacter cloacae	Enterobacter	#A4C520	2013	Romania	Europe	#A4C520	Homo sapiens	blood culture	Human	#C7243A	IncFIB(pB171), IncFII(Yp)	blaNDM-1, ble, rmtC, sul1	blaNDM	#0086AB
MF042356	pNDM_20ES	NCBI nucleotide	-0.171377	0.108483	110766	128	#5	#009999	Enterobacter cloacae	Enterobacter	#A4C520	2013	Romania	Europe	#A4C520	Homo sapiens	blood culture	Human	#C7243A	IncFIB(pB171), IncFII(Yp)	blaNDM-1, ble, rmtC, sul1	blaNDM	#0086AB
CM008882	pNDM_18ES	NCBI nucleotide	-0.173133	0.10767	110432	124	#5	#009999	Klebsiella pneumoniae	Klebsiella	#EDAD0B	2013	Romania	Europe	#A4C520	Homo sapiens	bronchial aspirate	Human	#C7243A	IncFIB(pB171), IncFII(Yp)	blaNDM-1, ble, rmtC, sul1	blaNDM	#0086AB
MF042350	pNDM_18ES	NCBI nucleotide	-0.181903	0.0833023	110432	128	#5	#009999	Klebsiella pneumoniae	Klebsiella	#EDAD0B	2013	Romania	Europe	#A4C520	Homo sapiens	aspiration bronchial	Human	#C7243A	IncFIB(pB171), IncFII(Yp)	blaNDM-1, ble, rmtC, sul1	blaNDM	#0086AB
CP035537	pKp199-2	NCBI nucleotide	-0.156193	0.0963261	108500	125	#5	#009999	Klebsiella pneumoniae	Klebsiella	#EDAD0B	2012	Canada	North America	#0086AB	Homo sapiens	anal sample	Human	#C7243A	IncFIB(pB171), IncFII(Yp)	blaNDM-1, ble, rmtC, sul1	blaNDM	#0086AB
CP023914	unnamed3	NCBI nucleotide	-0.150961	0.105824	106853	121	#5	#009999	Klebsiella pneumoniae	Klebsiella	#EDAD0B	2014	Canada	North America	#0086AB	Homo sapiens	Urine	Human	#C7243A	IncFIB(pB171), IncFII(Yp)	blaNDM-1, ble, rmtC, sul1	blaNDM	#0086AB
CP040598	pKpvST15_NDM-1	NCBI nucleotide	-0.223482	0.0972015	106597	126	#5	#009999	Klebsiella pneumoniae	Klebsiella	#EDAD0B	2016	United Kingdom	Europe	#A4C520	Homo sapiens	throat	Human	#C7243A	IncFIB(pB171), IncFII(Yp)	blaNDM-1, ble, rmtC, sul1	blaNDM	#0086AB
CP023187	pK518_NDM1	NCBI nucleotide	-0.165012	0.109448	106579	124	#5	#009999	Klebsiella michiganensis	Klebsiella	#EDAD0B	2017	China	Asia	#C7243A	patient	China: The First Affiliated Hospital of	Human	#C7243A	IncFIB(pB171), IncFII(Yp)	blaNDM-1, ble, rmtC, sul1	blaNDM	#0086AB
CM008904	pNDM_22ES	NCBI nucleotide	-0.249582	0.110803	106482	130	#5	#009999	Enterobacter hormaechei	Enterobacter	#A4C520	2013	Romania	Europe	#A4C520	Homo sapiens	wound pus	Human	#C7243A	IncFIB(pB171), IncFII(Yp)	blaNDM-1, ble, rmtC, sul1	blaNDM	#0086AB
CP022350	pK516_NDM1	NCBI nucleotide	-0.167618	0.10663	106140	122	#5	#009999	Klebsiella michiganensis	Klebsiella	#EDAD0B	2017	China	Asia	#C7243A	Homo sapiens	feces	Human	#C7243A	IncFIB(pB171), IncFII(Yp)	blaNDM-1, ble, rmtC, sul1	blaNDM	#0086AB
CM008884	pNDM_9580	NCBI nucleotide	-0.253715	0.107409	105614	122	#5	#009999	Serratia marcescens	Serratia	#FBEECC	2015	Romania	Europe	#A4C520	Homo sapiens	urine	Human	#C7243A	IncFIB(pB171), IncFII(Yp)	blaNDM-1, ble, rmtC, sul1	blaNDM	#0086AB
MF042357	pNDM_9580	NCBI nucleotide	-0.255093	0.100468	105614	124	#5	#009999	Serratia marcescens	Serratia	#FBEECC	2015	Romania	Europe	#A4C520	Homo sapiens	urine	Human	#C7243A	IncFIB(pB171), IncFII(Yp)	blaNDM-1, ble, rmtC, sul1	blaNDM	#0086AB
MF042358	pNDM_22ES	NCBI nucleotide	-0.251291	0.103082	100393	118	#5	#009999	Enterobacter cloacae	Enterobacter	#A4C520	2013	Romania	Europe	#A4C520	Homo sapiens	pus - surgical wound	Human	#C7243A	IncFIB(pB171), IncFII(Yp)	blaNDM-1, ble, rmtC, sul1	blaNDM	#0086AB
KP900016	pP10164-NDM	NCBI nucleotide	-0.166009	0.113201	99276	113	#5	#009999	Leclercia adecarboxylata	other	#8F8F8F	N/A	China	Asia	#C7243A	Homo sapiens	N/A	Human	#C7243A	IncFIB(pB171), IncFII(Yp)	blaNDM-1, ble	blaNDM	#0086AB
CM008885	pNDM_7209	NCBI nucleotide	-0.234315	0.117933	87593	105	#5	#009999	Serratia marcescens	Serratia	#FBEECC	2013	Romania	Europe	#A4C520	Homo sapiens	urine	Human	#C7243A	IncFIB(pB171), IncFII(Yp)	blaNDM-1, ble, rmtC, sul1	blaNDM	#0086AB
CP016402	pF77	NCBI nucleotide	-0.0847309	-0.0427691	57009	77	#5	#009999	Klebsiella pneumoniae	Klebsiella	#EDAD0B	2014	China	Asia	#C7243A	Homo sapiens	bile	Human	#C7243A	IncFII(pHN7A8)	blaCTX-M-65, blaKPC-2, blaSHV-12, catA2	blaCTX-M & blaKPC	#FAE6B5
MN433457	pNK546-KPC	NCBI nucleotide	-0.313637	-0.13682	475027	585	#6	#CCCCCC	Pseudomonas aeruginosa	other	#8F8F8F	N/A	N/A	N/A	#8F8F8F	Homo sapiens	burned patient	Human	#C7243A	No hit found	ant(2'')-Ia, blaKPC-2, cmlA6, qacEdelta1, sul1	blaKPC	#009250
CP028567	pMCR5_045096	NCBI nucleotide	-0.199823	-0.0901176	241090	242	#6	#CCCCCC	Aeromonas hydrophila	Aeromonas	#0086AB	2015	China	Asia	#C7243A	N/A	Sewage	Environment	#0086AB	No hit found	aac(3)-IId, aac(6')-IIa, aph(3'')-Ib, aph(3')-Ia, aph(6)-Id, blaCARB-12, dfrA1, mcr-5.1, qacEdelta1, qacK, qnrVC6, sul1, tet(E)	other	#8F8F8F
DQ839391	pRSB105	NCBI nucleotide	-0.236738	-0.134295	57137	70	#6	#CCCCCC	uncultured bacterium	other	#8F8F8F	N/A	N/A	N/A	#8F8F8F	N/A	activated sludge from a wastewater	Environment	#0086AB	IncP6	blaOXA-10, dfrB2, mph(E), msr(E), qacEdelta1, sul1	other	#8F8F8F
AP022243	pWP8-S18-CRE-01_2	this study	-0.199132	-0.0845286	53629	62	#6	#CCCCCC	Aeromonas caviae	Aeromonas	#0086AB	2018	Japan	Asia	#C7243A	N/A	wastewater treatment plant effluent	Environment	#0086AB	IncP6	blaKPC-2, mph(A)	blaKPC	#009250
AP019197	pGSH8M-1-2	NCBI nucleotide	-0.195318	-0.0923591	53629	69	#6	#CCCCCC	Aeromonas caviae	Aeromonas	#0086AB	2018	Japan	Asia	#C7243A	N/A	wastewater treatment plant effluent	Environment	#0086AB	IncP6	blaKPC-2, mph(A)	blaKPC	#009250
AP022283	pWP8-W19-CRE-03_2	this study	-0.247152	-0.0949024	47395	58	#6	#CCCCCC	Aeromonas veronii	Aeromonas	#0086AB	2019	Japan	Asia	#C7243A	N/A	wastewater treatment plant effluent	Environment	#0086AB	IncP6	blaKPC-2	blaKPC	#009250
AP022277	pWP8-W19-CRE-02_3	this study	-0.247839	-0.0934595	46974	60	#6	#CCCCCC	Enterobacter cloacae	Enterobacter	#A4C520	2019	Japan	Asia	#C7243A	N/A	wastewater treatment plant effluent	Environment	#0086AB	IncP6	blaKPC-2	blaKPC	#009250
CP018968	pEC542_KPC	NCBI nucleotide	-0.212286	-0.100193	44320	54	#6	#CCCCCC	Escherichia coli	Escherichia	#C7243A	2011	Viet Nam	Asia	#C7243A	Homo sapiens	N/A	Human	#C7243A	IncP6	blaKPC-2	blaKPC	#009250
CP032895	pKPC2_045523	NCBI nucleotide	-0.252886	-0.0823867	43125	53	#6	#CCCCCC	Enterobacter kobei	Enterobacter	#A4C520	2017	China	Asia	#C7243A	Homo sapiens	N/A	Human	#C7243A	IncP6	blaKPC-2	blaKPC	#009250
AP022204	pWP7-S18-ESBL-04_3	this study	-0.1697	-0.208215	42962	52	#6	#CCCCCC	Klebsiella sp.	Klebsiella	#EDAD0B	2018	Japan	Asia	#C7243A	N/A	wastewater treatment plant effluent	Environment	#0086AB	IncP6	aadA2, aph(3'')-Ib, aph(6)-Id, blaOXA-2, qacEdelta1, sul1	other	#8F8F8F
AP022192	pWP7-S18-CRE-02_3	this study	-0.179565	-0.211018	42961	52	#6	#CCCCCC	Klebsiella sp.	Klebsiella	#EDAD0B	2018	Japan	Asia	#C7243A	N/A	wastewater treatment plant effluent	Environment	#0086AB	IncP6	aadA2, aph(3'')-Ib, aph(6)-Id, blaOXA-2, qacEdelta1, sul1	other	#8F8F8F
AP022198	pWP7-S18-CRE-03_3	this study	-0.179565	-0.211018	42961	52	#6	#CCCCCC	Klebsiella sp.	Klebsiella	#EDAD0B	2018	Japan	Asia	#C7243A	N/A	wastewater treatment plant effluent	Environment	#0086AB	IncP6	aadA2, aph(3'')-Ib, aph(6)-Id, blaOXA-2, qacEdelta1, sul1	other	#8F8F8F
CP040685	p1	NCBI nucleotide	-0.376155	-0.115065	40180	52	#6	#CCCCCC	Pseudomonas aeruginosa	other	#8F8F8F	2017	China	Asia	#C7243A	Homo sapiens	N/A	Human	#C7243A	IncP6	blaKPC-2	blaKPC	#009250
AP021918	pWP2-W18-CRE-05_1	this study	-0.225168	-0.0590889	39576	44	#6	#CCCCCC	Aeromonas sp.	Aeromonas	#0086AB	2018	Japan	Asia	#C7243A	N/A	wastewater treatment plant effluent	Environment	#0086AB	No hit found	aac(6')-Il, blaGES-24, blaGES-4	blaGES	#EDAD0B
AP022253	pWP8-S18-ESBL-02_1	this study	-0.252728	-0.0831553	39071	46	#6	#CCCCCC	Aeromonas hydrophila	Aeromonas	#0086AB	2018	Japan	Asia	#C7243A	N/A	wastewater treatment plant effluent	Environment	#0086AB	IncP6	blaKPC-2	blaKPC	#009250
AP019194	pGSH8-2	NCBI nucleotide	-0.252886	-0.0823867	39071	50	#6	#CCCCCC	Aeromonas hydrophila	Aeromonas	#0086AB	2018	Japan	Asia	#C7243A	N/A	wastewater treatment plant effluent	Environment	#0086AB	IncP6	blaKPC-2	blaKPC	#009250
CP028566	pKPC2_045096	NCBI nucleotide	-0.252886	-0.0823867	38976	50	#6	#CCCCCC	Aeromonas hydrophila	Aeromonas	#0086AB	2015	China	Asia	#C7243A	N/A	Sewage	Environment	#0086AB	IncP6	blaKPC-2	blaKPC	#009250
MK050973	pCRE12-KPC	NCBI nucleotide	-0.411788	-0.10298	31445	40	#6	#CCCCCC	Citrobacter freundii	Citrobacter	#007AB7	2018	China	Asia	#C7243A	Homo sapiens	blood	Human	#C7243A	IncP6	blaKPC-2	blaKPC	#009250
AP022010	pWP3-S18-CRE-02_5	this study	-0.344058	-0.319769	31071	35	#6	#CCCCCC	Klebsiella quasipneumoniae	Klebsiella	#EDAD0B	2018	Japan	Asia	#C7243A	N/A	wastewater treatment plant effluent	Environment	#0086AB	IncP6	aac(6')-Il, aadA2, blaGES-4, blaOXA-129, catB3, qacEdelta1, sul1	blaGES	#EDAD0B
KX912255	pJF-786	NCBI nucleotide	-0.175035	-0.244428	25354	34	#6	#CCCCCC	Enterobacter cloacae	Enterobacter	#A4C520	N/A	N/A	N/A	#8F8F8F	Homo sapiens	N/A	Human	#C7243A	No hit found	blaGES-5, dfrA14, qacEdelta1, sul1	blaGES	#EDAD0B
AP021920	pWP2-W18-CRE-05_3	this study	-0.17957	-0.0221226	24109	31	#6	#CCCCCC	Aeromonas sp.	Aeromonas	#0086AB	2018	Japan	Asia	#C7243A	N/A	wastewater treatment plant effluent	Environment	#0086AB	No hit found	aac(6')-Il, blaGES-24, blaGES-4	blaGES	#EDAD0B
AP021921	pWP2-W18-CRE-05_4	this study	-0.158064	-0.0182296	23580	28	#6	#CCCCCC	Aeromonas sp.	Aeromonas	#0086AB	2018	Japan	Asia	#C7243A	N/A	wastewater treatment plant effluent	Environment	#0086AB	No hit found	aac(6')-Il, blaGES-24, blaGES-4	blaGES	#EDAD0B
CP045998	p1916D18-1	NCBI nucleotide	0.00285273	0.124748	59353	72	#7	#66FF33	Escherichia coli	Escherichia	#C7243A	2019	China	Asia	#C7243A	swine	feces	Animal	#5D639E	IncX1	aadA2, blaSHV-12, floR, lnu(F), tet(A), tet(X)	other	#8F8F8F
CP046002	p1916D6-2	NCBI nucleotide	-0.00894573	-0.136784	59351	73	#7	#66FF33	Escherichia coli	Escherichia	#C7243A	2019	China	Asia	#C7243A	swine	feces	Animal	#5D639E	IncX1	aadA2, blaSHV-12, floR, lnu(F), tet(A), tet(X)	other	#8F8F8F
CP041114	unnamed4	NCBI nucleotide	0.00348332	0.159795	58983	70	#7	#66FF33	Escherichia coli	Escherichia	#C7243A	2016	Thailand	Asia	#C7243A	swine	Rectal swab	Animal	#5D639E	IncR, IncX1	blaTEM-1, mcr-3.5	other	#8F8F8F
MK731977	pSGMCR103	NCBI nucleotide	0.068544	-0.16518	58124	75	#7	#66FF33	Escherichia coli	Escherichia	#C7243A	N/A	Singapore	Asia	#C7243A	N/A	Ready-to-eat retail chicken rice	Food	#A4C520	IncX1	aph(3')-Ia, blaTEM-176, mcr-5.1, qacL, qnrS1, sul3	other	#8F8F8F
CP040929	pYY76-1-2	NCBI nucleotide	-0.0118545	-0.14226	57104	67	#7	#66FF33	Escherichia coli	Escherichia	#C7243A	2018	China	Asia	#C7243A	cow	feces	Animal	#5D639E	IncX1	aadA2, blaSHV-12, floR, lnu(F), tet(A), tet(X)	other	#8F8F8F
AP022218	pWP8-S17-ESBL-05_3	this study	0.0198455	0.13486	53216	64	#7	#66FF33	Escherichia coli	Escherichia	#C7243A	2017	Japan	Asia	#C7243A	N/A	wastewater treatment plant effluent	Environment	#0086AB	IncX1	ARR-3, aph(3')-Ia, blaCTX-M-55, blaOXA-10, cmlA5, dfrA14, qnrS1, tet(A)	blaCTX-M	#C7243A
AP022248	pWP8-S18-CRE-02_3	this study	0.0252645	0.0851145	49365	66	#7	#66FF33	Escherichia coli	Escherichia	#C7243A	2018	Japan	Asia	#C7243A	N/A	wastewater treatment plant effluent	Environment	#0086AB	IncX1	aph(3')-Ia, blaCTX-M-55, floR, fosA3, qnrS2	blaCTX-M	#C7243A
AP019678	pGSH8M-2-3	NCBI nucleotide	0.0272011	-0.102396	49365	67	#7	#66FF33	Escherichia coli	Escherichia	#C7243A	2018	Japan	Asia	#C7243A	N/A	wastewater treatment plant effluent	Environment	#0086AB	IncX1	aph(3')-Ia, blaCTX-M-55, floR, fosA3, qnrS2	blaCTX-M	#C7243A
KU254580	pYD786-3	NCBI nucleotide	0.00888053	0.171087	44806	59	#7	#66FF33	Escherichia coli	Escherichia	#C7243A	2012	USA	North America	#0086AB	Homo sapiens	urine	Human	#C7243A	IncX1	aph(3')-Ia, blaTEM-176, qacL, sul3	other	#8F8F8F
JQ269335	pNGX2-QnrS1	NCBI nucleotide	-0.0318707	0.210779	34294	45	#7	#66FF33	Escherichia coli	Escherichia	#C7243A	N/A	Nigeria	Africa	#009250	poultry	N/A	Animal	#5D639E	IncX2	aph(3')-Ia, blaTEM-1, qnrS11	other	#8F8F8F
CP033394	pCTXM65_015625	NCBI nucleotide	-0.0178368	-0.0275571	142207	172	#8	#FF00FF	Klebsiella pneumoniae	Klebsiella	#EDAD0B	2017	China	Asia	#C7243A	Homo sapiens	N/A	Human	#C7243A	IncFII(pHN7A8), IncN	ARR-3, aac(6')-Ib-cr, aadA16, blaCTX-M-65, blaKPC-12, blaTEM-1C, catA2, dfrA27, qacEdelta1, sul1, tet(A)	blaCTX-M & blaKPC	#FAE6B5
MG878866	pEc19397-131	NCBI nucleotide	0.0510159	-0.0433978	130755	152	#8	#FF00FF	Escherichia coli	Escherichia	#C7243A	2012	Taiwan	Asia	#C7243A	Homo sapiens	sputum	Human	#C7243A	IncFII, IncN, IncR	ARR-3, aac(3)-IId, aac(6')-Ib-cr, aadA16, blaNDM-1, blaOXA-10, blaTEM-215, ble, dfrA27, qacEdelta1, sul1, tet(A)	blaNDM	#0086AB
CM017093	URMC_18_p_117516	NCBI nucleotide	-0.0172211	-0.0546803	117516	134	#8	#FF00FF	Escherichia coli	Escherichia	#C7243A	2017	USA	North America	#0086AB	Homo sapiens	urine	Human	#C7243A	IncN, IncY	aph(3'')-Ib, aph(6)-Id, blaCTX-M-1, blaTEM-1, dfrA14, mph(A), sul2, tet(A)	blaCTX-M	#C7243A
CP009862	pKPC-629	NCBI nucleotide	-0.106043	-0.0911572	80186	91	#8	#FF00FF	Escherichia coli	Escherichia	#C7243A	2013	USA	North America	#0086AB	Homo sapiens	perirectal swab	Human	#C7243A	IncN	aac(6')-Ib, aph(3'')-Ib, aph(6)-Id, blaKPC-2, blaOXA-9, blaTEM-1A, dfrA14, sul2	blaKPC	#009250
KX928751	pCRKP-5-KPC	NCBI nucleotide	-0.0371348	-0.122456	68482	98	#8	#FF00FF	Klebsiella pneumoniae	Klebsiella	#EDAD0B	2015	China	Asia	#C7243A	N/A	patient	Human	#C7243A	IncN	ARR-3, aac(6')-Ib-cr, blaCTX-M-3, blaKPC-2, blaTEM-1, dfrA14, qnrS1	blaCTX-M & blaKPC	#FAE6B5
MH917123	pSZN_KPC	NCBI nucleotide	-0.0273441	-0.0784394	65604	82	#8	#FF00FF	Klebsiella pneumoniae	Klebsiella	#EDAD0B	2015	China	Asia	#C7243A	Homo sapiens	sputum	Human	#C7243A	IncN	ARR-3, aac(6')-Ib-cr, blaCTX-M-3, blaKPC-2, blaTEM-1, dfrA14, qnrS1	blaCTX-M & blaKPC	#FAE6B5
KX928750	pCRKP-1-KPC	NCBI nucleotide	-0.075285	-0.137856	65595	83	#8	#FF00FF	Klebsiella pneumoniae	Klebsiella	#EDAD0B	2015	China	Asia	#C7243A	N/A	patient	Human	#C7243A	IncN	ARR-3, aac(6')-Ib-cr, blaCTX-M-3, blaKPC-2, blaTEM-1, dfrA14, qnrS1	blaCTX-M & blaKPC	#FAE6B5
DQ390454	pLEW517	NCBI nucleotide	0.0283396	-0.122119	63946	74	#8	#FF00FF	Escherichia coli	Escherichia	#C7243A	N/A	N/A	N/A	#8F8F8F	N/A	primate fecal sample	Animal	#5D639E	IncN	aadA2, aph(3'')-Ib, aph(6)-Id, blaTEM-1, dfrA12, mph(A), qacEdelta1, sul1	other	#8F8F8F
CP036368	p1_115068	NCBI nucleotide	0.0294583	-0.160653	59798	72	#8	#FF00FF	Klebsiella pneumoniae	Klebsiella	#EDAD0B	2018	China	Asia	#C7243A	Homo sapiens	N/A	Human	#C7243A	IncN	ARR-3, aac(6')-Ib-cr, aadA16, blaTEM-1C, dfrA27, qacEdelta1, sul1, tet(A)	other	#8F8F8F
CP019026	pEC881_KPC	NCBI nucleotide	-0.105843	-0.19948	59373	70	#8	#FF00FF	Escherichia coli	Escherichia	#C7243A	2013	Colombia	South America	#5D639E	Homo sapiens	N/A	Human	#C7243A	IncN	ARR-3, aac(6')-Ib-cr, aadA16, blaKPC-2, dfrA27, qacEdelta1, qnrB6, sul1	blaKPC	#009250
KF977034	pOW16C2	NCBI nucleotide	-0.0136425	-0.10614	59228	74	#8	#FF00FF	Klebsiella pneumoniae	Klebsiella	#EDAD0B	2012	Switzerland	Europe	#A4C520	N/A	river water	Environment	#0086AB	IncN	aph(3')-XV, blaVIM-1, catB2, dfrA14, mph(A), qacEdelta1, qnrS1, sul1	other	#8F8F8F
CP011589	pKPC_CAV1043	NCBI nucleotide	-0.136913	-0.0578082	59138	67	#8	#FF00FF	Enterobacter asburiae	Enterobacter	#A4C520	2008	USA	North America	#0086AB	Homo sapiens	N/A	Human	#C7243A	IncN	blaKPC-3, dfrA14	blaKPC	#009250
CP018977	pEC656_KPC	NCBI nucleotide	-0.0956081	-0.193616	58431	68	#8	#FF00FF	Escherichia coli	Escherichia	#C7243A	2012	USA	North America	#0086AB	Homo sapiens	N/A	Human	#C7243A	IncN	blaKPC-2, dfrA21, qacEdelta1, sul1	blaKPC	#009250
CP009853	pKPC-860	NCBI nucleotide	-0.195111	-0.166521	56557	67	#8	#FF00FF	Enterobacter cloacae	Enterobacter	#A4C520	2012	USA	North America	#0086AB	N/A	sink drain	Environment	#0086AB	IncN	blaKPC-2, dfrA14	blaKPC	#009250
AP022081	pWP4-S18-CRE-04_3	this study	0.0259481	-0.186965	55445	68	#8	#FF00FF	Klebsiella pneumoniae	Klebsiella	#EDAD0B	2018	Japan	Asia	#C7243A	N/A	wastewater treatment plant effluent	Environment	#0086AB	IncN	aac(6'), blaCTX-M-2, blaIMP-1, qacEdelta1, qacF, sul1, tet(A)	blaCTX-M & blaIMP	#EFB7BF
CP018945	pEC224_KPC	NCBI nucleotide	-0.189069	-0.132012	55436	69	#8	#FF00FF	Escherichia coli	Escherichia	#C7243A	2010	Viet Nam	Asia	#C7243A	Homo sapiens	N/A	Human	#C7243A	IncN	ARR-3, aac(6')-Ib-cr, aadA16, blaKPC-2, dfrA27, qacEdelta1, sul1	blaKPC	#009250
KC960485	pHKU1	NCBI nucleotide	-0.0649904	-0.254719	54373	68	#8	#FF00FF	Escherichia coli	Escherichia	#C7243A	N/A	N/A	N/A	#8F8F8F	Homo sapiens	N/A	Human	#C7243A	IncN	ARR-3, aac(6')-Ib-cr, blaOXA-1, catB3, fosA5, qacEdelta1, sul1, tet(A)	other	#8F8F8F
CP036363	p1_095080	NCBI nucleotide	0.0225015	-0.155509	54110	67	#8	#FF00FF	Klebsiella pneumoniae	Klebsiella	#EDAD0B	2016	China	Asia	#C7243A	Homo sapiens	N/A	Human	#C7243A	IncN	ARR-3, aac(6')-Ib-cr, aadA16, blaTEM-1C, dfrA27, qacEdelta1, sul1, tet(A)	other	#8F8F8F
CP009867	pKPC-56a	NCBI nucleotide	-0.103373	-0.186324	54000	64	#8	#FF00FF	Pantoea sp.	other	#8F8F8F	2013	USA	North America	#0086AB	N/A	hand rail	Environment	#0086AB	IncN	blaKPC-2, dfrA14	blaKPC	#009250
JX515587	pEcNDM0	NCBI nucleotide	-0.101309	-0.217855	53416	67	#8	#FF00FF	Escherichia coli	Escherichia	#C7243A	N/A	China	Asia	#C7243A	Homo sapiens	fecal	Human	#C7243A	IncN	ARR-3, aac(6')-Ib-cr, blaOXA-1, catB3, qacEdelta1, qnrA7, sul1, tet(A)	other	#8F8F8F
AP019404	pE188_IMP6	NCBI nucleotide	-0.0790097	-0.245479	52715	67	#8	#FF00FF	Klebsiella pneumoniae	Klebsiella	#EDAD0B	2015	Japan	Asia	#C7243A	Homo sapiens	N/A	Human	#C7243A	IncN	aadA2, blaCTX-M-2, blaIMP-6, qacEdelta1, sul1, tet(A)	blaCTX-M & blaIMP	#EFB7BF
CP018959	pEC422_KPC	NCBI nucleotide	-0.0493676	-0.185286	51885	62	#8	#FF00FF	Escherichia coli	Escherichia	#C7243A	2011	Ecuador	South America	#5D639E	Homo sapiens	N/A	Human	#C7243A	IncN	ARR-3, aac(6')-Ib-cr, blaKPC-2, blaOXA-1, catB3, qacEdelta1, sul1	blaKPC	#009250
AP019550	pTHC11-2	NCBI nucleotide	-0.102593	-0.25285	51559	66	#8	#FF00FF	Klebsiella pneumoniae	Klebsiella	#EDAD0B	2013	N/A	N/A	#8F8F8F	Homo sapiens	urine	Human	#C7243A	IncN	aadA2, blaCTX-M-2, blaIMP-6, qacEdelta1, sul1, tet(A)	blaCTX-M & blaIMP	#EFB7BF
AP019402	pE013_IMP6	NCBI nucleotide	-0.102593	-0.25285	50925	65	#8	#FF00FF	Klebsiella pneumoniae	Klebsiella	#EDAD0B	2015	Japan	Asia	#C7243A	Homo sapiens	N/A	Human	#C7243A	IncN	aadA2, blaCTX-M-2, blaIMP-6, qacEdelta1, sul1, tet(A)	blaCTX-M & blaIMP	#EFB7BF
AP019403	pE129_IMP6	NCBI nucleotide	-0.0968492	-0.267103	50899	64	#8	#FF00FF	Klebsiella pneumoniae	Klebsiella	#EDAD0B	2015	Japan	Asia	#C7243A	Homo sapiens	N/A	Human	#C7243A	IncN	aadA2, blaCTX-M-2, blaIMP-6, qacEdelta1, sul1, tet(A)	blaCTX-M & blaIMP	#EFB7BF
CP009881	pKPC-1c5	NCBI nucleotide	-0.102754	-0.191763	50272	62	#8	#FF00FF	Pantoea sp.	other	#8F8F8F	2013	USA	North America	#0086AB	N/A	shelf	Environment	#0086AB	IncN	blaKPC-2, dfrA14	blaKPC	#009250
CP019006	pECAZ159_2	NCBI nucleotide	0.0030428	-0.189184	47531	57	#8	#FF00FF	Escherichia coli	Escherichia	#C7243A	2013	Colombia	South America	#5D639E	Homo sapiens	N/A	Human	#C7243A	IncN	ARR-3, aac(6')-Ib-cr, aadA16, blaKPC-2, dfrA27, qacEdelta1, sul1	blaKPC	#009250
AP018758	pMRY16-398_2	NCBI nucleotide	-0.0470592	-0.214836	47417	55	#8	#FF00FF	Metakosakonia sp.	other	#8F8F8F	2015	Japan	Asia	#C7243A	Homo sapiens	ascites	Human	#C7243A	IncN	aadA2, blaCTX-M-2, blaIMP-6, qacEdelta1, sul1, tet(A)	blaCTX-M & blaIMP	#EFB7BF
CP042581	pC16_003	NCBI nucleotide	-0.0358016	-0.142316	44630	57	#8	#FF00FF	Enterobacter kobei	Enterobacter	#A4C520	2009	Australia	Oceania	#EDAD0B	Homo sapiens	clinical sample	Human	#C7243A	IncN	blaTEM-1, dfrA25, qacEdelta1, qnrB2, sul1	other	#8F8F8F
CP028579	p1_020036	NCBI nucleotide	0.0412712	-0.155806	28726	35	#8	#FF00FF	Klebsiella pneumoniae	Klebsiella	#EDAD0B	2017	China	Asia	#C7243A	Homo sapiens	N/A	Human	#C7243A	IncN	blaTEM-1C, tet(A)	other	#8F8F8F
AP021941	pWP2-S18-CRE-03_1	this study	0.2	-0.45	69526	81	#9	#000000	Aeromonas veronii	Aeromonas	#0086AB	2018	Japan	Asia	#C7243A	N/A	wastewater treatment plant effluent	Environment	#0086AB	No hit found	bla, mcr-5.1	other	#8F8F8F
AP022255	pWP8-S18-ESBL-04_1	this study	0.4	-0.45	58136	51	#9	#000000	Aeromonas caviae	Aeromonas	#0086AB	2018	Japan	Asia	#C7243A	N/A	wastewater treatment plant effluent	Environment	#0086AB	No hit found	blaCTX-M-3	blaCTX-M	#C7243A
AP021942	pWP2-S18-CRE-03_2	this study	0.1	-0.45	22511	28	#9	#000000	Aeromonas veronii	Aeromonas	#0086AB	2018	Japan	Asia	#C7243A	N/A	wastewater treatment plant effluent	Environment	#0086AB	IncP6	ant(2'')-Ia, blaVEB-1, dfrA14, qnrVC4	other	#8F8F8F
AP022039	pWP3-W19-ESBL-03_1	this study	0.3	-0.45	17349	18	#9	#000000	Aeromonas veronii	Aeromonas	#0086AB	2019	Japan	Asia	#C7243A	N/A	wastewater treatment plant effluent	Environment	#0086AB	No hit found	blaCTX-M-3, blaTEM-1, tet(E)	blaCTX-M	#C7243A
CP031295	pGD31-F1928	NCBI nucleotide	0.0745308	0.0246124	245305	285	#10	#FF3333	Escherichia coli	Escherichia	#C7243A	2017	Viet Nam	Asia	#C7243A	Homo sapiens	blood	Human	#C7243A	IncFIB(AP001918), IncFIC(FII), IncFIC(FII), IncFII(pSFO), IncR	aadA2, aph(3')-Ia, blaTEM-1, cmlA1, dfrA12, floR, qacL, sul2, sul3, tet(A), tet(M)	other	#8F8F8F
KX928752	pCRKP-59-KPC	NCBI nucleotide	0.074798	0.0176179	216976	255	#10	#FF3333	Klebsiella pneumoniae	Klebsiella	#EDAD0B	2015	China	Asia	#C7243A	N/A	patient	Human	#C7243A	IncFIA, IncFIB(AP001918), IncFII(pRSB107), IncY	aac(3)-IId, blaKPC-2, blaTEM-1, qepA1, rmtB1	blaKPC	#009250
AP022208	pWP7-S18-ESBL-09_1	this study	0.120288	0.0142404	214586	255	#10	#FF3333	Escherichia coli	Escherichia	#C7243A	2018	Japan	Asia	#C7243A	N/A	wastewater treatment plant effluent	Environment	#0086AB	Col156, IncFIB(AP001918), IncFII(29), IncFII(pSFO)	aac(3)-IId, aadA5, aph(3'')-Ib, aph(6)-Id, blaTEM-1, dfrA17, mph(A), qacEdelta1, sul1, sul2, tet(A)	other	#8F8F8F
CP015160	pECO-fce	NCBI nucleotide	0.156629	-0.0143947	212180	250	#10	#FF3333	Escherichia coli	Escherichia	#C7243A	2014	USA	North America	#0086AB	Homo sapiens	N/A	Human	#C7243A	Col156, IncFII(29)	aadA5, aph(3'')-Ib, aph(6)-Id, blaTEM-1, dfrA17, mph(A), qacEdelta1, sul1, sul2, tet(A)	other	#8F8F8F
CP014498	pZH193	NCBI nucleotide	0.0841212	-0.0144071	209768	241	#10	#FF3333	Escherichia coli	Escherichia	#C7243A	2004	N/A	N/A	#8F8F8F	Homo sapiens	N/A	Human	#C7243A	Col156, IncFIA, IncFIB(AP001918), IncFII(pRSB107)	aac(3)-IId, aadA5, aph(3'')-Ib, aph(6)-Id, blaTEM-1, dfrA17, mph(A), qacEdelta1, sul1, sul2, tet(A)	other	#8F8F8F
MF554641	pFEMG	NCBI nucleotide	0.0900081	0.0497575	209357	226	#10	#FF3333	uncultured bacterium	other	#8F8F8F	N/A	Canada	North America	#0086AB	N/A	Greenwood waste water treatment plant	Environment	#0086AB	IncFIA, IncI	aadA2, blaCMY-42, blaNDM-5, blaTEM-1, ble, dfrA12, mph(A), qacEdelta1, rmtB1, sul1, tet(B)	blaCMY & blaNDM	#C8CAE3
CP010149	A	NCBI nucleotide	0.0733309	-0.0199686	199494	211	#10	#FF3333	Escherichia coli	Escherichia	#C7243A	2014	N/A	N/A	#8F8F8F	dog	N/A	Animal	#5D639E	IncFIB(AP001918), IncFIC(FII), IncFII(pSFO), IncR	aac(3)-IId, aadA2, aadA5, aph(3'')-Ib, aph(6)-Id, blaCTX-M-14, blaTEM-1, cmlA1, dfrA12, dfrA17, mph(A), qacEdelta1, qacL, sul1, sul2, sul3, tet(A)	blaCTX-M	#C7243A
CP024133	p14EC007b	NCBI nucleotide	0.0656631	0.00275728	190293	200	#10	#FF3333	Escherichia coli	Escherichia	#C7243A	2014	China	Asia	#C7243A	N/A	clinical patient	Human	#C7243A	IncFIB(AP001918), IncFII, IncR	aadA2, blaTEM-1, bleO, dfrA12, qnrS1, sul3, tet(A)	other	#8F8F8F
AP022172	pWP5-S18-ESBL-09_1	this study	0.254003	0.00530089	187669	221	#10	#FF3333	Escherichia coli	Escherichia	#C7243A	2018	Japan	Asia	#C7243A	N/A	wastewater treatment plant effluent	Environment	#0086AB	Col156, IncFIB(AP001918), IncFII(29), IncFII(pRSB107)	blaTEM-1	other	#8F8F8F
CP012197	pECwhn14	NCBI nucleotide	0.122038	-0.0119995	185134	217	#10	#FF3333	Escherichia coli	Escherichia	#C7243A	2014	China	Asia	#C7243A	N/A	Chicken	Animal	#5D639E	Col156, IncFIB(AP001918)	aac(3)-IIa, aadA5, blaTEM-1, dfrA17, erm(B), mph(A), qacEdelta1, qepA1, rmtB1, sul1, tet(B)	other	#8F8F8F
CP025708	pYDC107_184	NCBI nucleotide	0.0983979	-0.0200261	184098	211	#10	#FF3333	Escherichia coli	Escherichia	#C7243A	N/A	USA	North America	#0086AB	Homo sapiens	N/A	Human	#C7243A	IncFIA	aac(3)-IId, aadA5, aph(3'')-Ib, aph(6)-Id, blaTEM-1, dfrA14, erm(B), mph(A), qacEdelta1, sul1, sul2, tet(B)	other	#8F8F8F
CP043737	pN17EC0616-1	NCBI nucleotide	0.0770159	-0.000223228	179651	182	#10	#FF3333	Escherichia coli	Escherichia	#C7243A	2017	USA	North America	#0086AB	N/A	Chicken Legs	Food	#A4C520	IncFIA, IncFIB(AP001918), IncFIC(FII), IncFII(pSFO)	aph(3'')-Ib, aph(6)-Id, blaTEM-1, dfrA14, qnrS1, sul2, tet(A)	other	#8F8F8F
CP029580	pDA33137-178	NCBI nucleotide	0.0853261	-0.00376776	178078	206	#10	#FF3333	Escherichia coli	Escherichia	#C7243A	N/A	Sweden	Europe	#A4C520	Homo sapiens	N/A	Human	#C7243A	Col156, IncFIA, IncFIB(AP001918), IncFII(pRSB107)	aac(3)-IId, aadA5, aph(3'')-Ib, aph(6)-Id, blaCTX-M-14, blaTEM-1, cmlA1, dfrA17, erm(B), mph(A), qacEdelta1, sul1, sul2, tet(A)	blaCTX-M	#C7243A
CP024816	pCREC-629_1	NCBI nucleotide	0.109445	0.0154568	176274	208	#10	#FF3333	Escherichia coli	Escherichia	#C7243A	2015	South Korea	Asia	#C7243A	Homo sapiens	urine	Human	#C7243A	IncFIA	aac(3)-IId, aadA5, blaTEM-1, dfrA17, erm(B), mph(A), qacEdelta1, sul1, tet(B)	other	#8F8F8F
CP010141	A	NCBI nucleotide	0.113243	-0.0729783	174041	188	#10	#FF3333	Escherichia coli	Escherichia	#C7243A	2014	N/A	N/A	#8F8F8F	dog	N/A	Animal	#5D639E	IncFIB(AP001918), IncFIC(FII), IncFII(pSFO)	aadA5, aph(3'')-Ib, aph(6)-Id, blaCTX-M-55, blaTEM-1, catA1, dfrA17, mph(A), qacEdelta1, sul1, sul2, tet(B)	blaCTX-M	#C7243A
CP027703	p675SK2_B	NCBI nucleotide	0.0935645	0.0222836	173882	204	#10	#FF3333	Escherichia coli	Escherichia	#C7243A	2016	Switzerland	Europe	#A4C520	N/A	water	Environment	#0086AB	IncFIA, IncFIB(AP001918)	aac(6')-Ib-cr, aadA2, aadA5, blaNDM-5, blaOXA-1, ble, catA1, dfrA12, dfrA17, mph(A), qacEdelta1, sul1, tet(B)	blaNDM	#0086AB
CP022166	pM160133_p2	NCBI nucleotide	0.142985	-0.0446508	173624	173	#10	#FF3333	Escherichia coli	Escherichia	#C7243A	2016	USA	North America	#0086AB	Homo sapiens	urine	Human	#C7243A	IncFIA, IncFIB(AP001918), IncFIC(FII), IncFII(pSFO)	aph(3'')-Ib, aph(6)-Id, blaTEM-1, dfrA14, sul2, tet(A)	other	#8F8F8F
MK134376	p47EC	NCBI nucleotide	0.122552	-0.00484503	170312	184	#10	#FF3333	Escherichia coli	Escherichia	#C7243A	N/A	N/A	N/A	#8F8F8F	pig	fecal swab	Animal	#5D639E	IncFIB(AP001918), IncFIB(K), IncFIC(FII)	aadA2, aph(3')-Ia, blaTEM-1, erm(42), floR, lnu(F), qacL, qnrS1, sul3, tet(A), tet(M), tet(X)	other	#8F8F8F
CP021087	p13P460A-2	NCBI nucleotide	0.145703	-0.104707	169505	173	#10	#FF3333	Escherichia coli	Escherichia	#C7243A	2013	Hong Kong	Asia	#C7243A	pig	stool	Animal	#5D639E	IncFIB(AP001918), IncFIC(FII), IncFII(pSFO)	aadA5, aph(3'')-Ib, aph(6)-Id, blaTEM-1, catA1, dfrA17, mph(A), qacEdelta1, sul1, sul2, tet(B)	other	#8F8F8F
CP042897	pCFSAN061771_01	NCBI nucleotide	0.15051	-0.0633537	167754	165	#10	#FF3333	Escherichia coli	Escherichia	#C7243A	2016	Egypt	Africa	#009250	N/A	Raw milk cheese	Food	#A4C520	IncFIA, IncFIB(AP001918), IncFIC(FII), IncFII(pSFO)	aph(3'')-Ib, aph(6)-Id, blaTEM-1, dfrA14, sul2	other	#8F8F8F
KJ484626	pH2332-166	NCBI nucleotide	0.132758	-0.0688183	166594	180	#10	#FF3333	Escherichia coli	Escherichia	#C7243A	2013	Switzerland	Europe	#A4C520	Homo sapiens	N/A	Human	#C7243A	IncFIB(AP001918)	aph(3'')-Ib, aph(6)-Id, blaTEM-1, dfrA1, mph(B), qacEdelta1, sul1, sul2, tet(A)	other	#8F8F8F
CP024140	p14EC020b	NCBI nucleotide	0.0747467	-0.055545	166233	183	#10	#FF3333	Escherichia coli	Escherichia	#C7243A	2014	China	Asia	#C7243A	N/A	clinical patient	Human	#C7243A	IncFIB(AP001918), IncFIC(FII), IncFII(pSFO)	aac(3)-IId, aph(3'')-Ib, aph(3')-Ia, aph(6)-Id, blaTEM-1A, dfrA14, floR, sul2, sul3, tet(A)	other	#8F8F8F
JX127248	pRSB225	NCBI nucleotide	0.0959693	0.00796053	164550	192	#10	#FF3333	uncultured bacterium	other	#8F8F8F	N/A	N/A	N/A	#8F8F8F	N/A	wastewater treatment plant	Environment	#0086AB	IncFIA, IncFIB(AP001918), IncFII(pRSB107)	aph(3'')-Ib, aph(3')-Ia, aph(6)-Id, blaTEM-1, catA1, dfrA14, mph(A), sul2, tet(B)	other	#8F8F8F
CP019251	p13KWH46-1	NCBI nucleotide	0.144319	-0.108402	162357	174	#10	#FF3333	Escherichia coli	Escherichia	#C7243A	2013	Hong Kong	Asia	#C7243A	Homo sapiens	urine	Human	#C7243A	IncFIB(AP001918), IncFIC(FII), IncFII(pSFO)	aph(3'')-Ib, aph(3')-Ia, aph(6)-Id, blaTEM-1, bleO, catA1, dfrA17, oqxA, oqxB, sul2, tet(B)	other	#8F8F8F
CP041338	pSUH-1	NCBI nucleotide	0.0884838	0.00382808	161372	184	#10	#FF3333	Escherichia coli	Escherichia	#C7243A	2008	Sweden	Europe	#A4C520	Homo sapiens	blood	Human	#C7243A	IncFIA, IncFIB(AP001918)	aadA5, blaTEM-1, dfrA17, mph(A), qacEdelta1, sul1	other	#8F8F8F
CM017025	URMC_110_p_161166	NCBI nucleotide	0.19869	0.0256456	161166	160	#10	#FF3333	Escherichia coli	Escherichia	#C7243A	2018	USA	North America	#0086AB	Homo sapiens	bone	Human	#C7243A	IncFIA, IncFIC(FII), IncFII(pSFO)	blaTEM-1	other	#8F8F8F
CM017095	URMC_22_p_160576	NCBI nucleotide	0.125391	0.00438309	160576	186	#10	#FF3333	Escherichia coli	Escherichia	#C7243A	2017	USA	North America	#0086AB	Homo sapiens	urine	Human	#C7243A	Col156, IncFIA, IncFII(pRSB107)	aac(3)-IId, aadA5, aph(3'')-Ib, blaTEM-1, dfrA17, mph(A), qacEdelta1, sul1, sul2, tet(A)	other	#8F8F8F
AP018456	pMRY09-581ECO_1	NCBI nucleotide	0.122119	0.00611951	159781	184	#10	#FF3333	Escherichia coli	Escherichia	#C7243A	2008	Japan	Asia	#C7243A	Homo sapiens	diarrheal feces	Human	#C7243A	Col156, IncFIA, IncFII(pRSB107)	aac(3)-IId, aadA5, aph(3'')-Ib, aph(6)-Id, blaTEM-1, dfrA17, mph(A), qacEdelta1, sul1, sul2, tet(A)	other	#8F8F8F
CP042337	pCTXM-GZ04	NCBI nucleotide	0.0922572	0.0414478	159610	183	#10	#FF3333	Escherichia coli	Escherichia	#C7243A	2018	China	Asia	#C7243A	Homo sapiens	stool	Human	#C7243A	IncFIA	aac(3)-IIa, aac(6')-Ib-cr, blaCTX-M-15, blaOXA-1, tet(B)	blaCTX-M	#C7243A
AP021915	pWP2-W18-CRE-03_1	this study	0.151864	-0.0792001	158754	163	#10	#FF3333	Escherichia coli	Escherichia	#C7243A	2018	Japan	Asia	#C7243A	N/A	wastewater treatment plant effluent	Environment	#0086AB	IncFIB(AP001918), IncFIC(FII), IncFII(pSFO)	aph(3'')-Ib, aph(3')-Ia, aph(6)-Id, blaCTX-M-27, blaTEM-1, bleO, catA1, dfrA17, oqxA, oqxB, sul2, tet(B)	blaCTX-M	#C7243A
AP022096	pWP4-S18-ESBL-08_1	this study	0.19708	0.0328247	158292	155	#10	#FF3333	Escherichia coli	Escherichia	#C7243A	2018	Japan	Asia	#C7243A	N/A	wastewater treatment plant effluent	Environment	#0086AB	IncFIA, IncFIB(AP001918), IncFIC(FII), IncFII(pSFO)	blaTEM-1	other	#8F8F8F
AP022121	pWP5-W18-ESBL-11_1	this study	0.19708	0.0328247	158291	155	#10	#FF3333	Escherichia coli	Escherichia	#C7243A	2018	Japan	Asia	#C7243A	N/A	wastewater treatment plant effluent	Environment	#0086AB	IncFIA, IncFIB(AP001918), IncFIC(FII), IncFII(pSFO)	blaTEM-1	other	#8F8F8F
CP029575	pDA33133-157	NCBI nucleotide	0.103301	-0.0206943	156518	185	#10	#FF3333	Escherichia coli	Escherichia	#C7243A	N/A	Sweden	Europe	#A4C520	Homo sapiens	feces	Human	#C7243A	IncFIA, IncFIB(AP001918)	aac(3)-IId, aac(6')-Ib-cr, aadA5, blaCTX-M-15, blaOXA-1, dfrA17, erm(B), mph(A), qacEdelta1, sul1	blaCTX-M	#C7243A
CP010232	A	NCBI nucleotide	0.139431	-0.0376236	155425	158	#10	#FF3333	Escherichia coli	Escherichia	#C7243A	2014	N/A	N/A	#8F8F8F	N/A	forest soil	Environment	#0086AB	IncFIB(AP001918)	aac(3)-IId, aadA2, aph(3'')-Ib, aph(6)-Id, blaTEM-1, dfrA12, mph(A), oqxA, oqxB, qacEdelta1, sul2, tet(A)	other	#8F8F8F
CP018994	pECAZ147_1	NCBI nucleotide	0.147051	-0.0509658	154853	156	#10	#FF3333	Escherichia coli	Escherichia	#C7243A	2012	Israel	Asia	#C7243A	Homo sapiens	N/A	Human	#C7243A	IncFIB(AP001918), IncFII	aph(3'')-Ib, aph(6)-Id, blaTEM-1, dfrA5, sul2, tet(A)	other	#8F8F8F
CM017149	URMC_79_p_153499	NCBI nucleotide	0.116757	-0.0418389	153499	176	#10	#FF3333	Escherichia coli	Escherichia	#C7243A	2018	USA	North America	#0086AB	Homo sapiens	sepsis	Human	#C7243A	IncFIC(FII), IncFII(pSFO)	aac(3)-IIa, aph(3'')-Ib, aph(3')-Ia, aph(6)-Id, blaCTX-M-55, blaTEM-1, catA2, dfrA14, floR, qacL, sul2, sul3, tet(A)	blaCTX-M	#C7243A
CM017127	URMC_96_p_153061	NCBI nucleotide	0.110344	-0.00238575	153061	175	#10	#FF3333	Escherichia coli	Escherichia	#C7243A	2018	USA	North America	#0086AB	Homo sapiens	urine	Human	#C7243A	Col156, IncFIA, IncFII(pRSB107)	aadA5, aph(3'')-Ib, aph(6)-Id, blaCTX-M-27, dfrA17, mph(A), qacEdelta1, sul1, sul2, tet(A)	blaCTX-M	#C7243A
CP023835	p4_2_1.1	NCBI nucleotide	0.0931205	0.0370784	152425	176	#10	#FF3333	Escherichia coli	Escherichia	#C7243A	2009	Sweden	Europe	#A4C520	Homo sapiens	feces	Human	#C7243A	IncFIB(AP001918)	aac(3)-IIa, aac(6')-Ib-cr, aadA5, blaCTX-M-15, blaOXA-1, dfrA17, qacEdelta1, sul1	blaCTX-M	#C7243A
CP035468	pU12A_A	NCBI nucleotide	0.129738	0.0139787	151747	174	#10	#FF3333	Escherichia coli	Escherichia	#C7243A	2012	USA	North America	#0086AB	Homo sapiens	urine	Human	#C7243A	Col156, IncFIA, IncFIB(AP001918), IncFII(pRSB107)	aac(3)-IId, aadA5, aph(3'')-Ib, aph(6)-Id, blaTEM-1, dfrA17, mph(A), qacEdelta1, sul1, sul2, tet(A)	other	#8F8F8F
CM017161	URMC_49_p_151709	NCBI nucleotide	0.116567	0.0240261	151709	180	#10	#FF3333	Escherichia coli	Escherichia	#C7243A	2017	USA	North America	#0086AB	Homo sapiens	urine	Human	#C7243A	No hit found	aac(6')-Ib-cr, aadA5, blaCTX-M-15, blaOXA-1, dfrA17, mph(A), qacEdelta1, sul1, tet(B)	blaCTX-M	#C7243A
CP010372	p6409-151.583kb	NCBI nucleotide	0.103755	-0.0105012	151583	178	#10	#FF3333	Escherichia coli	Escherichia	#C7243A	2012	Colombia	South America	#5D639E	Homo sapiens	Excreted bodily substance	Human	#C7243A	IncFIA, IncFIB(AP001918)	blaTEM-1, catA1, dfrA7, qacEdelta1, sul1, tet(B)	other	#8F8F8F
CM017107	URMC_10_p_151438	NCBI nucleotide	0.102762	0.012913	151438	180	#10	#FF3333	Escherichia coli	Escherichia	#C7243A	2017	USA	North America	#0086AB	Homo sapiens	urine	Human	#C7243A	IncFIA, IncFIB(pB171)	aph(3'')-Ib, aph(6)-Id, blaTEM-1, dfrA8, sul2, tet(B)	other	#8F8F8F
CP019247	pCombat13F7-2	NCBI nucleotide	0.130428	-0.0668346	151049	165	#10	#FF3333	Escherichia coli	Escherichia	#C7243A	2004	Hong Kong	Asia	#C7243A	Homo sapiens	urine	Human	#C7243A	IncFIB(AP001918)	aadA1, aph(3'')-Ib, aph(6)-Id, blaTEM-1, bleO, dfrA1, mph(A), oqxA, oqxB, qacEdelta1, sul1, tet(A)	other	#8F8F8F
CP022227	pCTXM15_000200	NCBI nucleotide	0.106588	0.00352438	150853	174	#10	#FF3333	Escherichia coli	Escherichia	#C7243A	2015	China	Asia	#C7243A	Homo sapiens	N/A	Human	#C7243A	IncFIA	aac(3)-IIa, aac(6')-Ib-cr, aadA5, blaCTX-M-15, blaOXA-1, dfrA17, mph(A), qacEdelta1, sul1, tet(B)	blaCTX-M	#C7243A
CP028587	pCTXM15_000533	NCBI nucleotide	0.106565	0.00504791	150853	174	#10	#FF3333	Escherichia coli	Escherichia	#C7243A	2015	China	Asia	#C7243A	Homo sapiens	N/A	Human	#C7243A	IncFIA	aac(3)-IIa, aac(6')-Ib-cr, aadA5, blaCTX-M-15, blaOXA-1, dfrA17, mph(A), qacEdelta1, sul1, tet(B)	blaCTX-M	#C7243A
CP032877	pCTXM15_000837	NCBI nucleotide	0.106565	0.00504791	150853	174	#10	#FF3333	Escherichia coli	Escherichia	#C7243A	2016	China	Asia	#C7243A	Homo sapiens	N/A	Human	#C7243A	IncFIA, IncFIB(AP001918)	aac(3)-IIa, aac(6')-Ib-cr, aadA5, blaCTX-M-15, blaOXA-1, dfrA17, mph(A), qacEdelta1, sul1, tet(B)	blaCTX-M	#C7243A
CM017121	URMC_9_p_149685	NCBI nucleotide	0.100796	0.0272552	149685	177	#10	#FF3333	Escherichia coli	Escherichia	#C7243A	2017	USA	North America	#0086AB	Homo sapiens	urine	Human	#C7243A	IncFII	aadA5, aph(3'')-Ib, aph(6)-Id, blaCTX-M-27, dfrA17, mph(A), qacEdelta1, sul1, sul2, tet(A)	blaCTX-M	#C7243A
CP012636	pSF-088-1	NCBI nucleotide	0.144589	-0.0549028	149683	154	#10	#FF3333	Escherichia coli	Escherichia	#C7243A	2007	USA	North America	#0086AB	Homo sapiens	patient blood	Human	#C7243A	IncFIB(AP001918), IncFII	aph(3'')-Ib, aph(6)-Id, blaTEM-1, dfrA5, sul2	other	#8F8F8F
CP019282	p13P484A-2	NCBI nucleotide	0.144605	-0.061356	149520	162	#10	#FF3333	Escherichia coli	Escherichia	#C7243A	2013	Hong Kong	Asia	#C7243A	pig	stool	Animal	#5D639E	IncFIB(AP001918), IncFIC(FII), IncFII(pSFO)	aadA2, blaCTX-M-15, bleO, dfrA12, fosA3, mph(A), oqxA, oqxB, qacEdelta1, tet(A)	blaCTX-M	#C7243A
CP035517	pU14A_A	NCBI nucleotide	0.133129	0.00975813	149317	171	#10	#FF3333	Escherichia coli	Escherichia	#C7243A	2015	USA	North America	#0086AB	Homo sapiens	urine	Human	#C7243A	Col156, IncFIA, IncFIB(AP001918), IncFII(pRSB107)	aadA5, aph(3'')-Ib, aph(6)-Id, blaTEM-1, dfrA17, mph(A), qacEdelta1, sul1, sul2, tet(A)	other	#8F8F8F
CP035478	pU13A_A	NCBI nucleotide	0.101015	0.0103111	149312	171	#10	#FF3333	Escherichia coli	Escherichia	#C7243A	2013	USA	North America	#0086AB	Homo sapiens	urine	Human	#C7243A	Col156, IncFIA, IncFIB(AP001918), IncFII(pRSB107)	aadA5, aph(3'')-Ib, aph(6)-Id, blaTEM-1, dfrA17, mph(A), qacEdelta1, sul1, sul2, tet(A)	other	#8F8F8F
CP037912	pYSP8-1-CTX-M-14	NCBI nucleotide	0.139037	-0.0502751	149304	164	#10	#FF3333	Escherichia coli	Escherichia	#C7243A	2017	China	Asia	#C7243A	pig	feces	Animal	#5D639E	IncFIA, IncFIB(AP001918), IncFII	ant(3'')-Ia, blaCTX-M-14, cmlA1, erm(42), qacEdelta1, sul2, tet(M)	blaCTX-M	#C7243A
CM017130	URMC_92_p_149127	NCBI nucleotide	0.100493	0.0267767	149127	178	#10	#FF3333	Escherichia coli	Escherichia	#C7243A	2018	USA	North America	#0086AB	Homo sapiens	sepsis	Human	#C7243A	IncFII	aadA5, aph(3'')-Ib, aph(6)-Id, blaCTX-M-27, dfrA17, mph(A), qacEdelta1, sul1, sul2, tet(A)	blaCTX-M	#C7243A
AP022045	pWP4-S17-ESBL-03_1	this study	0.185913	-0.0536488	148598	176	#10	#FF3333	Escherichia coli	Escherichia	#C7243A	2017	Japan	Asia	#C7243A	N/A	wastewater treatment plant effluent	Environment	#0086AB	Col156, IncFIA, IncFIB(AP001918), IncFII(pRSB107)	blaCTX-M-27, tet(A)	blaCTX-M	#C7243A
KP398867	pDB4277	NCBI nucleotide	0.0898877	-0.0290047	147837	151	#10	#FF3333	Escherichia coli	Escherichia	#C7243A	N/A	N/A	N/A	#8F8F8F	Homo sapiens	urine	Human	#C7243A	IncFIB(AP001918), IncFII	aph(3'')-Ib, aph(6)-Id, blaTEM-1, dfrA5, sul2	other	#8F8F8F
CP027485	unnamed	NCBI nucleotide	0.132455	-0.0538015	147394	164	#10	#FF3333	Escherichia coli	Escherichia	#C7243A	2013	N/A	N/A	#8F8F8F	Homo sapiens	stool	Human	#C7243A	IncFIB(AP001918), IncFII	aph(3'')-Ib, aph(6)-Id, blaTEM-1, dfrA5, sul2, tet(A)	other	#8F8F8F
CP017221	pFAM21845_1	NCBI nucleotide	0.0809084	-0.0275959	147225	167	#10	#FF3333	Escherichia coli	Escherichia	#C7243A	2010	Switzerland	Europe	#A4C520	N/A	raw milk cheese	Food	#A4C520	IncFIA, IncFII(pSFO)	aac(3)-IVa, aph(3'')-Ib, aph(3')-Ia, aph(4)-Ia, aph(6)-Id, blaTEM-1A, dfrA1, qacEdelta1, sul1, tet(B)	other	#8F8F8F
AP022162	pWP5-S18-ESBL-08_1	this study	0.110926	-0.0447135	147186	166	#10	#FF3333	Escherichia coli	Escherichia	#C7243A	2018	Japan	Asia	#C7243A	N/A	wastewater treatment plant effluent	Environment	#0086AB	IncFIA, IncFIB(AP001918), IncFII(pRSB107)	aadA5, aph(3'')-Ib, aph(6)-Id, blaCTX-M-15, blaTEM-1, dfrA17, mph(A), qacEdelta1, sul1, tet(B)	blaCTX-M	#C7243A
AP022246	pWP8-S18-CRE-02_1	this study	0.12684	-0.0542016	145389	150	#10	#FF3333	Escherichia coli	Escherichia	#C7243A	2018	Japan	Asia	#C7243A	N/A	wastewater treatment plant effluent	Environment	#0086AB	IncFIB(AP001918)	blaTEM-20, dfrA14, floR, qnrS1, tet(A)	other	#8F8F8F
AP019676	pGSH8M-2-1	NCBI nucleotide	0.126406	-0.0571484	145389	154	#10	#FF3333	Escherichia coli	Escherichia	#C7243A	2018	Japan	Asia	#C7243A	N/A	wastewater treatment plant effluent	Environment	#0086AB	IncFIB(AP001918)	blaTEM-20, dfrA14, floR, qnrS1, tet(A)	other	#8F8F8F
CP013832	pCD306	NCBI nucleotide	0.111852	-0.0121109	145221	168	#10	#FF3333	Escherichia coli	Escherichia	#C7243A	2002	USA	North America	#0086AB	cat	N/A	Animal	#5D639E	IncFIA, IncFIB(AP001918), IncFII	aadA5, blaTEM-1, dfrA17, qacEdelta1, sul1	other	#8F8F8F
CM017140	URMC_81_p_144957	NCBI nucleotide	0.137721	0.0362107	144957	165	#10	#FF3333	Escherichia coli	Escherichia	#C7243A	2018	USA	North America	#0086AB	Homo sapiens	sepsis	Human	#C7243A	Col156, IncFIA, IncFII	aac(3)-IIa, aac(6')-Ib-cr, blaCTX-M-15, blaOXA-1	blaCTX-M	#C7243A
GU371929	pEC_L46	NCBI nucleotide	0.104345	-0.0332929	144871	169	#10	#FF3333	Escherichia coli	Escherichia	#C7243A	N/A	N/A	N/A	#8F8F8F	Homo sapiens	N/A	Human	#C7243A	IncFIA, IncFII, IncN	aac(6')-Ib-cr, blaCTX-M-15, blaOXA-1, blaTEM-206	blaCTX-M	#C7243A
CM017258	URMC_65_p_144279	NCBI nucleotide	0.12869	0.0175867	144279	148	#10	#FF3333	Escherichia coli	Escherichia	#C7243A	2018	USA	North America	#0086AB	Homo sapiens	sepsis	Human	#C7243A	IncFII(pCoo)	aac(3)-IId, aadA5, blaTEM-1, dfrA17, qacEdelta1, sul1	other	#8F8F8F
CP013657	unnamed	NCBI nucleotide	0.0998859	0.00148641	143748	158	#10	#FF3333	Escherichia coli	Escherichia	#C7243A	2005	United Kingdom	Europe	#A4C520	Homo sapiens	urine	Human	#C7243A	IncFIA, IncFII	aac(6')-Ib-cr, aadA5, blaCTX-M-15, blaOXA-1, blaTEM-1, dfrA17, mph(A), qacEdelta1, sul1, tet(A)	blaCTX-M	#C7243A
CP040922	p853EC3	NCBI nucleotide	0.120483	0.0259039	143714	158	#10	#FF3333	Escherichia coli	Escherichia	#C7243A	2017	India	Asia	#C7243A	Homo sapiens	feces	Human	#C7243A	IncFIA, IncFIB(AP001918), IncFII(pRSB107)	aph(3'')-Ib, aph(6)-Id, blaTEM-1, erm(B), mph(A), tet(B)	other	#8F8F8F
MK461929	p2009_36_F	NCBI nucleotide	0.181122	-0.0383098	143671	139	#10	#FF3333	Escherichia coli	Escherichia	#C7243A	2009	Australia	Oceania	#EDAD0B	Homo sapiens	catheter stream urine	Human	#C7243A	IncFIB(AP001918), IncFII	blaTEM-1C, tet(A)	other	#8F8F8F
CP019014	pECAZ162_KPC	NCBI nucleotide	0.0681466	-0.0116353	142829	158	#10	#FF3333	Escherichia coli	Escherichia	#C7243A	2013	USA	North America	#0086AB	Homo sapiens	N/A	Human	#C7243A	IncFIA, IncFII	aadA5, aph(3'')-Ib, aph(6)-Id, blaKPC-3, dfrA17, qacEdelta1, sul1, sul2, tet(A)	blaKPC	#009250
KU664810	pCERC5	NCBI nucleotide	0.179548	-0.0401055	142359	139	#10	#FF3333	Escherichia coli	Escherichia	#C7243A	N/A	N/A	N/A	#8F8F8F	Homo sapiens	feces	Human	#C7243A	IncFIB(AP001918), IncFII	blaTEM-1C, tet(A)	other	#8F8F8F
CP009579	unnamed 1	NCBI nucleotide	0.179941	-0.0222317	141804	146	#10	#FF3333	Escherichia coli	Escherichia	#C7243A	2011	Netherlands	Europe	#A4C520	pig	feces	Animal	#5D639E	IncFIB(AP001918)	aph(3'')-Ib, aph(6)-Id, blaTEM-1, dfrA5, sul2	other	#8F8F8F
MF679146	pBJ114-141	NCBI nucleotide	0.0930421	-0.0286286	141555	154	#10	#FF3333	Escherichia coli	Escherichia	#C7243A	2013	China	Asia	#C7243A	Homo sapiens	N/A	Human	#C7243A	IncFIB(AP001918), IncFII	aph(3'')-Ib, aph(6)-Id, blaCTX-M-14, dfrA14, floR, fosA3, mph(A), qnrS1, sul2, tet(A)	blaCTX-M	#C7243A
CM017136	URMC_84_p_140595	NCBI nucleotide	0.113924	-0.0173337	140595	165	#10	#FF3333	Escherichia coli	Escherichia	#C7243A	2018	USA	North America	#0086AB	Homo sapiens	sepsis	Human	#C7243A	Col156, IncFIA	aac(3)-IId, aadA5, blaTEM-1, dfrA17, mph(A), qacEdelta1, sul1, tet(B)	other	#8F8F8F
CP013836	pJJ1897_1	NCBI nucleotide	0.0836243	-0.0237314	140502	185	#10	#FF3333	Escherichia coli	Escherichia	#C7243A	2004	USA	North America	#0086AB	Homo sapiens	N/A	Human	#C7243A	IncFIA, IncFIB(pB171), IncFII	aadA5, ant(2'')-Ia, blaTEM-1, cmlA6, dfrA17, mph(A), qacEdelta1, sul1	other	#8F8F8F
CP011493	pEC302/04	NCBI nucleotide	0.118645	0.00470569	140232	158	#10	#FF3333	Escherichia coli	Escherichia	#C7243A	2004	Malaysia	Asia	#C7243A	Homo sapiens	tracheal aspirate	Human	#C7243A	IncFIA, IncFIB(AP001918), IncFII	ant(2'')-Ia, blaTEM-1, cmlA6, qacEdelta1, sul1	other	#8F8F8F
CM010227	pR005	NCBI nucleotide	0.164258	0.00639525	139415	164	#10	#FF3333	Escherichia coli	Escherichia	#C7243A	2017	Brazil	South America	#5D639E	canine	purulent material	Animal	#5D639E	Col156, IncFIB(AP001918), IncFII(29)	aac(3)-IId, aadA5, aph(3'')-Ib, aph(6)-Id, blaTEM-1, dfrA17, mph(A), qacEdelta1, sul1, sul2, tet(A)	other	#8F8F8F
MK461928	pF2_14D_F	NCBI nucleotide	0.199438	-0.0371073	139372	138	#10	#FF3333	Escherichia coli	Escherichia	#C7243A	2007	Australia	Oceania	#EDAD0B	pig	rectal swab	Animal	#5D639E	IncFIB(AP001918), IncFII	blaTEM-1C	other	#8F8F8F
CP029577	pDA33135-139	NCBI nucleotide	0.173852	-0.00419218	139191	163	#10	#FF3333	Escherichia coli	Escherichia	#C7243A	N/A	Sweden	Europe	#A4C520	Homo sapiens	N/A	Human	#C7243A	Col156, IncFIB(AP001918), IncFII(29)	aac(3)-IId, aadA5, aph(3'')-Ib, aph(6)-Id, blaTEM-1, dfrA17, mph(A), qacEdelta1, sul1, sul2, tet(A)	other	#8F8F8F
AP022223	pWP8-S17-ESBL-12_1	this study	0.125763	0.00951599	139020	165	#10	#FF3333	Escherichia coli	Escherichia	#C7243A	2017	Japan	Asia	#C7243A	N/A	wastewater treatment plant effluent	Environment	#0086AB	IncFIA, IncFIB(AP001918)	blaTEM-1, catA1, tet(B)	other	#8F8F8F
CP043745	pN16EC0879-1	NCBI nucleotide	0.165401	-0.00955322	138918	154	#10	#FF3333	Escherichia coli	Escherichia	#C7243A	2016	USA	North America	#0086AB	N/A	ground turkey	Food	#A4C520	IncFIA, IncFIB(AP001918)	aac(3)-IId, blaCTX-M-55, qnrS1, tet(A)	blaCTX-M	#C7243A
CP023850	p4_0.1	NCBI nucleotide	0.112031	-0.00333504	138672	157	#10	#FF3333	Escherichia coli	Escherichia	#C7243A	2009	Sweden	Europe	#A4C520	Homo sapiens	UTI	Human	#C7243A	IncFIA, IncFII	aac(3)-IIa, aac(6')-Ib-cr, aadA5, blaCTX-M-15, blaOXA-1, dfrA17, mph(A), qacEdelta1, sul1, tet(A)	blaCTX-M	#C7243A
CP019261	p13C1065T-2	NCBI nucleotide	0.102818	0.0237599	138610	156	#10	#FF3333	Escherichia coli	Escherichia	#C7243A	2013	Hong Kong	Asia	#C7243A	chicken	stool	Animal	#5D639E	IncFIB(AP001918), IncFIC(FII)	aac(3)-IId, aadA2, ant(3'')-Ia, aph(3')-Ia, blaTEM-1, cmlA1, dfrA12, floR, lnu(F), qacL, sul2, sul3, tet(M)	other	#8F8F8F
MH195200	pSDJ2009-52F	NCBI nucleotide	0.137445	-0.0743206	138553	137	#10	#FF3333	Escherichia coli	Escherichia	#C7243A	2009	Australia	Oceania	#EDAD0B	Homo sapiens	blood culture	Human	#C7243A	IncFIB(AP001918), IncFII	aph(3'')-Ib, aph(6)-Id, blaTEM-1, dfrA5, sul2, tet(A)	other	#8F8F8F
CP042630	pNCYU-25-82-3	NCBI nucleotide	0.1099	0.0515889	138251	189	#10	#FF3333	Escherichia coli	Escherichia	#C7243A	2017	Taiwan	Asia	#C7243A	Sus scrofa domesticus	N/A	Animal	#5D639E	IncFIB(AP001918), IncFIC(FII)	aac(3)-IId, aadA2, ant(3'')-Ia, aph(3')-Ia, blaTEM-1, cmlA1, dfrA12, floR, lnu(F), qacL, sul2, sul3, tet(A), tet(M)	other	#8F8F8F
CM017152	URMC_70_p_136116	NCBI nucleotide	0.119605	-0.00994275	136116	151	#10	#FF3333	Escherichia coli	Escherichia	#C7243A	2018	USA	North America	#0086AB	Homo sapiens	sepsis	Human	#C7243A	IncFIA, IncFII(pRSB107)	aadA5, blaCTX-M-15, dfrA17, mph(A), qacEdelta1, sul1, tet(B)	blaCTX-M	#C7243A
CP021180	pEC-81009	NCBI nucleotide	0.202114	0.0143705	135720	155	#10	#FF3333	Escherichia coli	Escherichia	#C7243A	2009	United Arab Emirates	Asia	#C7243A	Homo sapiens	urine	Human	#C7243A	Col156, IncFIA, IncFIB(AP001918), IncFII(pRSB107)	aadA5, aph(3'')-Ib, aph(6)-Id, blaCTX-M-27, dfrA17, mph(A), qacEdelta1, sul1, sul2, tet(A)	blaCTX-M	#C7243A
CM017028	URMC_16_p_135529	NCBI nucleotide	0.189818	-0.00687839	135529	158	#10	#FF3333	Escherichia coli	Escherichia	#C7243A	2017	USA	North America	#0086AB	Homo sapiens	urine	Human	#C7243A	Col156, IncFII(29)	aadA5, aph(3'')-Ib, aph(6)-Id, blaTEM-1, dfrA17, mph(A), qacEdelta1, sul1, sul2, tet(A)	other	#8F8F8F
CP023854	p2_0.1	NCBI nucleotide	0.112733	0.000709943	135053	152	#10	#FF3333	Escherichia coli	Escherichia	#C7243A	2009	Sweden	Europe	#A4C520	Homo sapiens	UTI	Human	#C7243A	IncFIA, IncFIB(AP001918), IncFII(pAMA1167-NDM-5), IncFII(pSFO)	aadA5, blaTEM-1, dfrA17, mph(A), qacEdelta1, sul1, tet(B)	other	#8F8F8F
CP021871	pH105	NCBI nucleotide	0.191336	-0.0173966	134899	154	#10	#FF3333	Escherichia coli	Escherichia	#C7243A	N/A	Germany	Europe	#A4C520	Homo sapiens	vaginal swab	Human	#C7243A	Col156, IncFIA, IncFIB(AP001918), IncFII(pRSB107)	aadA5, aph(3'')-Ib, aph(6)-Id, blaCTX-M-27, dfrA17, mph(A), qacEdelta1, sul1, sul2, tet(A)	blaCTX-M	#C7243A
AP022065	pWP4-W18-ESBL-08_1	this study	0.191336	-0.0173966	134864	150	#10	#FF3333	Escherichia coli	Escherichia	#C7243A	2018	Japan	Asia	#C7243A	N/A	wastewater treatment plant effluent	Environment	#0086AB	Col156, IncFIA, IncFIB(AP001918), IncFII(pRSB107)	aadA5, aph(3'')-Ib, aph(6)-Id, blaCTX-M-27, dfrA17, mph(A), qacEdelta1, sul1, sul2, tet(A)	blaCTX-M	#C7243A
CM017017	URMC_106_p_134272	NCBI nucleotide	0.171712	-0.0396506	134272	153	#10	#FF3333	Escherichia coli	Escherichia	#C7243A	2018	USA	North America	#0086AB	Homo sapiens	bone	Human	#C7243A	Col156, IncFIC(FII), IncFII(pSFO)	aadA5, aph(3'')-Ib, aph(6)-Id, blaCTX-M-27, dfrA17, mph(A), qacEdelta1, sul1, sul2, tet(A)	blaCTX-M	#C7243A
CP015077	pEC448_1	NCBI nucleotide	0.0910145	0.00455087	133735	164	#10	#FF3333	Escherichia coli	Escherichia	#C7243A	2011	Argentina	South America	#5D639E	Homo sapiens	N/A	Human	#C7243A	IncFIA, IncFIB(AP001918), IncFII(pRSB107)	aph(3'')-Ib, aph(6)-Id, blaTEM-1, sul2	other	#8F8F8F
MG886288	pMO	NCBI nucleotide	0.19446	-0.0224481	131016	150	#10	#FF3333	Escherichia coli	Escherichia	#C7243A	N/A	N/A	N/A	#8F8F8F	N/A	water	Environment	#0086AB	Col156, IncFIA, IncFIB(AP001918), IncFII(pRSB107)	aadA5, aph(3'')-Ib, aph(6)-Id, blaCTX-M-27, dfrA17, mph(A), qacEdelta1, sul1, sul2, tet(A)	blaCTX-M	#C7243A
CP015086	unnamed	NCBI nucleotide	0.0922358	-0.00936423	130920	142	#10	#FF3333	Escherichia coli	Escherichia	#C7243A	2014	Saudi Arabia	Asia	#C7243A	Homo sapiens	Hera General Hopsital, patient	Human	#C7243A	IncFIA, IncFIB(AP001918), IncFII(pRSB107)	aac(6')-Ib-cr, aadA5, aph(3'')-Ib, aph(6)-Id, blaCTX-M-15, blaOXA-1, dfrA17, mph(A), qacEdelta1, sul1, sul2, tet(A)	blaCTX-M	#C7243A
CP019009	pECAZ161_3	NCBI nucleotide	0.124267	-0.00930988	130905	149	#10	#FF3333	Escherichia coli	Escherichia	#C7243A	2013	USA	North America	#0086AB	Homo sapiens	N/A	Human	#C7243A	IncFIA, IncFIB(AP001918), IncFII(pRSB107)	aac(3)-IId, aadA5, aph(3'')-Ib, aph(6)-Id, blaTEM-1, dfrA17, mph(A), qacEdelta1, sul1, sul2, tet(A)	other	#8F8F8F
AP022106	pWP5-S17-ESBL-10_1	this study	0.139135	0.0169434	130869	152	#10	#FF3333	Escherichia coli	Escherichia	#C7243A	2017	Japan	Asia	#C7243A	N/A	wastewater treatment plant effluent	Environment	#0086AB	Col156, IncFIA, IncFIB(AP001918)	blaTEM-1	other	#8F8F8F
CP015140	pEC732_2	NCBI nucleotide	0.16722	-0.0325679	129154	151	#10	#FF3333	Escherichia coli	Escherichia	#C7243A	2012	Thailand	Asia	#C7243A	Homo sapiens	N/A	Human	#C7243A	Col156, IncFIA, IncFIB(AP001918), IncFII(pRSB107)	aadA5, aph(3'')-Ib, aph(6)-Id, blaCTX-M-27, dfrA17, mph(A), qacEdelta1, sul1, sul2, tet(A)	blaCTX-M	#C7243A
CP015914	pSLy2	NCBI nucleotide	0.0982485	0.082907	129035	141	#10	#FF3333	Escherichia coli	Escherichia	#C7243A	2016	USA	North America	#0086AB	N/A	swine cecum	Animal	#5D639E	IncFIB(AP001918), IncFIC(FII)	blaTEM-1, oqxA, oqxB	other	#8F8F8F
CP028484	p1	NCBI nucleotide	0.188263	0.0215579	128911	146	#10	#FF3333	Escherichia coli	Escherichia	#C7243A	2017	China	Asia	#C7243A	Homo sapiens	N/A	Human	#C7243A	Col156, IncFIA, IncFIB(AP001918), IncFII(pRSB107)	aadA5, aph(3'')-Ib, aph(6)-Id, blaTEM-1, dfrA17, mph(A), qacEdelta1, sul1, sul2, tet(A)	other	#8F8F8F
CP014493	pMVAST0167_1	NCBI nucleotide	0.212524	-0.0146331	128305	170	#10	#FF3333	Escherichia coli	Escherichia	#C7243A	2010	USA	North America	#0086AB	Homo sapiens	N/A	Human	#C7243A	Col156, IncFIB(AP001918), IncFII(29)	aadA5, blaTEM-1, dfrA17, mph(A), qacEdelta1, sul1	other	#8F8F8F
CM017064	URMC_41_p_126822	NCBI nucleotide	0.0986553	-0.0968376	126822	133	#10	#FF3333	Escherichia coli	Escherichia	#C7243A	2017	USA	North America	#0086AB	Homo sapiens	urine	Human	#C7243A	IncFIC(FII), IncFII(pSFO)	aac(3)-IId, aadA5, aph(3'')-Ib, aph(3')-Ia, aph(6)-Id, blaCTX-M-1, dfrA17, mph(A), qacEdelta1, sul1, sul2	blaCTX-M	#C7243A
CP023827	p4_4.1	NCBI nucleotide	0.131756	0.016833	125877	159	#10	#FF3333	Escherichia coli	Escherichia	#C7243A	2009	Sweden	Europe	#A4C520	Homo sapiens	feces	Human	#C7243A	Col156, IncFIA, IncFIB(AP001918), IncFII(pRSB107)	aadA5, aph(3'')-Ib, aph(6)-Id, blaCTX-M-27, dfrA17, mph(A), qacEdelta1, sul1, sul2, tet(A)	blaCTX-M	#C7243A
CP019268	p13C1079T-1	NCBI nucleotide	0.173121	-0.129077	125272	132	#10	#FF3333	Escherichia coli	Escherichia	#C7243A	2013	Hong Kong	Asia	#C7243A	chicken	stool	Animal	#5D639E	IncFIB(AP001918), IncFIC(FII), IncFII(pSFO)	aph(3'')-Ib, aph(3')-Ia, aph(6)-Id, blaTEM-1, bleO, catA1, dfrA17, oqxA, oqxB, sul2, tet(B)	other	#8F8F8F
AP018939	pJSWP006_1	NCBI nucleotide	0.0841903	0.0140058	123579	146	#10	#FF3333	Escherichia coli	Escherichia	#C7243A	2015	Japan	Asia	#C7243A	N/A	wastewater	Environment	#0086AB	IncFIA	aac(3)-IId, aph(3'')-Ib, aph(3')-Ia, aph(6)-Id, blaCTX-M-55, blaTEM-1, bleO, catA2, dfrA17, erm(B), floR, mcr-3.1, qnrS1, sul2, tet(B)	blaCTX-M	#C7243A
CM017203	URMC_31_p_123362	NCBI nucleotide	0.199039	0.00535688	123362	141	#10	#FF3333	Escherichia coli	Escherichia	#C7243A	2017	USA	North America	#0086AB	Homo sapiens	urine	Human	#C7243A	IncFIA	blaCTX-M-15, blaTEM-1, mph(A)	blaCTX-M	#C7243A
CP024827	pCREC-544_1	NCBI nucleotide	0.120888	-0.051189	122937	143	#10	#FF3333	Escherichia coli	Escherichia	#C7243A	2015	South Korea	Asia	#C7243A	Homo sapiens	Rectal swab	Human	#C7243A	IncFIB(AP001918), IncFIC(FII), IncFII(pSFO)	aph(3'')-Ib, aph(3')-Ia, aph(6)-Id, blaCTX-M-55, blaTEM-1, catA2, dfrA14, sul2	blaCTX-M	#C7243A
CP041920	unnamed1	NCBI nucleotide	0.12002	0.0563301	122471	128	#10	#FF3333	Escherichia coli	Escherichia	#C7243A	2016	China	Asia	#C7243A	Homo sapiens	sputum	Human	#C7243A	IncFIB(AP001918), IncFIC(FII), IncFII(pSFO)	aadA5, blaTEM-1, dfrA17, qacEdelta1, sul1	other	#8F8F8F
CP042600	pNCYU-29-69-1	NCBI nucleotide	0.0889445	0.0434531	121754	163	#10	#FF3333	Escherichia coli	Escherichia	#C7243A	2017	Taiwan	Asia	#C7243A	Sus scrofa domesticus	N/A	Animal	#5D639E	IncFIA, IncFIB(AP001918)	aac(3)-IId, aadA2, ant(3'')-Ia, aph(3')-Ia, blaTEM-1, cmlA1, dfrA12, floR, lnu(F), qacL, sul2, sul3, tet(A), tet(M)	other	#8F8F8F
CP009860	pECO-824	NCBI nucleotide	0.119342	-0.0161644	121385	137	#10	#FF3333	Escherichia coli	Escherichia	#C7243A	2013	USA	North America	#0086AB	Homo sapiens	perirectal swab	Human	#C7243A	IncFIA, IncFIB(AP001918), IncFII(pRSB107)	aadA5, blaCTX-M-15, dfrA17, erm(B), mph(A), qacEdelta1, sul1	blaCTX-M	#C7243A
MK416151	pHNTC9e	NCBI nucleotide	0.167561	-0.0130265	120963	129	#10	#FF3333	Escherichia coli	Escherichia	#C7243A	N/A	N/A	N/A	#8F8F8F	N/A	retail vegetable	Food	#A4C520	IncFIB(AP001918)	blaCTX-M-14, fosA3	blaCTX-M	#C7243A
CM017069	URMC_28_p_119649	NCBI nucleotide	0.19051	0.00320934	119649	133	#10	#FF3333	Escherichia coli	Escherichia	#C7243A	2017	USA	North America	#0086AB	Homo sapiens	urine	Human	#C7243A	IncFIA, IncFII(pRSB107)	aph(3'')-Ib, aph(6)-Id, blaTEM-1, sul2, tet(B)	other	#8F8F8F
MN328348	pTS14	NCBI nucleotide	0.112662	-0.0236525	119493	141	#10	#FF3333	Salmonella enterica	Salmonella	#009250	N/A	China	Asia	#C7243A	chicken	lung	Animal	#5D639E	IncFIA, IncFIB(AP001918), IncFII	aph(3'')-Ib, aph(6)-Id, blaTEM-1, sul2, tet(B), tet(M)	other	#8F8F8F
GU371928	pEC_L8	NCBI nucleotide	0.141414	-0.0175349	118525	133	#10	#FF3333	Escherichia coli	Escherichia	#C7243A	N/A	N/A	N/A	#8F8F8F	Homo sapiens	N/A	Human	#C7243A	IncFIA, IncFII	aac(6')-Ib-cr, blaCTX-M-15, blaOXA-1, blaTEM-1, tet(A)	blaCTX-M	#C7243A
KT988018	pEcoV282	NCBI nucleotide	0.0977838	0.0261739	118324	129	#10	#FF3333	Escherichia coli	Escherichia	#C7243A	N/A	N/A	N/A	#8F8F8F	dog	N/A	Animal	#5D639E	IncFIA, IncFII	aac(6')-Ib-cr, aadA5, blaCTX-M-15, blaOXA-1, dfrA17, mph(A), qacEdelta1, sul1, tet(A)	blaCTX-M	#C7243A
AP022070	pWP4-W18-ESBL-09_1	this study	0.0645168	0.0378619	117617	133	#10	#FF3333	Escherichia coli	Escherichia	#C7243A	2018	Japan	Asia	#C7243A	N/A	wastewater treatment plant effluent	Environment	#0086AB	Col156, IncFIA, IncFIB(AP001918)	aac(3)-IIa, aac(6')-Ib-cr, aadA5, aph(3'')-Ib, aph(6)-Id, blaCTX-M-15, blaOXA-1, dfrA17, mph(A), qacEdelta1, sul1, sul2, tet(A)	blaCTX-M	#C7243A
CP040885	pK71-77-2	NCBI nucleotide	0.206623	0.000704568	117590	137	#10	#FF3333	Escherichia coli	Escherichia	#C7243A	2010	Norway	Europe	#A4C520	Homo sapiens	blood	Human	#C7243A	IncFIA, IncFIB(AP001918)	aac(6')-Ib-cr, blaOXA-1	other	#8F8F8F
CM017099	URMC_23_p_116130	NCBI nucleotide	0.202648	-0.00982204	116130	126	#10	#FF3333	Escherichia coli	Escherichia	#C7243A	2017	USA	North America	#0086AB	Homo sapiens	urine	Human	#C7243A	IncFIA, IncFII(pRSB107)	aadA5, aph(3'')-Ib, aph(6)-Id, blaCTX-M-27, dfrA17, mph(A), qacEdelta1, sul1, sul2, tet(A)	blaCTX-M	#C7243A
AP018458	pMRY09-597ECO_1	NCBI nucleotide	0.151277	0.0396536	115704	133	#10	#FF3333	Escherichia coli	Escherichia	#C7243A	2008	Japan	Asia	#C7243A	Homo sapiens	diarrheal feces	Human	#C7243A	IncFIA, IncFII(pRSB107)	aac(3)-IId, blaTEM-1	other	#8F8F8F
CM017076	URMC_32_p_115686	NCBI nucleotide	0.204934	-0.00697198	115686	126	#10	#FF3333	Escherichia coli	Escherichia	#C7243A	2017	USA	North America	#0086AB	Homo sapiens	urine	Human	#C7243A	IncFIA, IncFII(pRSB107)	aadA5, aph(3'')-Ib, aph(6)-Id, blaCTX-M-27, dfrA17, mph(A), qacEdelta1, sul1, sul2, tet(A)	blaCTX-M	#C7243A
CM017199	URMC_25_p_115221	NCBI nucleotide	0.240385	0.0113609	115221	130	#10	#FF3333	Escherichia coli	Escherichia	#C7243A	2017	USA	North America	#0086AB	Homo sapiens	urine	Human	#C7243A	Col156, IncFIA, IncFII(pRSB107)	blaCTX-M-134	blaCTX-M	#C7243A
CP022732	pSA186_3	NCBI nucleotide	0.129827	0.0287935	113162	114	#10	#FF3333	Escherichia coli	Escherichia	#C7243A	2012	Saudi Arabia	Asia	#C7243A	Homo sapiens	urine	Human	#C7243A	IncFII(pCoo)	aac(3)-IId, blaTEM-1	other	#8F8F8F
CP012683	p33673_IncF	NCBI nucleotide	0.232826	0.029862	112639	122	#10	#FF3333	Salmonella enterica	Salmonella	#009250	2011	Mexico	North America	#0086AB	Homo sapiens	blood-culture	Human	#C7243A	IncFIB(AP001918), IncFIC(FII)	blaCMY-2	blaCMY	#5D639E
CP033761	unnamed1	NCBI nucleotide	0.190671	-0.0040856	111938	125	#10	#FF3333	Escherichia coli	Escherichia	#C7243A	2016	N/A	N/A	#8F8F8F	Homo sapiens	Peripheral blood	Human	#C7243A	IncFIA, IncFIB(AP001918), IncFII(pRSB107)	aph(3'')-Ib, aph(6)-Id, blaTEM-1, sul2, tet(B)	other	#8F8F8F
CP024718	p1LS4	NCBI nucleotide	0.105352	-0.0147418	111779	134	#10	#FF3333	Escherichia coli	Escherichia	#C7243A	2015	China	Asia	#C7243A	Bos mutus	N/A	Animal	#5D639E	IncFIA, IncFIB(AP001918), IncFII	aadA5, blaTEM-1, dfrA17, qacEdelta1, sul1	other	#8F8F8F
CP024721	p1NQ3	NCBI nucleotide	0.105572	-0.0189331	111776	134	#10	#FF3333	Escherichia coli	Escherichia	#C7243A	2015	China	Asia	#C7243A	Bos mutus	N/A	Animal	#5D639E	IncFIA, IncFIB(AP001918), IncFII	aadA5, blaTEM-1, dfrA17, qacEdelta1, sul1	other	#8F8F8F
CM017249	URMC_6_p_110924	NCBI nucleotide	0.242085	0.035715	110924	123	#10	#FF3333	Escherichia coli	Escherichia	#C7243A	2017	USA	North America	#0086AB	Homo sapiens	urine	Human	#C7243A	Col156, IncFIA, IncFII(pRSB107)	blaCTX-M-27	blaCTX-M	#C7243A
CP014321	pJJ1887-4	NCBI nucleotide	0.129497	0.0234749	107507	127	#10	#FF3333	Escherichia coli	Escherichia	#C7243A	2007	USA	North America	#0086AB	Homo sapiens	N/A	Human	#C7243A	IncFIA, IncFII	aac(6')-Ib-cr, blaOXA-1, blaTEM-1	other	#8F8F8F
CM017231	URMC_57_p_106298	NCBI nucleotide	0.194664	-0.0491548	106298	122	#10	#FF3333	Escherichia coli	Escherichia	#C7243A	2018	USA	North America	#0086AB	Homo sapiens	urine	Human	#C7243A	IncFIC(FII), IncFII(pSFO)	blaCTX-M-55	blaCTX-M	#C7243A
AP021934	pWP2-W18-ESBL-08_1	this study	0.100422	-0.0487888	105973	113	#10	#FF3333	Escherichia coli	Escherichia	#C7243A	2018	Japan	Asia	#C7243A	N/A	wastewater treatment plant effluent	Environment	#0086AB	IncFIB(AP001918), IncFIC(FII), IncFII(pSFO)	aph(3'')-Ib, aph(6)-Id, blaCTX-M-65, blaTEM-1, sul2, tet(A)	blaCTX-M	#C7243A
AP022033	pWP3-S18-ESBL-08_1	this study	0.238969	0.0255239	105867	123	#10	#FF3333	Escherichia coli	Escherichia	#C7243A	2018	Japan	Asia	#C7243A	N/A	wastewater treatment plant effluent	Environment	#0086AB	Col156, IncFIA, IncFIB(AP001918), IncFII(pRSB107)	blaCTX-M-27	blaCTX-M	#C7243A
AP021999	pWP3-W18-ESBL-07_1	this study	0.238969	0.0255239	105864	122	#10	#FF3333	Escherichia coli	Escherichia	#C7243A	2018	Japan	Asia	#C7243A	N/A	wastewater treatment plant effluent	Environment	#0086AB	Col156, IncFIA, IncFIB(AP001918), IncFII(pRSB107)	blaCTX-M-27	blaCTX-M	#C7243A
AP019526	pB0018	NCBI nucleotide	0.247558	0.0482205	105401	118	#10	#FF3333	Escherichia coli	Escherichia	#C7243A	2016	Japan	Asia	#C7243A	Homo sapiens	feces	Human	#C7243A	Col156, IncFIB(AP001918), IncFII(pRSB107)	blaCTX-M-27	blaCTX-M	#C7243A
AP021964	pWP3-W18-CRE-03_1	this study	0.193353	0.00346099	105095	123	#10	#FF3333	Escherichia coli	Escherichia	#C7243A	2018	Japan	Asia	#C7243A	N/A	wastewater treatment plant effluent	Environment	#0086AB	Col156, IncFIA, IncFIB(AP001918)	aadA5, aph(3'')-Ib, aph(6)-Id, blaCTX-M-27, dfrA17, erm(B), mph(A), qacEdelta1, sul1, sul2, tet(A)	blaCTX-M	#C7243A
CM017061	URMC_36_p_103764	NCBI nucleotide	0.206872	-0.00169485	103764	119	#10	#FF3333	Escherichia coli	Escherichia	#C7243A	2017	USA	North America	#0086AB	Homo sapiens	urine	Human	#C7243A	IncFIA, IncFII(pRSB107)	aadA5, aph(3'')-Ib, aph(6)-Id, blaCTX-M-27, dfrA17, mph(A), qacEdelta1, sul1, sul2, tet(A)	blaCTX-M	#C7243A
CM017020	URMC_12_p_101827	NCBI nucleotide	0.121195	0.0384614	101827	116	#10	#FF3333	Escherichia coli	Escherichia	#C7243A	2017	USA	North America	#0086AB	Homo sapiens	urine	Human	#C7243A	Col156, IncFIA	aac(3)-IId, aadA5, aph(3'')-Ib, aph(6)-Id, blaTEM-1, dfrA17, mph(A), qacEdelta1, sul1, sul2, tet(A)	other	#8F8F8F
CM017081	URMC_33_p_101085	NCBI nucleotide	0.194224	-0.0263809	101085	120	#10	#FF3333	Escherichia coli	Escherichia	#C7243A	2017	USA	North America	#0086AB	Homo sapiens	urine	Human	#C7243A	IncFIA, IncFII(pRSB107)	aadA5, aph(3'')-Ib, aph(6)-Id, blaCTX-M-27, dfrA17, mph(A), qacEdelta1, sul1, sul2, tet(A)	blaCTX-M	#C7243A
CM017158	URMC_72_p_100345	NCBI nucleotide	0.173948	-0.0508787	100345	117	#10	#FF3333	Escherichia coli	Escherichia	#C7243A	2018	USA	North America	#0086AB	Homo sapiens	sepsis	Human	#C7243A	No hit found	aph(3'')-Ib, aph(6)-Id, blaTEM-1, dfrA1, qacEdelta1, sul1, sul2	other	#8F8F8F
CP018982	pEC867_1	NCBI nucleotide	0.178586	-0.0124402	100168	110	#10	#FF3333	Escherichia coli	Escherichia	#C7243A	2013	Canada	North America	#0086AB	Homo sapiens	N/A	Human	#C7243A	IncFIA, IncFIB(AP001918), IncFII(pRSB107)	aac(3)-IId, aadA5, aph(3'')-Ib, aph(6)-Id, blaTEM-1, dfrA17, mph(A), qacEdelta1, sul1, sul2, tet(A)	other	#8F8F8F
CP025737	pFORC79_2	NCBI nucleotide	0.168973	-0.0450277	99333	118	#10	#FF3333	Salmonella enterica	Salmonella	#009250	2017	South Korea	Asia	#C7243A	Homo sapiens	Human Stool	Human	#C7243A	IncFIA, IncFIB(AP001918)	ant(2'')-Ia, blaOXA-1, catA1, catB3, dfrA19, qacEdelta1, sul1, tet(B)	other	#8F8F8F
CP041102	unnamed3	NCBI nucleotide	0.165314	0.0107686	98807	105	#10	#FF3333	Klebsiella pneumoniae	Klebsiella	#EDAD0B	2016	Thailand	Asia	#C7243A	swine	Rectal swab	Animal	#5D639E	IncFII(pCoo)	aac(3)-IIa, blaCTX-M-14, erm(B), mph(A)	blaCTX-M	#C7243A
CP018954	pEC316_3	NCBI nucleotide	0.101952	-0.0943842	97654	109	#10	#FF3333	Escherichia coli	Escherichia	#C7243A	2011	USA	North America	#0086AB	Homo sapiens	N/A	Human	#C7243A	IncFIA, IncFIB(pB171)	aadA5, aph(3'')-Ib, aph(6)-Id, blaTEM-1, dfrA17, mph(A), qacEdelta1, sul1, sul2	other	#8F8F8F
CP041111	unnamed1	NCBI nucleotide	0.116445	0.0375234	96497	116	#10	#FF3333	Escherichia coli	Escherichia	#C7243A	2016	Thailand	Asia	#C7243A	swine	Rectal swab	Animal	#5D639E	IncFIC(FII)	aac(3)-IId, blaCTX-M-55, catA2, erm(B), mph(A)	blaCTX-M	#C7243A
CM016407	URMC_1_p_94894	NCBI nucleotide	0.163325	0.0350334	94894	118	#10	#FF3333	Escherichia coli	Escherichia	#C7243A	2017	USA	North America	#0086AB	Homo sapiens	urine	Human	#C7243A	IncFIC(FII), IncFII(pSFO)	aac(3)-IIa, aph(3')-Ia, blaCTX-M-55, tet(A)	blaCTX-M	#C7243A
CM017060	URMC_42_p_94529	NCBI nucleotide	0.0840216	-0.00915335	94529	105	#10	#FF3333	Escherichia coli	Escherichia	#C7243A	2017	USA	North America	#0086AB	Homo sapiens	urine	Human	#C7243A	IncFIA, IncFIB(pB171)	aadA5, aph(3'')-Ib, aph(6)-Id, blaCTX-M-27, dfrA17, erm(B), mph(A), qacEdelta1, sul1, sul2, tet(A)	blaCTX-M	#C7243A
AP018799	pE2855-3	NCBI nucleotide	0.154803	-0.054058	92697	110	#10	#FF3333	Escherichia coli	Escherichia	#C7243A	2001	Japan	Asia	#C7243A	Bos taurus	feces	Animal	#5D639E	IncFII(pSFO)	aac(3)-IId, aadA5, blaTEM-1, dfrA17, mcr-5.1, mph(A), qacEdelta1, sul1	other	#8F8F8F
CP041619	pC32_1	NCBI nucleotide	0.175063	0.00968027	90682	108	#10	#FF3333	Shigella flexneri	Shigella	#5D639E	2019	South Korea	Asia	#C7243A	N/A	soil	Environment	#0086AB	Col156, IncFIA, IncFIB(AP001918)	aph(3'')-Ib, aph(6)-Id, blaTEM-1, sul2	other	#8F8F8F
CP030112	pNMEC-O75A	NCBI nucleotide	0.226258	0.0343733	88421	98	#10	#FF3333	Escherichia coli	Escherichia	#C7243A	2015	USA	North America	#0086AB	Homo sapiens	CSF	Human	#C7243A	Col156, IncFIA, IncFIB(AP001918)	aac(3)-IId, blaTEM-1	other	#8F8F8F
CP032425	pOXA1_020001	NCBI nucleotide	0.182526	0.0304735	88392	98	#10	#FF3333	Escherichia coli	Escherichia	#C7243A	2016	China	Asia	#C7243A	Homo sapiens	N/A	Human	#C7243A	IncFIA	aac(6')-Ib-cr, blaOXA-1, tet(A)	other	#8F8F8F
CP023145	pEGY3	NCBI nucleotide	0.140958	-0.0965847	87173	94	#10	#FF3333	Escherichia coli	Escherichia	#C7243A	2016	Egypt	Africa	#009250	N/A	Raw milk cheese	Food	#A4C520	IncFIA, IncFIB(AP001918)	aac(3)-IId, aph(3'')-Ib, aph(3')-Ia, aph(6)-Id, blaTEM-1, dfrA17, sul2	other	#8F8F8F
CP027119	unnamed1	NCBI nucleotide	0.129314	-0.103786	86731	116	#10	#FF3333	Escherichia coli	Escherichia	#C7243A	2010	France	Europe	#A4C520	N/A	bovine mastitis	Animal	#5D639E	IncFIA, IncFIB(AP001918)	aph(3'')-Ib, aph(3')-Ia, aph(6)-Id, blaTEM-1, sul2, tet(B)	other	#8F8F8F
AP018457	pMRY09-592ECO_1	NCBI nucleotide	0.246919	0.0136087	86535	92	#10	#FF3333	Escherichia coli	Escherichia	#C7243A	2008	Japan	Asia	#C7243A	Homo sapiens	diarrheal feces	Human	#C7243A	IncFIA, IncFII(pRSB107)	blaTEM-1	other	#8F8F8F
CP021847	pEC1515-3	NCBI nucleotide	0.165004	-0.05872	84091	100	#10	#FF3333	Escherichia coli	Escherichia	#C7243A	2007	Taiwan	Asia	#C7243A	Homo sapiens	urine; urinary tract infection	Human	#C7243A	IncFII	ant(3'')-Ia, blaTEM-1, lnu(F), qacL, sul3	other	#8F8F8F
CP018969	pEC542_1	NCBI nucleotide	0.151727	0.0420281	82364	101	#10	#FF3333	Escherichia coli	Escherichia	#C7243A	2011	Viet Nam	Asia	#C7243A	Homo sapiens	N/A	Human	#C7243A	IncFIA, IncFIB(AP001918), IncFII(pRSB107)	blaCTX-M-27	blaCTX-M	#C7243A
CM017045	URMC_112_p_78896	NCBI nucleotide	0.128979	0.0908124	78896	92	#10	#FF3333	Escherichia coli	Escherichia	#C7243A	2018	USA	North America	#0086AB	Homo sapiens	infection secondary to perforated	Human	#C7243A	Col156, IncFII(29)	blaTEM-1	other	#8F8F8F
CP021843	pEC974-3	NCBI nucleotide	0.167069	-0.0558489	78672	96	#10	#FF3333	Escherichia coli	Escherichia	#C7243A	2007	Taiwan	Asia	#C7243A	Homo sapiens	urine; urinary tract infection	Human	#C7243A	IncFII	ant(3'')-Ia, blaTEM-1, lnu(F), qacL, sul3	other	#8F8F8F
CP042621	pNCYU-26-73-6	NCBI nucleotide	0.164047	-0.0392801	78425	107	#10	#FF3333	Escherichia coli	Escherichia	#C7243A	2017	Taiwan	Asia	#C7243A	Sus scrofa domesticus	N/A	Animal	#5D639E	IncFII(pCoo)	blaTEM-1C, bleO, mph(A)	other	#8F8F8F
CM017148	URMC_78_p_76327	NCBI nucleotide	0.0932798	0.0138066	76327	94	#10	#FF3333	Escherichia coli	Escherichia	#C7243A	2018	USA	North America	#0086AB	Homo sapiens	sepsis	Human	#C7243A	IncFIA	aac(3)-IId, aadA5, aph(3'')-Ib, aph(6)-Id, blaTEM-1, dfrA17, mph(A), qacEdelta1, sul1, sul2, tet(A)	other	#8F8F8F
CM017180	URMC_82_p_76327	NCBI nucleotide	0.0932798	0.0138066	76327	94	#10	#FF3333	Escherichia coli	Escherichia	#C7243A	2018	USA	North America	#0086AB	Homo sapiens	sepsis	Human	#C7243A	IncFIA	aac(3)-IId, aadA5, aph(3'')-Ib, aph(6)-Id, blaTEM-1, dfrA17, mph(A), qacEdelta1, sul1, sul2, tet(A)	other	#8F8F8F
GU371926	pEC_B24	NCBI nucleotide	0.172579	0.0466852	73801	78	#10	#FF3333	Escherichia coli	Escherichia	#C7243A	N/A	N/A	N/A	#8F8F8F	Homo sapiens	N/A	Human	#C7243A	IncFII	blaCTX-M-15, blaTEM-33	blaCTX-M	#C7243A
CP018960	pEC422_2	NCBI nucleotide	0.217929	-0.0280349	73206	87	#10	#FF3333	Escherichia coli	Escherichia	#C7243A	2011	Ecuador	South America	#5D639E	Homo sapiens	N/A	Human	#C7243A	IncFIA, IncFIB(AP001918), IncFII(pAMA1167-NDM-5), IncFII(pSFO)	aac(6')-Ib-cr, aadA5, blaOXA-1, catB3, dfrA17, erm(B), mph(A), qacEdelta1, sul1, tet(B)	other	#8F8F8F
CM017245	URMC_91_p_59536	NCBI nucleotide	0.228699	0.0101309	59536	70	#10	#FF3333	Escherichia coli	Escherichia	#C7243A	2018	USA	North America	#0086AB	Homo sapiens	sepsis	Human	#C7243A	IncFIA	blaCTX-M-27	blaCTX-M	#C7243A
CP010239	A	NCBI nucleotide	0.209715	-0.0405293	184614	215	#11	#FFFF33	Escherichia coli	Escherichia	#C7243A	2014	N/A	N/A	#8F8F8F	N/A	forest soil	Environment	#0086AB	Col156, IncFIB(AP001918), IncFII	blaDHA-1, mph(A), qnrB4, sul1	other	#8F8F8F
CP043935	pSCKLB555-3	NCBI nucleotide	0.0631045	-0.0315444	179179	229	#11	#FFFF33	Klebsiella pneumoniae	Klebsiella	#EDAD0B	2018	China	Asia	#C7243A	chicken	N/A	Animal	#5D639E	IncFII(pHN7A8), IncX1, IncX1	aph(3'')-Ib, aph(3')-IIa, aph(6)-Id, blaCTX-M-55, floR, fosA3, oqxA2, oqxB, sul2, tet(A)	blaCTX-M	#C7243A
CP040547	pCR-HvKP5-KPC	NCBI nucleotide	0.0151552	0.0153671	177587	222	#11	#FFFF33	Klebsiella pneumoniae	Klebsiella	#EDAD0B	2016	China	Asia	#C7243A	Homo sapiens	blood	Human	#C7243A	IncFII(pHN7A8), IncR	blaCTX-M-65, blaKPC-2, blaTEM-1, catA2, fosA3, rmtB1	blaCTX-M & blaKPC	#FAE6B5
CP040541	pCR-HvKP4-pKPC	NCBI nucleotide	0.015514	0.0141674	177585	224	#11	#FFFF33	Klebsiella pneumoniae	Klebsiella	#EDAD0B	2016	China	Asia	#C7243A	Homo sapiens	blood	Human	#C7243A	IncFII(pHN7A8), IncR	blaCTX-M-65, blaKPC-2, blaTEM-1, catA2, fosA3, rmtB1	blaCTX-M & blaKPC	#FAE6B5
CP025952	pKPGD4	NCBI nucleotide	0.0193446	0.00760187	170821	218	#11	#FFFF33	Klebsiella pneumoniae	Klebsiella	#EDAD0B	2015	China	Asia	#C7243A	Homo sapiens	N/A	Human	#C7243A	IncFII(pHN7A8), IncR	blaCTX-M-65, blaKPC-2, blaTEM-1, catA2, fosA3, rmtB1	blaCTX-M & blaKPC	#FAE6B5
CP026131	pF1_1	NCBI nucleotide	0.00919627	0.0227507	164510	206	#11	#FFFF33	Klebsiella pneumoniae	Klebsiella	#EDAD0B	2014	China	Asia	#C7243A	Homo sapiens	urine	Human	#C7243A	IncFII(pHN7A8), IncR	blaCTX-M-65, blaKPC-2, blaSHV-12, blaTEM-1, catA2, rmtB1	blaCTX-M & blaKPC	#FAE6B5
CP018455	unnamed	NCBI nucleotide	0.00736639	0.0200766	162552	203	#11	#FFFF33	Klebsiella pneumoniae	Klebsiella	#EDAD0B	2015	China	Asia	#C7243A	Homo sapiens	blood specimen	Human	#C7243A	IncFII(pHN7A8), IncR	blaCTX-M-65, blaKPC-2, blaSHV-12, blaTEM-1, rmtB1	blaCTX-M & blaKPC	#FAE6B5
CP025463	p44-2	NCBI nucleotide	0.00576876	0.00675422	161580	210	#11	#FFFF33	Klebsiella pneumoniae	Klebsiella	#EDAD0B	2016	China	Asia	#C7243A	Homo sapiens	N/A	Human	#C7243A	IncFII(pHN7A8), IncR	blaCTX-M-65, blaKPC-2, blaSHV-12, blaTEM-1, catA2, rmtB1	blaCTX-M & blaKPC	#FAE6B5
CM010665	pKPC-KP16932	NCBI nucleotide	0.0109702	0.00807783	158277	200	#11	#FFFF33	Klebsiella pneumoniae	Klebsiella	#EDAD0B	2014	China	Asia	#C7243A	Homo sapiens	blood	Human	#C7243A	IncFII(pHN7A8), IncR	blaKPC-2, blaTEM-1, catA2, rmtB1	blaKPC	#009250
CM017049	URMC_107_p_153227	NCBI nucleotide	0.194258	-0.0420514	153227	176	#11	#FFFF33	Escherichia coli	Escherichia	#C7243A	2018	USA	North America	#0086AB	Homo sapiens	joint infection	Human	#C7243A	Col156, IncFII	aadA5, blaCTX-M-27, dfrA17, mph(A), qacEdelta1, sul1, tet(A)	blaCTX-M	#C7243A
KT185451	pCT-KPC	NCBI nucleotide	0.0251111	-0.00147771	151466	190	#11	#FFFF33	Klebsiella pneumoniae	Klebsiella	#EDAD0B	N/A	N/A	N/A	#8F8F8F	Homo sapiens	sputum sample of a patient in a	Human	#C7243A	IncFII(pHN7A8), IncR	blaCTX-M-65, blaKPC-2, blaSHV-12, blaTEM-1, fosA3, rmtB1	blaCTX-M & blaKPC	#FAE6B5
CP036306	pKPC2_020098	NCBI nucleotide	0.0150338	0.00735952	149519	193	#11	#FFFF33	Klebsiella pneumoniae	Klebsiella	#EDAD0B	N/A	China	Asia	#C7243A	Homo sapiens	N/A	Human	#C7243A	IncFII(pHN7A8)	blaCTX-M-65, blaKPC-2, blaSHV-12, blaTEM-1, fosA3, rmtB1	blaCTX-M & blaKPC	#FAE6B5
CP038003	pKPC2_020009	NCBI nucleotide	0.0150338	0.00735952	149518	193	#11	#FFFF33	Klebsiella pneumoniae	Klebsiella	#EDAD0B	2016	China	Asia	#C7243A	Homo sapiens	N/A	Human	#C7243A	IncFII(pHN7A8)	blaCTX-M-65, blaKPC-2, blaSHV-12, blaTEM-1, fosA3, rmtB1	blaCTX-M & blaKPC	#FAE6B5
MG197495	pHNAH24	NCBI nucleotide	0.0679641	-0.0463129	145804	165	#11	#FFFF33	Escherichia coli	Escherichia	#C7243A	N/A	China	Asia	#C7243A	N/A	chicken	Animal	#5D639E	IncFII(pHN7A8), IncN, IncX1	aph(3'')-Ib, aph(3')-IIa, aph(6)-Id, blaCTX-M-55, blaTEM-1, floR, fosA3, oqxA2, oqxB, rmtB1, sul2, tet(A)	blaCTX-M	#C7243A
MG197502	pHNZY32	NCBI nucleotide	0.0679641	-0.0463129	145804	165	#11	#FFFF33	Escherichia coli	Escherichia	#C7243A	N/A	China	Asia	#C7243A	N/A	patient	Human	#C7243A	IncFII(pHN7A8), IncN, IncX1	aph(3'')-Ib, aph(3')-IIa, aph(6)-Id, blaCTX-M-55, blaTEM-1, floR, fosA3, oqxA2, oqxB, rmtB1, sul2, tet(A)	blaCTX-M	#C7243A
MG197503	pHNZY118	NCBI nucleotide	0.0672286	-0.0437918	145804	165	#11	#FFFF33	Escherichia coli	Escherichia	#C7243A	N/A	China	Asia	#C7243A	N/A	patient	Human	#C7243A	IncFII(pHN7A8), IncN, IncX1	aph(3'')-Ib, aph(3')-IIa, aph(6)-Id, blaCTX-M-55, blaTEM-1, floR, fosA3, oqxA2, oqxB, rmtB1, sul2, tet(A)	blaCTX-M	#C7243A
MG197498	pHNMCC14	NCBI nucleotide	0.0681106	-0.0464405	142896	163	#11	#FFFF33	Escherichia coli	Escherichia	#C7243A	N/A	China	Asia	#C7243A	N/A	chicken meat	Food	#A4C520	IncFII(pHN7A8), IncN, IncX1	aph(3'')-Ib, aph(3')-IIa, aph(6)-Id, blaCTX-M-55, blaTEM-1, floR, fosA3, oqxA2, oqxB, rmtB1, sul2, tet(A)	blaCTX-M	#C7243A
KJ484634	pH1038-142	NCBI nucleotide	0.0689215	-0.0621248	142875	168	#11	#FFFF33	Escherichia coli	Escherichia	#C7243A	2013	Switzerland	Europe	#A4C520	Homo sapiens	N/A	Human	#C7243A	IncFII, IncN	aph(3'')-Ib, aph(6)-Id, blaCTX-M-1, blaTEM-1, catA1, dfrA1, qacL, sul3, tet(A)	blaCTX-M	#C7243A
CP024430	p48896_1	NCBI nucleotide	0.0586224	0.00930278	131243	146	#11	#FFFF33	Klebsiella pneumoniae	Klebsiella	#EDAD0B	2015	Pakistan	Asia	#C7243A	Homo sapiens	Trachaeal secretion	Human	#C7243A	IncFII, IncR	aadA2, aph(3'')-Ib, aph(6)-Id, blaCTX-M-15, blaTEM-1, catA2, dfrA12, sul2	blaCTX-M	#C7243A
CP019272	p13P460A-1	NCBI nucleotide	0.113319	-0.0854723	129452	149	#11	#FFFF33	Escherichia coli	Escherichia	#C7243A	2013	Hong Kong	Asia	#C7243A	pig	stool	Animal	#5D639E	IncFII(pHN7A8), IncN, IncX1	aph(3'')-Ib, aph(3')-IIa, aph(6)-Id, blaCTX-M-55, floR, fosA3, oqxA2, oqxB, sul2, tet(A)	blaCTX-M	#C7243A
CP025677	pEA-1	NCBI nucleotide	0.0690267	-0.0386367	129356	153	#11	#FFFF33	Escherichia albertii	Escherichia	#C7243A	2014	China	Asia	#C7243A	Gallus gallus	N/A	Animal	#5D639E	IncFII(pHN7A8), IncN, IncX1	aph(3'')-Ib, aph(3')-IIa, aph(6)-Id, blaCTX-M-55, floR, oqxA2, oqxB, sul2, tet(A)	blaCTX-M	#C7243A
CP025458	p69-2	NCBI nucleotide	0.0130638	-0.00459502	128563	167	#11	#FFFF33	Klebsiella pneumoniae	Klebsiella	#EDAD0B	2017	China	Asia	#C7243A	Homo sapiens	N/A	Human	#C7243A	IncFII(pHN7A8), IncR	blaCTX-M-65, blaKPC-2, blaSHV-12, blaTEM-1, catA2, rmtB1	blaCTX-M & blaKPC	#FAE6B5
AP022288	pWP9-S17-ESBL-11_1	this study	0.136049	0.0407581	127169	140	#11	#FFFF33	Escherichia coli	Escherichia	#C7243A	2017	Japan	Asia	#C7243A	N/A	wastewater treatment plant effluent	Environment	#0086AB	IncFIB(AP001918), IncFII(pSFO)	blaTEM-1C	other	#8F8F8F
CP017633	pSLK172-2	NCBI nucleotide	0.0708743	-0.0499229	120528	138	#11	#FFFF33	Escherichia coli	Escherichia	#C7243A	2015	China	Asia	#C7243A	Homo sapiens	faeces	Human	#C7243A	IncFII(pHN7A8), IncX1	aph(3'')-Ib, aph(3')-IIa, aph(6)-Id, blaCTX-M-55, floR, fosA3, oqxA2, oqxB, sul2, tet(A)	blaCTX-M	#C7243A
CP018643	pSE74-1357	NCBI nucleotide	0.105165	-0.128326	118824	137	#11	#FFFF33	Salmonella enterica	Salmonella	#009250	1974	USA	North America	#0086AB	N/A	Human	Human	#C7243A	IncFII, IncN	aph(3'')-Ib, aph(6)-Id, blaTEM-1, tet(A)	other	#8F8F8F
MK079574	pHNTS62	NCBI nucleotide	0.1369	-0.0866618	114949	133	#11	#FFFF33	Escherichia coli	Escherichia	#C7243A	N/A	N/A	N/A	#8F8F8F	N/A	retail vegetable	Food	#A4C520	IncFII(pHN7A8), IncN	blaCTX-M-55, blaTEM-1, floR, fosA3, rmtB1	blaCTX-M	#C7243A
CP030283	pLKSZ02	NCBI nucleotide	0.0639131	-0.0536178	113645	137	#11	#FFFF33	Escherichia coli	Escherichia	#C7243A	2014	China	Asia	#C7243A	N/A	Broiler chicken farm	Environment	#0086AB	IncFII(pHN7A8), IncX1	aph(3'')-Ib, aph(3')-IIa, aph(6)-Id, blaCTX-M-55, floR, fosA3, oqxA2, oqxB, sul2, tet(A)	blaCTX-M	#C7243A
MK433206	pK15-FOS	NCBI nucleotide	0.0388959	0.0401665	112375	139	#11	#FFFF33	Klebsiella pneumoniae	Klebsiella	#EDAD0B	2018	China	Asia	#C7243A	pig	N/A	Animal	#5D639E	IncN, IncR	blaCTX-M-55, blaTEM-1, fosA3, rmtB1	blaCTX-M	#C7243A
CP041177	p12367A	NCBI nucleotide	0.119094	-0.0815618	111764	131	#11	#FFFF33	Salmonella enterica	Salmonella	#009250	2013	China	Asia	#C7243A	Homo sapiens	feces	Human	#C7243A	IncFII(pHN7A8), IncX1	aph(3'')-Ib, aph(3')-IIa, aph(6)-Id, blaCTX-M-55, floR, fosA3, oqxA2, sul2, tet(A)	blaCTX-M	#C7243A
AP018572	pMH13-051M_1	NCBI nucleotide	0.0858991	0.0579011	111343	131	#11	#FFFF33	Escherichia coli	Escherichia	#C7243A	2013	Viet Nam	Asia	#C7243A	Homo sapiens	N/A	Human	#C7243A	IncN	blaCTX-M-55, blaNDM-1, blaTEM-1, ble, fosA3, rmtB1	blaCTX-M & blaNDM	#E4EEB5
CP020517	unnamed3	NCBI nucleotide	0.0556591	0.0233792	109864	120	#11	#FFFF33	Escherichia coli	Escherichia	#C7243A	2015	USA	North America	#0086AB	Homo sapiens	urine	Human	#C7243A	IncFII	aadA2, blaNDM-5, ble, dfrA12, erm(B), mph(A), qacEdelta1, qnrS1, sul1	blaNDM	#0086AB
CP036180	p1_025970	NCBI nucleotide	0.132225	-0.101176	109593	127	#11	#FFFF33	Escherichia coli	Escherichia	#C7243A	2017	China	Asia	#C7243A	Homo sapiens	N/A	Human	#C7243A	IncFII(pHN7A8), IncN	aph(3'')-Ib, aph(6)-Id, blaTEM-1, dfrA14, floR, rmtB1, sul2, tet(A)	other	#8F8F8F
MG197491	pHNFKU92	NCBI nucleotide	0.0695539	-0.0472401	109185	126	#11	#FFFF33	Escherichia coli	Escherichia	#C7243A	N/A	China	Asia	#C7243A	N/A	duck	Animal	#5D639E	IncFII(pHN7A8), IncX1	aph(3'')-Ib, aph(3')-IIa, aph(6)-Id, blaCTX-M-55, floR, fosA3, oqxA2, oqxB, sul2, tet(A)	blaCTX-M	#C7243A
CP024652	pBH100-1	NCBI nucleotide	0.0914375	-0.0570936	107274	123	#11	#FFFF33	Escherichia coli	Escherichia	#C7243A	1974	Brazil	South America	#5D639E	Homo sapiens	urine	Human	#C7243A	IncFII	ant(3'')-Ia, aph(3')-Ia, blaTEM-1A, catA1, qacEdelta1, sul1, tet(B)	other	#8F8F8F
KT990220	p42-2	NCBI nucleotide	0.0596068	-0.0464534	106886	121	#11	#FFFF33	Escherichia coli	Escherichia	#C7243A	N/A	China	Asia	#C7243A	duck	feces	Animal	#5D639E	IncFII(pHN7A8), IncX1	aph(3'')-Ib, aph(3')-IIa, aph(6)-Id, blaCTX-M-55, floR, fosA3, oqxA2, oqxB, sul2, tet(A)	blaCTX-M	#C7243A
CP041439	pYPE12-106k	NCBI nucleotide	0.154737	-0.103006	106630	128	#11	#FFFF33	Escherichia coli	Escherichia	#C7243A	2019	China	Asia	#C7243A	N/A	Pork	Food	#A4C520	IncFII(pHN7A8), IncX1	ARR-3, blaOXA-10, blaTEM-1, cmlA5, dfrA14, floR, rmtB1	other	#8F8F8F
CP025253	pBH100-1	NCBI nucleotide	0.0822348	-0.0507962	105801	120	#11	#FFFF33	Escherichia coli	Escherichia	#C7243A	1974	Brazil	South America	#5D639E	Homo sapiens	urine	Human	#C7243A	IncFII	ant(3'')-Ia, aph(3')-Ia, blaTEM-1A, catA1, qacEdelta1, sul1, tet(B)	other	#8F8F8F
MG197488	pHN04NHB3	NCBI nucleotide	0.129305	-0.0796285	104623	122	#11	#FFFF33	Escherichia coli	Escherichia	#C7243A	N/A	N/A	N/A	#8F8F8F	N/A	duck	Animal	#5D639E	IncFII(pHN7A8), IncN	blaCTX-M-55, blaTEM-1, fosA3, rmtB1	blaCTX-M	#C7243A
KJ020575	pHNFP460-1	NCBI nucleotide	0.167264	-0.0953513	99868	117	#11	#FFFF33	Escherichia coli	Escherichia	#C7243A	N/A	N/A	N/A	#8F8F8F	N/A	pig feces	Animal	#5D639E	IncFII(pHN7A8), IncN	blaCTX-M-55, blaTEM-1, fosA3, rmtB1	blaCTX-M	#C7243A
LC506718	pJUNP055	NCBI nucleotide	0.0617079	0.00588176	99033	111	#11	#FFFF33	Klebsiella pneumoniae	Klebsiella	#EDAD0B	N/A	Nepal	Asia	#C7243A	Homo sapiens	N/A	Human	#C7243A	IncFII	aadA2, blaNDM-5, blaTEM-1, ble, dfrA12, erm(B), mph(A), qacEdelta1, rmtB1, sul1	blaNDM	#0086AB
MN101852	p13ZX28-TC-98	NCBI nucleotide	0.0530413	0.0118936	98241	113	#11	#FFFF33	Escherichia coli	Escherichia	#C7243A	2013	China	Asia	#C7243A	Homo sapiens	N/A	Human	#C7243A	IncFII	ARR-3, aadA16, blaCTX-M-27, blaNDM-1, ble, dfrA27, mph(A), mph(E), msr(E), qacEdelta1, sul1	blaCTX-M & blaNDM	#E4EEB5
MK673546	pGDD27-24	NCBI nucleotide	0.175119	-0.0648364	97614	113	#11	#FFFF33	Salmonella enterica	Salmonella	#009250	2017	China	Asia	#C7243A	duck	N/A	Animal	#5D639E	IncFII(pHN7A8), IncX1	aph(3')-IIa, blaCTX-M-55, fosA3	blaCTX-M	#C7243A
MG197494	pHNAH17	NCBI nucleotide	0.170779	-0.0877038	96376	114	#11	#FFFF33	Escherichia coli	Escherichia	#C7243A	N/A	China	Asia	#C7243A	N/A	chicken	Animal	#5D639E	IncFII(pHN7A8), IncN	blaCTX-M-55, fosA3	blaCTX-M	#C7243A
CP024840	pCRKP-1215_2	NCBI nucleotide	0.0767776	0.0405423	96185	106	#11	#FFFF33	Klebsiella pneumoniae	Klebsiella	#EDAD0B	2014	South Korea	Asia	#C7243A	Homo sapiens	Bronchial washing	Human	#C7243A	IncFII	aadA2, blaNDM-5, blaTEM-1, ble, dfrA12, erm(B), mph(A), qacEdelta1, rmtB1, sul1	blaNDM	#0086AB
CP020338	unnamed2	NCBI nucleotide	0.101635	-0.0518551	95633	109	#11	#FFFF33	Shigella flexneri	Shigella	#5D639E	2016	China	Asia	#C7243A	N/A	hospitalized patients	Human	#C7243A	IncFII(pHN7A8)	aac(3)-IId, aadA5, blaTEM-1, dfrA17, mph(A), qacEdelta1, qnrS1, sul1, tet(A)	other	#8F8F8F
CP026158	pF93-2_1	NCBI nucleotide	0.130082	-0.0842635	95560	111	#11	#FFFF33	Klebsiella pneumoniae	Klebsiella	#EDAD0B	2014	China	Asia	#C7243A	Homo sapiens	sputum	Human	#C7243A	IncFII	aac(3)-IIa, aadA5, blaCTX-M-15, dfrA17, mph(A), qacEdelta1, qnrS1, sul1	blaCTX-M	#C7243A
KY865321	pECB11	NCBI nucleotide	0.0935618	-0.0613064	92545	111	#11	#FFFF33	Escherichia coli	Escherichia	#C7243A	N/A	China	Asia	#C7243A	chicken	feces	Animal	#5D639E	IncFII(pHN7A8)	aph(3'')-Ib, aph(6)-Id, blaCTX-M-55, floR, fosA3, sul2, tet(A)	blaCTX-M	#C7243A
MN101857	p2019XSD11-92	NCBI nucleotide	0.0913858	-0.0635829	92533	110	#11	#FFFF33	Escherichia coli	Escherichia	#C7243A	2019	China	Asia	#C7243A	N/A	pork	Food	#A4C520	IncFII(pHN7A8)	aph(3'')-Ib, aph(6)-Id, blaCTX-M-55, floR, fosA3, sul2, tet(A)	blaCTX-M	#C7243A
CP019276	p13P477T-3	NCBI nucleotide	0.200017	-0.0630286	91701	113	#11	#FFFF33	Escherichia coli	Escherichia	#C7243A	2013	Hong Kong	Asia	#C7243A	pig	stool	Animal	#5D639E	IncFII(pHN7A8)	blaCTX-M-55, fosA3	blaCTX-M	#C7243A
CP023895	unnamed2	NCBI nucleotide	0.0563358	0.0151462	91648	103	#11	#FFFF33	Escherichia coli	Escherichia	#C7243A	2015	Canada	North America	#0086AB	Homo sapiens	Rectal	Human	#C7243A	IncFII	aadA2, blaNDM-5, blaTEM-1, ble, dfrA12, mph(A), qacEdelta1, rmtB1, sul1	blaNDM	#0086AB
CP017981	pGZ3_NDM5	NCBI nucleotide	0.0773911	0.070076	91451	106	#11	#FFFF33	Escherichia coli	Escherichia	#C7243A	2015	China	Asia	#C7243A	Homo sapiens	urine from cystostomy	Human	#C7243A	IncFII(pHN7A8)	blaNDM-5, blaTEM-1, ble, erm(B), mph(A)	blaNDM	#0086AB
LC506719	pJUNP254	NCBI nucleotide	0.0798657	0.0481932	87681	97	#11	#FFFF33	Klebsiella pneumoniae	Klebsiella	#EDAD0B	N/A	Nepal	Asia	#C7243A	Homo sapiens	N/A	Human	#C7243A	IncFII	aadA2, blaNDM-5, ble, dfrA12, qacEdelta1, rmtB1, sul1	blaNDM	#0086AB
KX023260	pSCE516-3	NCBI nucleotide	0.199049	-0.0954711	85126	109	#11	#FFFF33	Escherichia coli	Escherichia	#C7243A	N/A	China	Asia	#C7243A	N/A	Chicken	Animal	#5D639E	IncFII(pHN7A8)	blaCTX-M-55, bleO	blaCTX-M	#C7243A
CP045943	pAUSMDU00010535_02	NCBI nucleotide	0.172469	-0.075213	83548	107	#11	#FFFF33	Shigella flexneri	Shigella	#5D639E	2017	Australia	Oceania	#EDAD0B	Homo sapiens	N/A	Human	#C7243A	IncFII(pSFO)	aadA5, blaTEM-1, dfrA17, erm(B), mph(A), qacEdelta1, sul1	other	#8F8F8F
AP022300	pBEC1-S17-ESBL-09_2	this study	0.152641	-0.0969634	83140	101	#11	#FFFF33	Escherichia coli	Escherichia	#C7243A	2017	Japan	Asia	#C7243A	N/A	sea water	Environment	#0086AB	IncFII	blaDHA-1, dfrA17, mph(A), qnrB4, sul1	other	#8F8F8F
CM016412	URMC_26_p_83138	NCBI nucleotide	0.119088	0.0526092	83138	96	#11	#FFFF33	Escherichia coli	Escherichia	#C7243A	2017	USA	North America	#0086AB	Homo sapiens	urine	Human	#C7243A	IncFII(pSFO)	aac(3)-IId, aph(3'')-Ib, aph(6)-Id, blaTEM-1, mph(A), qnrS1, sul2, tet(A)	other	#8F8F8F
CP011065	pSJ_82	NCBI nucleotide	0.277745	-0.0126662	82288	89	#11	#FFFF33	Escherichia coli	Escherichia	#C7243A	2011	China	Asia	#C7243A	pheasant	pheasant duodenum	Animal	#5D639E	IncFII	blaCTX-M-14	blaCTX-M	#C7243A
MK048477	pUB_DHA-1	NCBI nucleotide	0.177341	-0.104942	81754	97	#11	#FFFF33	Escherichia coli	Escherichia	#C7243A	N/A	N/A	N/A	#8F8F8F	Homo sapiens	urine	Human	#C7243A	IncFII	blaDHA-1, dfrA17, mph(A), qnrB4, sul1	other	#8F8F8F
CP041363	p133355_SW_C4_Cam-1	NCBI nucleotide	0.174576	-0.106569	81724	99	#11	#FFFF33	Citrobacter amalonaticus	Citrobacter	#007AB7	2019	Switzerland	Europe	#A4C520	Homo sapiens	N/A	Human	#C7243A	IncFII	blaDHA-1, dfrA17, mph(A), qnrB4, sul1	other	#8F8F8F
CP039513	p7102_58-6	NCBI nucleotide	0.172004	-0.110139	81615	98	#11	#FFFF33	Salmonella enterica	Salmonella	#009250	2018	Switzerland	Europe	#A4C520	Homo sapiens	Stools	Human	#C7243A	IncFII	blaDHA-1, dfrA17, mph(A), qnrB4, sul1	other	#8F8F8F
CP045934	pAUSMDU00010534_02	NCBI nucleotide	0.117791	-0.0319629	80987	101	#11	#FFFF33	Shigella sonnei	Shigella	#5D639E	2017	Australia	Oceania	#EDAD0B	Homo sapiens	N/A	Human	#C7243A	IncFII(pSFO)	aadA5, blaTEM-1, dfrA17, erm(B), mph(A), qacEdelta1, sul1	other	#8F8F8F
CP042601	pNCYU-29-69-2	NCBI nucleotide	0.172341	-0.0925308	78117	110	#11	#FFFF33	Escherichia coli	Escherichia	#C7243A	2017	Taiwan	Asia	#C7243A	Sus scrofa domesticus	N/A	Animal	#5D639E	IncFII	blaTEM-1, qepA1, rmtB1	other	#8F8F8F
CP023934	unnamed3	NCBI nucleotide	0.0361516	0.0464462	77986	101	#11	#FFFF33	Klebsiella pneumoniae	Klebsiella	#EDAD0B	2012	Canada	North America	#0086AB	Homo sapiens	Rectal	Human	#C7243A	IncR	blaCTX-M-55, fosA3	blaCTX-M	#C7243A
CM017247	URMC_91_p_76788	NCBI nucleotide	0.186733	-0.0512263	76788	87	#11	#FFFF33	Escherichia coli	Escherichia	#C7243A	2018	USA	North America	#0086AB	Homo sapiens	sepsis	Human	#C7243A	No hit found	blaTEM-1	other	#8F8F8F
JX997935	pHN3A11	NCBI nucleotide	0.263132	-0.0630265	76626	85	#11	#FFFF33	Escherichia coli	Escherichia	#C7243A	N/A	N/A	N/A	#8F8F8F	N/A	cat	Animal	#5D639E	IncFII	blaTEM-1, qepA1, rmtB1	other	#8F8F8F
AP022031	pWP3-S18-ESBL-07_1	this study	0.200538	-0.056507	76037	79	#11	#FFFF33	Escherichia coli	Escherichia	#C7243A	2018	Japan	Asia	#C7243A	N/A	wastewater treatment plant effluent	Environment	#0086AB	IncFII(pCoo)	aph(3')-IIa, blaCTX-M-55, fosA3	blaCTX-M	#C7243A
MK416152	pHNBS17e	NCBI nucleotide	0.168876	-0.114848	75167	96	#11	#FFFF33	Escherichia coli	Escherichia	#C7243A	N/A	N/A	N/A	#8F8F8F	N/A	retail vegetable	Food	#A4C520	IncFII(pHN7A8), IncN	blaCTX-M-55, fosA3	blaCTX-M	#C7243A
AP022091	pWP4-S18-ESBL-07_4	this study	0.271374	-0.020818	74261	86	#11	#FFFF33	Escherichia coli	Escherichia	#C7243A	2018	Japan	Asia	#C7243A	N/A	wastewater treatment plant effluent	Environment	#0086AB	IncFII	blaCTX-M-14	blaCTX-M	#C7243A
MK778454	pYUW043	NCBI nucleotide	0.231008	-0.0597714	74227	87	#11	#FFFF33	Salmonella enterica	Salmonella	#009250	N/A	China	Asia	#C7243A	N/A	pig	Animal	#5D639E	IncFII(pHN7A8)	blaCTX-M-55	blaCTX-M	#C7243A
CM017063	URMC_36_p_74177	NCBI nucleotide	0.184113	0.0116304	74177	87	#11	#FFFF33	Escherichia coli	Escherichia	#C7243A	2017	USA	North America	#0086AB	Homo sapiens	urine	Human	#C7243A	No hit found	blaTEM-1	other	#8F8F8F
MG825370	p974-NDM	NCBI nucleotide	0.1017	0.0707207	74080	86	#11	#FFFF33	Escherichia coli	Escherichia	#C7243A	N/A	N/A	N/A	#8F8F8F	N/A	pork	Food	#A4C520	IncFII	blaNDM-5, ble	blaNDM	#0086AB
JQ432559	pHK23a	NCBI nucleotide	0.224201	-0.0637986	73607	86	#11	#FFFF33	Escherichia coli	Escherichia	#C7243A	N/A	N/A	N/A	#8F8F8F	pig	N/A	Animal	#5D639E	IncFII	blaCTX-M-3, fosA3	blaCTX-M	#C7243A
CP025949	pCTXM55_020023	NCBI nucleotide	0.168995	-0.0797449	73313	87	#11	#FFFF33	Escherichia coli	Escherichia	#C7243A	2016	China	Asia	#C7243A	Homo sapiens	N/A	Human	#C7243A	IncFII(pHN7A8)	aph(3')-IIa, blaCTX-M-55, blaTEM-1, rmtB1	blaCTX-M	#C7243A
CP020340	unnamed1	NCBI nucleotide	0.18205	-0.0717933	73096	103	#11	#FFFF33	Shigella flexneri	Shigella	#5D639E	2007	China	Asia	#C7243A	N/A	hospitalized patients	Human	#C7243A	IncFII	aac(6')-Ib-cr, blaCTX-M-3, fosA3	blaCTX-M	#C7243A
CP026576	pCTX-M-55_005237	NCBI nucleotide	0.192303	-0.0787876	70688	85	#11	#FFFF33	Escherichia coli	Escherichia	#C7243A	2014	China	Asia	#C7243A	Homo sapiens	Rectal swab	Human	#C7243A	IncFII(pHN7A8)	blaCTX-M-55, fosA3	blaCTX-M	#C7243A
MG197492	pHNGD4P177	NCBI nucleotide	0.194802	-0.0767553	70643	85	#11	#FFFF33	Escherichia coli	Escherichia	#C7243A	N/A	China	Asia	#C7243A	N/A	pig	Animal	#5D639E	IncFII(pHN7A8)	blaCTX-M-55, fosA3	blaCTX-M	#C7243A
MG197489	pHNMC02	NCBI nucleotide	0.194802	-0.0767553	70619	85	#11	#FFFF33	Escherichia coli	Escherichia	#C7243A	N/A	China	Asia	#C7243A	N/A	chicken	Animal	#5D639E	IncFII(pHN7A8)	blaCTX-M-55, fosA3	blaCTX-M	#C7243A
MN101854	p13ZX36-70	NCBI nucleotide	0.180662	-0.0830531	70593	81	#11	#FFFF33	Escherichia coli	Escherichia	#C7243A	2013	China	Asia	#C7243A	Homo sapiens	feces	Human	#C7243A	IncFII	blaCTX-M-27, mph(A)	blaCTX-M	#C7243A
CP011135	pVR50A	NCBI nucleotide	0.11756	0.0322581	70533	83	#11	#FFFF33	Escherichia coli	Escherichia	#C7243A	N/A	N/A	N/A	#8F8F8F	Homo sapiens	urine	Human	#C7243A	IncFII	aph(3'')-Ib, aph(6)-Id, blaTEM-206, sul2	other	#8F8F8F
JN087528	pHK09	NCBI nucleotide	0.26953	-0.0139439	70382	82	#11	#FFFF33	Escherichia coli	Escherichia	#C7243A	N/A	N/A	N/A	#8F8F8F	Homo sapiens	feces	Human	#C7243A	IncFII	blaCTX-M-14	blaCTX-M	#C7243A
LC163971	pSTEC-O145-12E70-1	NCBI nucleotide	0.268999	-0.0187651	70251	81	#11	#FFFF33	Escherichia coli	Escherichia	#C7243A	2012	Japan	Asia	#C7243A	Homo sapiens	human clinical specimen	Human	#C7243A	IncFII	blaCTX-M-14	blaCTX-M	#C7243A
CP029578	pDA33135-70	NCBI nucleotide	0.129835	0.0480848	70197	85	#11	#FFFF33	Escherichia coli	Escherichia	#C7243A	N/A	Sweden	Europe	#A4C520	Homo sapiens	N/A	Human	#C7243A	IncFII(pSFO)	blaCTX-M-14	blaCTX-M	#C7243A
CP018973	pEC545_3	NCBI nucleotide	0.265811	-0.00441145	70152	83	#11	#FFFF33	Escherichia coli	Escherichia	#C7243A	2011	Viet Nam	Asia	#C7243A	Homo sapiens	N/A	Human	#C7243A	IncFII	blaCTX-M-27	blaCTX-M	#C7243A
JF779678	pHK17a	NCBI nucleotide	0.259037	-0.0108326	70060	83	#11	#FFFF33	Escherichia coli	Escherichia	#C7243A	N/A	N/A	N/A	#8F8F8F	pig	N/A	Animal	#5D639E	IncFII	blaCTX-M-14	blaCTX-M	#C7243A
JX627737	pFOS-HK151325	NCBI nucleotide	0.24584	-0.0472414	69768	83	#11	#FFFF33	Escherichia coli	Escherichia	#C7243A	N/A	N/A	N/A	#8F8F8F	Homo sapiens	N/A	Human	#C7243A	IncFII	blaCTX-M-3, fosA3	blaCTX-M	#C7243A
CP042338	pNDM5-GZ04_B	NCBI nucleotide	0.0844612	0.0926753	68545	78	#11	#FFFF33	Escherichia coli	Escherichia	#C7243A	2018	China	Asia	#C7243A	Homo sapiens	stool	Human	#C7243A	IncFII	blaNDM-5, ble	blaNDM	#0086AB
CP016389	pESBL931	NCBI nucleotide	0.256727	-0.0337241	68117	80	#11	#FFFF33	Salmonella enterica	Salmonella	#009250	2013	USA	North America	#0086AB	Homo sapiens	blood culture	Human	#C7243A	IncFII	blaCTX-M-27	blaCTX-M	#C7243A
CP033629	unnamed4	NCBI nucleotide	0.210166	-0.0726191	67867	79	#11	#FFFF33	Klebsiella pneumoniae	Klebsiella	#EDAD0B	2013	Italy	Europe	#A4C520	Homo sapiens	rectal swab	Human	#C7243A	IncFII	blaCTX-M-15	blaCTX-M	#C7243A
CM017168	URMC_43_p_67097	NCBI nucleotide	0.262	-0.0319155	67097	79	#11	#FFFF33	Escherichia coli	Escherichia	#C7243A	2017	USA	North America	#0086AB	Homo sapiens	urine	Human	#C7243A	IncFII	blaCTX-M-27	blaCTX-M	#C7243A
CM017111	URMC_10_p_65945	NCBI nucleotide	0.254944	-0.0416784	65945	77	#11	#FFFF33	Escherichia coli	Escherichia	#C7243A	2017	USA	North America	#0086AB	Homo sapiens	urine	Human	#C7243A	IncFII	blaCTX-M-15	blaCTX-M	#C7243A
MK079570	pHNBC6-3	NCBI nucleotide	0.193448	-0.0899145	65161	78	#11	#FFFF33	Klebsiella pneumoniae	Klebsiella	#EDAD0B	N/A	N/A	N/A	#8F8F8F	N/A	retail vegetable	Food	#A4C520	IncFII(pHN7A8)	blaCTX-M-55, fosA3	blaCTX-M	#C7243A
CP019269	p13C1079T-2	NCBI nucleotide	0.141128	-0.135983	65009	81	#11	#FFFF33	Escherichia coli	Escherichia	#C7243A	2013	Hong Kong	Asia	#C7243A	chicken	stool	Animal	#5D639E	IncFII(pHN7A8), IncN, IncN	blaCTX-M-55, fosA3	blaCTX-M	#C7243A
CP024823	pCREC-591_2	NCBI nucleotide	0.244686	-0.0502753	64564	77	#11	#FFFF33	Escherichia coli	Escherichia	#C7243A	2015	South Korea	Asia	#C7243A	Homo sapiens	Peritoneal fluid	Human	#C7243A	IncFII(pHN7A8)	blaCTX-M-55, fosA3	blaCTX-M	#C7243A
MG197493	pHNAH9	NCBI nucleotide	0.155064	-0.140986	55683	63	#11	#FFFF33	Escherichia coli	Escherichia	#C7243A	N/A	China	Asia	#C7243A	N/A	chicken	Animal	#5D639E	IncFII(pHN7A8), IncN	blaCTX-M-55, fosA3	blaCTX-M	#C7243A
CM018806	pAMKP10	NCBI nucleotide	-0.381042	-0.095504	48454	58	#11	#FFFF33	Klebsiella pneumoniae	Klebsiella	#EDAD0B	2015	Brazil	South America	#5D639E	Homo sapiens	urine	Human	#C7243A	IncX5	blaKPC-2	blaKPC	#009250
CP010168	A	NCBI nucleotide	-0.0326584	-0.0575992	48243	57	#11	#FFFF33	Escherichia coli	Escherichia	#C7243A	2014	N/A	N/A	#8F8F8F	N/A	river water	Environment	#0086AB	IncX1	ARR-3, aph(3')-IIa, blaOXA-10, cmlA5, dfrA14, floR, qnrS1, tet(A)	other	#8F8F8F
KP125892	pHS10842	NCBI nucleotide	-0.139143	-0.00906701	13915	14	#11	#FFFF33	Escherichia coli	Escherichia	#C7243A	2010	China	Asia	#C7243A	Homo sapiens	sputum	Human	#C7243A	Col(pHAD28)	blaKPC-2	blaKPC	#009250
MK181633	unnamed	NCBI nucleotide	-0.0552043	0.04174	479335	527	#12	#FF9999	Klebsiella pneumoniae	Klebsiella	#EDAD0B	N/A	China	Asia	#C7243A	Homo sapiens	Blood	Human	#C7243A	IncFIB(K), IncFIB(pNDM-Mar), IncHI1B(pNDM-MAR)	aac(6')-Ib-cr, aadA2, aph(3')-Ia, armA, blaCTX-M-15, blaDHA-1, blaOXA-1, blaSHV-187, blaTEM-1, dfrA12, mph(A), mph(E), msr(E), qacEdelta1, qnrB4, sul1, tet(A)	blaCTX-M	#C7243A
CP006657	p1	NCBI nucleotide	-0.072136	-0.00419819	317154	350	#12	#FF9999	Klebsiella pneumoniae	Klebsiella	#EDAD0B	2010	N/A	N/A	#8F8F8F	Homo sapiens	72-year-old male with cerebral	Human	#C7243A	IncFIB(K), IncR	aadA2, aph(3')-Ia, blaCTX-M-24, blaKPC-2, blaTEM-1, blaVEB-3, catA1, dfrA12, floR2, mph(A), qacEdelta1, rmtB1, sul1, tet(A), tet(G)	blaCTX-M & blaKPC	#FAE6B5
CP023937	unnamed1	NCBI nucleotide	-0.0553198	0.0452809	279104	315	#12	#FF9999	Klebsiella pneumoniae	Klebsiella	#EDAD0B	2012	Canada	North America	#0086AB	Homo sapiens	Rectal	Human	#C7243A	IncFIB(K)	aac(3)-IId, blaCTX-M-14, blaLAP-2, dfrA1, qacEdelta1, qnrS1, sul1, tet(A)	blaCTX-M	#C7243A
AP021970	pWP3-W18-ESBL-01_1	this study	-0.0432889	0.0427342	253831	278	#12	#FF9999	Raoultella ornithinolytica	Raoultella	#F4CCD2	2018	Japan	Asia	#C7243A	N/A	wastewater treatment plant effluent	Environment	#0086AB	IncFIB(K), IncFII(pKP91)	aac(3)-IId, blaCTX-M-14, blaLAP-2, dfrA1, qacEdelta1, qnrS1, sul1, tet(A)	blaCTX-M	#C7243A
AP019405	pE196_IMP6	NCBI nucleotide	-0.0928126	-0.0227236	250392	302	#12	#FF9999	Klebsiella pneumoniae	Klebsiella	#EDAD0B	2015	Japan	Asia	#C7243A	Homo sapiens	N/A	Human	#C7243A	IncFIB(K), IncN	aadA2, blaCTX-M-2, blaIMP-6, blaLAP-2, dfrA1, qacEdelta1, qnrS1, sul1, tet(A)	blaCTX-M & blaIMP	#EFB7BF
CP040176	unnamed1	NCBI nucleotide	-0.0767237	0.068911	247125	274	#12	#FF9999	Klebsiella pneumoniae	Klebsiella	#EDAD0B	2017	China	Asia	#C7243A	Homo sapiens	N/A	Human	#C7243A	IncFIB(K), IncFII(pKP91)	blaCTX-M-14, blaNDM-6, ble, dfrA1, qacEdelta1, sul1, tet(A)	blaCTX-M & blaNDM	#E4EEB5
CP022920	pJYC03A	NCBI nucleotide	-0.104577	0.00953667	246577	268	#12	#FF9999	Klebsiella pneumoniae	Klebsiella	#EDAD0B	2015	South Korea	Asia	#C7243A	Homo sapiens	sputum	Human	#C7243A	IncFIB(K), IncFIB(pQil)	aph(3'')-Ib, aph(6)-Id, blaKPC-2, blaOXA-9, blaTEM-1A, dfrA14, qnrB1, sul2, tet(A)	blaKPC	#009250
CP022923	pJYC02A	NCBI nucleotide	-0.104577	0.00953667	246577	269	#12	#FF9999	Klebsiella pneumoniae	Klebsiella	#EDAD0B	2014	South Korea	Asia	#C7243A	Homo sapiens	sputum	Human	#C7243A	IncFIB(K), IncFIB(pQil)	aph(3'')-Ib, aph(6)-Id, blaKPC-2, blaOXA-9, blaTEM-1A, dfrA14, qnrB1, sul2, tet(A)	blaKPC	#009250
AP022158	pWP5-S18-ESBL-06_1	this study	-0.052729	0.0637469	242118	254	#12	#FF9999	Klebsiella pneumoniae	Klebsiella	#EDAD0B	2018	Japan	Asia	#C7243A	N/A	wastewater treatment plant effluent	Environment	#0086AB	IncFIB(K), IncFII(pKP91)	blaCTX-M-14, blaLAP-2, dfrA1, qacEdelta1, qnrS1, sul1, tet(A)	blaCTX-M	#C7243A
MK649826	p130411-38618_1	NCBI nucleotide	-0.100138	0.0010597	241799	249	#12	#FF9999	Klebsiella pneumoniae	Klebsiella	#EDAD0B	2011	Viet Nam	Asia	#C7243A	Homo sapiens	blood	Human	#C7243A	IncFIB(K)	ARR-3, aph(3'')-Ib, aph(6)-Id, blaOXA-10, cmlA5, dfrA14, floR, sul2, tet(A)	other	#8F8F8F
CP036307	p1_020098	NCBI nucleotide	-0.0742104	0.0281675	229483	264	#12	#FF9999	Klebsiella pneumoniae	Klebsiella	#EDAD0B	N/A	China	Asia	#C7243A	Homo sapiens	N/A	Human	#C7243A	IncFIB(K), IncFII(pKP91)	aac(3)-IId, blaLAP-2, dfrA1, qacEdelta1, qnrS1, sul1, tet(A)	other	#8F8F8F
CP038004	pLAP2_020009	NCBI nucleotide	-0.0742104	0.0281675	228706	262	#12	#FF9999	Klebsiella pneumoniae	Klebsiella	#EDAD0B	2016	China	Asia	#C7243A	Homo sapiens	N/A	Human	#C7243A	IncFIB(K), IncFII(pKP91)	aac(3)-IId, blaLAP-2, dfrA1, qacEdelta1, qnrS1, sul1, tet(A)	other	#8F8F8F
CP011634	pCAV1374-228	NCBI nucleotide	-0.133054	-0.0385803	227680	255	#12	#FF9999	Klebsiella oxytoca	Klebsiella	#EDAD0B	2010	USA	North America	#0086AB	Homo sapiens	Perirectal	Human	#C7243A	IncFIA(HI1), IncFII(p14), IncFII(p14)	aac(6')-Il, blaOXA-2, blaTEM-1, qacEdelta1, sul1	other	#8F8F8F
CP035124	pEC25-1	NCBI nucleotide	0.0220373	0.0101216	227349	271	#12	#FF9999	Escherichia coli	Escherichia	#C7243A	2017	China	Asia	#C7243A	Homo sapiens	urine	Human	#C7243A	IncFIA, IncFIB(AP001918)	ARR-3, aac(3)-IId, aac(6')-Ib-cr, aadA16, aadA5, aph(3'')-Ib, aph(6)-Id, blaCTX-M-3, blaOXA-1, blaTEM-1, dfrA17, dfrA27, mph(A), qacEdelta1, qnrB91, qnrS1, sul1, sul2, tet(A)	blaCTX-M	#C7243A
CP015132	pKPN-d90	NCBI nucleotide	-0.146632	0.0339801	224457	243	#12	#FF9999	Klebsiella pneumoniae	Klebsiella	#EDAD0B	2014	USA	North America	#0086AB	Homo sapiens	N/A	Human	#C7243A	IncFIB(K)	blaSHV-1	other	#8F8F8F
CP023488	p19-10_01	NCBI nucleotide	-0.118697	0.0378091	223434	221	#12	#FF9999	Klebsiella pneumoniae	Klebsiella	#EDAD0B	N/A	South Africa	Africa	#009250	Homo sapiens	N/A	Human	#C7243A	IncFIB(K)	aph(3'')-Ib, aph(6)-Id, armA, blaNDM-1, ble, dfrA14, mph(E), msr(E), sul1, sul2, tet(D)	blaNDM	#0086AB
CP029591	pDA33144-220	NCBI nucleotide	-0.0357694	0.0450667	219996	243	#12	#FF9999	Klebsiella pneumoniae	Klebsiella	#EDAD0B	N/A	Sweden	Europe	#A4C520	Homo sapiens	N/A	Human	#C7243A	IncFIB(K)	aac(6')-Ib-cr, aadA2, blaCTX-M-15, blaOXA-1, blaTEM-1, dfrA12, mph(A), qacEdelta1, sul1, tet(A)	blaCTX-M	#C7243A
CP029588	pDA33141-217	NCBI nucleotide	-0.0393232	0.0581768	216772	240	#12	#FF9999	Klebsiella pneumoniae	Klebsiella	#EDAD0B	N/A	Sweden	Europe	#A4C520	Homo sapiens	N/A	Human	#C7243A	IncFIB(K)	aac(6')-Ib-cr, aadA2, blaCTX-M-15, blaOXA-1, blaTEM-1, dfrA12, qacEdelta1, sul1, tet(A)	blaCTX-M	#C7243A
AP021952	pWP3-W18-CRE-02_2	this study	-0.116119	0.0117354	206811	214	#12	#FF9999	Klebsiella quasipneumoniae	Klebsiella	#EDAD0B	2018	Japan	Asia	#C7243A	N/A	wastewater treatment plant effluent	Environment	#0086AB	IncFIA(HI1), IncFIB(K)	aac(6')-31, aac(6')-Il, blaGES-24, catB6, qacEdelta1, sul1	blaGES	#EDAD0B
CP008791	pKPC-727	NCBI nucleotide	-0.114444	0.00884553	205586	239	#12	#FF9999	Klebsiella oxytoca	Klebsiella	#EDAD0B	2012	USA	North America	#0086AB	Homo sapiens	perirectal swab	Human	#C7243A	IncFII(Yp)	aac(6')-Ib, aph(3'')-Ib, aph(6)-Id, blaKPC-2, blaOXA-9, sul2	blaKPC	#009250
CP029448	pCAV1761-205	NCBI nucleotide	-0.20059	-0.0573165	204825	221	#12	#FF9999	Serratia marcescens	Serratia	#FBEECC	2014	USA	North America	#0086AB	Homo sapiens	Peri-rectal	Human	#C7243A	IncFIB(K)	blaSHV-30	other	#8F8F8F
CP020903	pK66-45-2	NCBI nucleotide	-0.0355724	0.116593	200365	227	#12	#FF9999	Klebsiella pneumoniae	Klebsiella	#EDAD0B	2010	Norway	Europe	#A4C520	Homo sapiens	Urine	Human	#C7243A	IncFIB(K)	aac(6')-Ib-cr, aph(3')-Ia, blaOXA-1, tet(A)	other	#8F8F8F
MF116002	pLGP4	NCBI nucleotide	-0.110619	0.0311037	198388	218	#12	#FF9999	uncultured bacterium	other	#8F8F8F	N/A	N/A	N/A	#8F8F8F	N/A	fresh produce	Food	#A4C520	IncFIB(K)	aac(6')-Ib-cr, aph(3'')-Ib, blaCTX-M-15, blaOXA-1, dfrA14, qnrB1, sul2, tet(A)	blaCTX-M	#C7243A
CP010390	p6234-198.371kb	NCBI nucleotide	-0.0700179	0.0234334	198371	218	#12	#FF9999	Klebsiella pneumoniae	Klebsiella	#EDAD0B	2012	Colombia	South America	#5D639E	Homo sapiens	Bodily fluid	Human	#C7243A	IncFIB(K)	aac(3)-IIa, aac(6')-Ib-cr, aph(3'')-Ib, aph(6)-Id, blaCTX-M-15, blaOXA-1, blaTEM-1, dfrA14, qnrB1, sul2, tet(A)	blaCTX-M	#C7243A
CP012567	pUCLAOXA232-6	NCBI nucleotide	-0.0442941	0.117587	196706	216	#12	#FF9999	Klebsiella pneumoniae	Klebsiella	#EDAD0B	2014	USA	North America	#0086AB	Homo sapiens	abdominal drainage	Human	#C7243A	IncFIB(K)	aac(6')-Ib-cr, blaOXA-1	other	#8F8F8F
CP012988	pKpN01-CTX	NCBI nucleotide	-0.090067	0.0222015	190072	213	#12	#FF9999	Klebsiella pneumoniae	Klebsiella	#EDAD0B	2013	Canada	North America	#0086AB	Homo sapiens	urine	Human	#C7243A	No hit found	aph(3'')-Ib, aph(6)-Id, blaCTX-M-15, blaTEM-1, dfrA14, qnrB1, sul2, tet(A)	blaCTX-M	#C7243A
CP012993	pKpN06-CTX	NCBI nucleotide	-0.090067	0.0222015	190072	213	#12	#FF9999	Klebsiella pneumoniae	Klebsiella	#EDAD0B	2013	Canada	North America	#0086AB	Homo sapiens	blood	Human	#C7243A	No hit found	aph(3'')-Ib, aph(6)-Id, blaCTX-M-15, blaTEM-1, dfrA14, qnrB1, sul2, tet(A)	blaCTX-M	#C7243A
MG462728	pAMA1416	NCBI nucleotide	-0.0913543	0.0431428	190059	201	#12	#FF9999	Escherichia coli	Escherichia	#C7243A	N/A	N/A	N/A	#8F8F8F	Homo sapiens	N/A	Human	#C7243A	IncFIB(K)	aac(6')-Ib-cr, aph(3'')-Ib, aph(3')-VI, aph(6)-Id, blaCTX-M-15, blaNDM-1, blaOXA-1, blaTEM-1, ble, dfrA14, qnrB1, sul2, tet(A)	blaCTX-M & blaNDM	#E4EEB5
CM010661	pKp_SE1_2017_2	NCBI nucleotide	-0.10324	0.0186045	187517	228	#12	#FF9999	Klebsiella pneumoniae	Klebsiella	#EDAD0B	2017	United Kingdom	Europe	#A4C520	Homo sapiens	rectal swab	Human	#C7243A	IncFIA(HI1)	aph(3'')-Ib, aph(6)-Id, blaCTX-M-15, blaTEM-1, dfrA14, qnrB1, sul2, tet(A)	blaCTX-M	#C7243A
KT896504	pKPSH11	NCBI nucleotide	-0.0766171	0.0405197	186474	210	#12	#FF9999	Klebsiella pneumoniae	Klebsiella	#EDAD0B	N/A	N/A	N/A	#8F8F8F	N/A	Shafdan Dan Region Wastewater Treatment	Environment	#0086AB	IncFIB(K)	aac(3)-IIa, aac(6')-Ib-cr, aph(3'')-Ib, aph(6)-Id, blaCTX-M-15, blaOXA-1, blaTEM-1, dfrA14, qnrB1, sul2, tet(A)	blaCTX-M	#C7243A
CP015383	pCN1_1	NCBI nucleotide	-0.105225	0.0425767	182846	202	#12	#FF9999	Klebsiella pneumoniae	Klebsiella	#EDAD0B	N/A	USA	North America	#0086AB	Homo sapiens	N/A	Human	#C7243A	IncFIB(K)	aac(3)-IIa, aac(6')-Ib-cr, blaOXA-1, dfrA14, qnrB1, tet(A)	other	#8F8F8F
CP018675	pKPC_CAV1217	NCBI nucleotide	-0.132812	0.00641043	181436	203	#12	#FF9999	Klebsiella pneumoniae	Klebsiella	#EDAD0B	2010	USA	North America	#0086AB	Homo sapiens	Urine	Human	#C7243A	IncFIB(K)	aac(3)-IVa, aph(4)-Ia, blaKPC-4, qacEdelta1, sul1	blaKPC	#009250
CP038103	pAsa5-3432	NCBI nucleotide	-0.185811	-0.120412	180043	200	#12	#FF9999	Aeromonas salmonicida	Aeromonas	#0086AB	2016	Canada	North America	#0086AB	Salvelinus fontinalis	N/A	Animal	#5D639E	No hit found	aadA2, blaCARB-2, floR, qacEdelta1, sul1, tet(A), tet(G)	other	#8F8F8F
CP009879	pKPN-c22	NCBI nucleotide	-0.103383	0.0267564	178563	196	#12	#FF9999	Klebsiella pneumoniae	Klebsiella	#EDAD0B	2013	USA	North America	#0086AB	Homo sapiens	urine	Human	#C7243A	IncFIB(K)	aac(6')-Ib-cr, blaOXA-1, dfrA14, qnrB1, tet(A)	other	#8F8F8F
CP021166	p203	NCBI nucleotide	-0.0563789	0.0365419	177145	201	#12	#FF9999	Klebsiella pneumoniae	Klebsiella	#EDAD0B	2016	USA	North America	#0086AB	Homo sapiens	urine	Human	#C7243A	IncFIB(K)	aac(6')-Ib-cr, aph(3'')-Ib, aph(6)-Id, blaCTX-M-15, blaOXA-1, blaTEM-1, dfrA14, sul2, tet(A)	blaCTX-M	#C7243A
CP028389	pKPC2_095132	NCBI nucleotide	-0.085181	0.0106479	166034	207	#12	#FF9999	Klebsiella pneumoniae	Klebsiella	#EDAD0B	2015	China	Asia	#C7243A	Homo sapiens	N/A	Human	#C7243A	No hit found	ARR-3, aac(3)-IId, aac(6')-Ib-cr, aadA16, aph(3'')-Ib, aph(3')-Ia, aph(6)-Id, blaKPC-2, dfrA27, floR, mph(A), qacEdelta1, qnrB91, sul1, sul2, tet(A)	blaKPC	#009250
CP041648	pKlebA1	NCBI nucleotide	-0.094487	0.0601699	164805	196	#12	#FF9999	Klebsiella pneumoniae	Klebsiella	#EDAD0B	2017	China	Asia	#C7243A	Homo sapiens	SHIME feed	Human	#C7243A	IncFIA(HI1), IncFII(pKP91)	aac(3)-IId, aadA2, blaTEM-1, qacEdelta1, qnrS1, sul1	other	#8F8F8F
CP040928	pYY76-1-1	NCBI nucleotide	0.0162192	0.0954984	163111	178	#12	#FF9999	Escherichia coli	Escherichia	#C7243A	2018	China	Asia	#C7243A	cow	feces	Animal	#5D639E	IncFIB(pHCM2), IncY	aadA2, aph(3'')-Ib, aph(3')-Ia, aph(6)-Id, blaTEM-1, bleO, dfrA12, floR, lnu(F), mph(A), qacEdelta1, sul1, sul2, tet(B)	other	#8F8F8F
CP017386	1	NCBI nucleotide	-0.0825458	0.0845855	155781	168	#12	#FF9999	Klebsiella pneumoniae	Klebsiella	#EDAD0B	2007	Taiwan	Asia	#C7243A	Homo sapiens	urine	Human	#C7243A	No hit found	aac(3)-IId, blaSHV-5, qnrS1, tet(D)	other	#8F8F8F
CP034137	pG747_150.8Kb	NCBI nucleotide	-0.0811751	0.038219	150833	188	#12	#FF9999	Klebsiella quasipneumoniae	Klebsiella	#EDAD0B	2013	Nigeria	Africa	#009250	Homo sapiens	Blood	Human	#C7243A	No hit found	aac(3)-IIa, aac(6')-Ib-cr, aph(3'')-Ib, aph(6)-Id, blaCTX-M-15, blaOXA-1, blaTEM-1, dfrA14, qnrB1, sul2, tet(A)	blaCTX-M	#C7243A
CP028582	pKPC2_020036	NCBI nucleotide	-0.0355646	-0.00578866	149258	182	#12	#FF9999	Klebsiella pneumoniae	Klebsiella	#EDAD0B	2017	China	Asia	#C7243A	Homo sapiens	N/A	Human	#C7243A	IncFII(pHN7A8), IncR	ARR-3, aac(6')-Ib-cr, aadA16, blaCTX-M-65, blaKPC-2, catA2, dfrA27, qacEdelta1, sul1	blaCTX-M & blaKPC	#FAE6B5
KY495890	pKP301cro	NCBI nucleotide	-0.0715248	0.136123	147442	160	#12	#FF9999	Klebsiella pneumoniae	Klebsiella	#EDAD0B	N/A	N/A	N/A	#8F8F8F	N/A	lettuce	Food	#A4C520	IncFIB(K)	blaCTX-M-15	blaCTX-M	#C7243A
CP018999	pECAZ153_KPC	NCBI nucleotide	-0.0902246	0.0176792	146162	187	#12	#FF9999	Escherichia coli	Escherichia	#C7243A	2013	China	Asia	#C7243A	Homo sapiens	N/A	Human	#C7243A	No hit found	aac(3)-IId, aph(3'')-Ib, aph(3')-Ia, aph(6)-Id, blaKPC-2, blaTEM-1C, dfrA25, mph(A), qacEdelta1, sul1, sul2	blaKPC	#009250
CP022275	pBKPC18-1	NCBI nucleotide	-0.337814	-0.045177	144825	157	#12	#FF9999	Citrobacter freundii	Citrobacter	#007AB7	2015	China	Asia	#C7243A	N/A	Sediment around river	Environment	#0086AB	IncFIA, IncFII(p14)	blaKPC-2	blaKPC	#009250
KY270849	p0716-KPC	NCBI nucleotide	-0.0970886	0.0204421	143538	184	#12	#FF9999	Klebsiella pneumoniae	Klebsiella	#EDAD0B	N/A	China	Asia	#C7243A	Homo sapiens	N/A	Human	#C7243A	No hit found	aac(3)-IId, aph(3'')-Ib, aph(3')-Ia, aph(6)-Id, blaKPC-2, blaTEM-1C, dfrA25, mph(A), qacEdelta1, sul1, sul2	blaKPC	#009250
CP044045	unnamed3	NCBI nucleotide	-0.0940211	0.0716139	138560	160	#12	#FF9999	Klebsiella pneumoniae	Klebsiella	#EDAD0B	N/A	USA	North America	#0086AB	Homo sapiens	clinical isolate	Human	#C7243A	IncFIB(pQil)	ARR-3, blaCTX-M-15, catB, rmtF1	blaCTX-M	#C7243A
CP034131	pG4584_136.4Kb	NCBI nucleotide	-0.0660224	0.0318056	136368	165	#12	#FF9999	Klebsiella quasipneumoniae	Klebsiella	#EDAD0B	2016	Nigeria	Africa	#009250	Homo sapiens	Blood	Human	#C7243A	No hit found	aac(3)-IIa, aac(6')-Ib-cr, aph(3'')-Ib, aph(6)-Id, blaCTX-M-15, blaOXA-1, blaTEM-1, dfrA14, qnrB1, sul2, tet(A)	blaCTX-M	#C7243A
CM012199	pE109-1-CTX	NCBI nucleotide	-0.0806628	0.0441025	135859	163	#12	#FF9999	Klebsiella pneumoniae	Klebsiella	#EDAD0B	2018	China	Asia	#C7243A	Homo sapiens	N/A	Human	#C7243A	No hit found	aph(3'')-Ib, aph(6)-Id, blaCTX-M-15, blaTEM-1, dfrA14, qnrB1, sul2	blaCTX-M	#C7243A
MG878868	pKp21774-135	NCBI nucleotide	-0.0532567	0.0273044	134950	163	#12	#FF9999	Klebsiella pneumoniae	Klebsiella	#EDAD0B	2013	Taiwan	Asia	#C7243A	Homo sapiens	wound	Human	#C7243A	No hit found	ARR-3, aac(3)-IId, aac(6')-Ib-cr, aadA16, aph(3'')-Ib, aph(3')-Ia, aph(6)-Id, blaCTX-M-15, blaNDM-1, blaOXA-10, blaTEM-1C, ble, catA2, dfrA27, mph(A), qacEdelta1, sul1, sul2, tet(A)	blaCTX-M & blaNDM	#E4EEB5
AP018673	pGSU10-3-2	NCBI nucleotide	-0.0937843	0.0945737	134879	168	#12	#FF9999	Klebsiella pneumoniae	Klebsiella	#EDAD0B	2017	Japan	Asia	#C7243A	N/A	wastewater treatment plant effluent	Environment	#0086AB	No hit found	aac(3)-IIa, aac(6')-Ib-cr, blaOXA-1, tet(A)	other	#8F8F8F
HF545434	pK1HV	NCBI nucleotide	-0.0763014	0.0655975	133191	160	#12	#FF9999	Klebsiella pneumoniae	Klebsiella	#EDAD0B	2006	Viet Nam	Asia	#C7243A	N/A	nasal swab of healthy neonate living in	Human	#C7243A	No hit found	aac(3)-IVa, aadA2, aph(3')-Ia, aph(4)-Ia, blaLAP-2, dfrA12, floR, qnrS1, sul2, tet(A)	other	#8F8F8F
KP125893	pHS08204	NCBI nucleotide	-0.067879	0.0942144	133031	151	#12	#FF9999	Klebsiella pneumoniae	Klebsiella	#EDAD0B	2008	China	Asia	#C7243A	Homo sapiens	urine	Human	#C7243A	No hit found	blaCTX-M-3, blaTEM-1	blaCTX-M	#C7243A
CP037964	pMCR8_020135	NCBI nucleotide	-0.0273114	-0.00493047	131811	168	#12	#FF9999	Klebsiella pneumoniae	Klebsiella	#EDAD0B	2017	China	Asia	#C7243A	Homo sapiens	N/A	Human	#C7243A	IncR	ARR-3, aac(3)-IId, aac(6')-Ib-cr, aadA16, aph(3'')-Ib, aph(3')-Ia, aph(6)-Id, blaTEM-1A, dfrA27, mcr-8.2, mph(A), qacEdelta1, sul1, sul2, tet(A)	other	#8F8F8F
CP010243	A	NCBI nucleotide	0.0126678	-0.0382614	131504	138	#12	#FF9999	Escherichia coli	Escherichia	#C7243A	2014	N/A	N/A	#8F8F8F	N/A	forest soil	Environment	#0086AB	IncFIB(AP001918), p0111	aph(3'')-Ib, aph(6)-Id, blaTEM-1, dfrA14, floR, qnrS1, sul2, tet(A)	other	#8F8F8F
MK104259	pHNLC3	NCBI nucleotide	-0.0583862	0.0789884	131404	147	#12	#FF9999	Klebsiella pneumoniae	Klebsiella	#EDAD0B	N/A	N/A	N/A	#8F8F8F	N/A	retail vegetable	Food	#A4C520	IncR	blaCTX-M-24, blaTEM-1, fosA3	blaCTX-M	#C7243A
AP021931	pWP2-W18-ESBL-06_2	this study	-0.0734037	0.00981924	130287	130	#12	#FF9999	Klebsiella pneumoniae	Klebsiella	#EDAD0B	2018	Japan	Asia	#C7243A	N/A	wastewater treatment plant effluent	Environment	#0086AB	IncFIA(HI1)	aph(3'')-Ib, aph(6)-Id, blaCTX-M-15, blaTEM-1, dfrA14, qnrB1, sul2, tet(A)	blaCTX-M	#C7243A
CP025468	p187-2	NCBI nucleotide	-0.136373	0.0193978	129684	142	#12	#FF9999	Klebsiella pneumoniae	Klebsiella	#EDAD0B	2008	China	Asia	#C7243A	Homo sapiens	N/A	Human	#C7243A	IncR	blaKPC-2	blaKPC	#009250
CP024876	pNH25.2	NCBI nucleotide	-0.0599668	0.024552	129299	155	#12	#FF9999	Klebsiella pneumoniae	Klebsiella	#EDAD0B	2016	Thailand	Asia	#C7243A	Homo sapiens	sputum	Human	#C7243A	No hit found	ARR-3, aac(3)-IId, aac(6')-Ib-cr, aadA16, aph(3'')-Ib, aph(3')-Ia, aph(6)-Id, blaCTX-M-15, dfrA27, mph(A), qacEdelta1, sul2, tet(A)	blaCTX-M	#C7243A
CP023922	unnamed2	NCBI nucleotide	-0.0466915	0.101702	129106	150	#12	#FF9999	Klebsiella pneumoniae	Klebsiella	#EDAD0B	2015	Canada	North America	#0086AB	Homo sapiens	Blood	Human	#C7243A	IncFIB(pQil)	aac(6')-Ib, blaCTX-M-15, blaOXA-9, blaTEM-1A, qnrB1	blaCTX-M	#C7243A
JX424423	pKDO1	NCBI nucleotide	-0.0732004	0.0354143	127508	156	#12	#FF9999	Klebsiella pneumoniae	Klebsiella	#EDAD0B	N/A	N/A	N/A	#8F8F8F	Homo sapiens	N/A	Human	#C7243A	No hit found	aac(3)-IIa, aac(6')-Ib-cr, aph(3'')-Ib, aph(6)-Id, blaCTX-M-15, blaOXA-1, blaTEM-1, dfrA14, qnrB1, sul2, tet(A)	blaCTX-M	#C7243A
CP036321	pIncFIBpQil	NCBI nucleotide	-0.0658394	0.0669472	127300	157	#12	#FF9999	Klebsiella pneumoniae	Klebsiella	#EDAD0B	2016	India	Asia	#C7243A	Homo sapiens	blood	Human	#C7243A	IncFIB(pQil), IncFII(pKP91)	ARR-3, blaCTX-M-15, blaTEM-1, catA1, catB, qnrS1, rmtF1	blaCTX-M	#C7243A
CP022349	pK516_KPC	NCBI nucleotide	-0.34689	-0.0598893	126877	146	#12	#FF9999	Klebsiella michiganensis	Klebsiella	#EDAD0B	2017	China	Asia	#C7243A	Homo sapiens	feces	Human	#C7243A	IncFIA, IncFII(p14)	blaKPC-2	blaKPC	#009250
CP023186	pK518_KPC	NCBI nucleotide	-0.33515	-0.0624304	126846	147	#12	#FF9999	Klebsiella michiganensis	Klebsiella	#EDAD0B	2017	China	Asia	#C7243A	patient	China: The First Affiliated Hospital of	Human	#C7243A	IncFIA, IncFII(p14)	blaKPC-2	blaKPC	#009250
CP026588	p2	NCBI nucleotide	-0.0753459	0.0478106	126149	153	#12	#FF9999	Klebsiella pneumoniae	Klebsiella	#EDAD0B	2016	China	Asia	#C7243A	Homo sapiens	N/A	Human	#C7243A	No hit found	ARR-3, aac(6')-Ib-cr, aadA16, blaCTX-M-3, blaTEM-1, dfrA27, floR, mph(A), qacEdelta1, qnrS1, sul1, tet(A)	blaCTX-M	#C7243A
CP024917	pKPNH54.1	NCBI nucleotide	-0.066966	0.0439681	126018	150	#12	#FF9999	Klebsiella pneumoniae	Klebsiella	#EDAD0B	2016	Thailand	Asia	#C7243A	Homo sapiens	rectal swab	Human	#C7243A	No hit found	ARR-3, aac(6')-Ib-cr, aadA16, blaCTX-M-15, blaTEM-1C, dfrA27, mph(A), qacEdelta1, qnrB6, sul1, tet(A)	blaCTX-M	#C7243A
CP028792	pLAP2_020030	NCBI nucleotide	-0.0813074	-0.0151344	125009	142	#12	#FF9999	Klebsiella pneumoniae	Klebsiella	#EDAD0B	2016	China	Asia	#C7243A	Homo sapiens	N/A	Human	#C7243A	IncFIB(K)	aac(3)-IId, aph(3')-Ia, blaLAP-2, blaSHV-12, dfrA1, mph(A), qacEdelta1, qnrS1, sul1, tet(A)	other	#8F8F8F
AP022178	pWP7-S17-ESBL-04_1	this study	0.00529855	0.057381	123262	139	#12	#FF9999	Escherichia coli	Escherichia	#C7243A	2017	Japan	Asia	#C7243A	N/A	wastewater treatment plant effluent	Environment	#0086AB	IncFIB(AP001918), IncFIB(K)	aph(3'')-Ib, aph(6)-Id, blaCTX-M-15, blaTEM-1, dfrA14, qnrS1, sul2, tet(A)	blaCTX-M	#C7243A
CP024040	pMR0617ctx	NCBI nucleotide	-0.07216	0.0997179	122082	142	#12	#FF9999	Klebsiella pneumoniae	Klebsiella	#EDAD0B	2017	Thailand	Asia	#C7243A	Homo sapiens	N/A	Human	#C7243A	IncFIB(pQil)	aac(6')-Ib, blaCTX-M-15, blaOXA-9, blaTEM-1A	blaCTX-M	#C7243A
CP026578	pQnrS1_005237	NCBI nucleotide	-0.00150736	-0.0487759	121908	116	#12	#FF9999	Escherichia coli	Escherichia	#C7243A	2014	China	Asia	#C7243A	Homo sapiens	Rectal swab	Human	#C7243A	IncFIB(K)	blaTEM-1, dfrA14, floR, qnrS1, tet(A)	other	#8F8F8F
CP037744	pDHQP1701672_amr	NCBI nucleotide	-0.20483	0.0139101	121239	139	#12	#FF9999	Klebsiella pneumoniae	Klebsiella	#EDAD0B	2016	USA	North America	#0086AB	Homo sapiens	urine	Human	#C7243A	IncFIB(pQil)	blaKPC-2, blaOXA-9, blaTEM-1A	blaKPC	#009250
CP020904	pK66-45-3	NCBI nucleotide	-0.100334	0.0985637	120533	144	#12	#FF9999	Klebsiella pneumoniae	Klebsiella	#EDAD0B	2010	Norway	Europe	#A4C520	Homo sapiens	Urine	Human	#C7243A	IncFIB(pQil)	aac(3)-IIa, aac(6')-Ib, aac(6')-Ib-cr, blaCTX-M-15, blaOXA-1, blaOXA-9, blaTEM-1A	blaCTX-M	#C7243A
AP021953	pWP3-W18-CRE-02_3	this study	-0.18487	0.0195352	118328	135	#12	#FF9999	Klebsiella quasipneumoniae	Klebsiella	#EDAD0B	2018	Japan	Asia	#C7243A	N/A	wastewater treatment plant effluent	Environment	#0086AB	No hit found	aac(6')-31, aac(6')-Il, blaGES-24, catB6, qacEdelta1, sul1	blaGES	#EDAD0B
AP022185	pWP7-S17-ESBL-08_2	this study	-0.0450014	0.0547745	118077	133	#12	#FF9999	Klebsiella quasipneumoniae	Klebsiella	#EDAD0B	2017	Japan	Asia	#C7243A	N/A	wastewater treatment plant effluent	Environment	#0086AB	No hit found	blaCTX-M-15, blaTEM-1, dfrA1, qacEdelta1, qnrS1, sul1, tet(A)	blaCTX-M	#C7243A
KY798505	pKpQIL-D1	NCBI nucleotide	-0.299203	0.0127781	117903	135	#12	#FF9999	Klebsiella pneumoniae	Klebsiella	#EDAD0B	2010	United Kingdom	Europe	#A4C520	Homo sapiens	N/A	Human	#C7243A	IncFIB(pQil)	blaKPC-2	blaKPC	#009250
CP042900	pCFSAN061763	NCBI nucleotide	-0.00905551	0.0562058	117296	134	#12	#FF9999	Escherichia coli	Escherichia	#C7243A	2016	Egypt	Africa	#009250	N/A	Raw milk cheese	Food	#A4C520	IncFIB(AP001918), IncFIB(K)	aph(3'')-Ib, aph(6)-Id, blaCTX-M-15, dfrA14, qnrS1, sul2, tet(A)	blaCTX-M	#C7243A
CP042974	pCFSAN061768	NCBI nucleotide	-0.00905551	0.0562058	117296	134	#12	#FF9999	Escherichia coli	Escherichia	#C7243A	2016	Egypt	Africa	#009250	N/A	Raw milk cheese	Food	#A4C520	IncFIB(AP001918), IncFIB(K)	aph(3'')-Ib, aph(6)-Id, blaCTX-M-15, blaTEM-1, dfrA14, qnrS1, sul2, tet(A)	blaCTX-M	#C7243A
CP028553	pCTXM15_020019	NCBI nucleotide	-0.0888952	0.0707322	117244	147	#12	#FF9999	Klebsiella variicola	Klebsiella	#EDAD0B	2016	China	Asia	#C7243A	Homo sapiens	N/A	Human	#C7243A	No hit found	ARR-3, aac(6')-Ib-cr, aadA16, blaCTX-M-15, blaTEM-1, dfrA27, mph(A), qacEdelta1, qnrS1, sul1	blaCTX-M	#C7243A
CP028177	pGMI16-006_1	NCBI nucleotide	-0.151148	0.0271393	116768	140	#12	#FF9999	Klebsiella pneumoniae	Klebsiella	#EDAD0B	2012	Germany	Europe	#A4C520	Homo sapiens	human	Human	#C7243A	IncFIB(pQil)	aac(3)-IId, aac(6')-Ib, blaOXA-9, blaSHV-12, blaTEM-1, tet(D)	other	#8F8F8F
MH255827	pSH9-KPC	NCBI nucleotide	-0.147269	0.0197456	113941	151	#12	#FF9999	Klebsiella pneumoniae	Klebsiella	#EDAD0B	N/A	China	Asia	#C7243A	Homo sapiens	N/A	Human	#C7243A	IncR	blaKPC-2, catA2	blaKPC	#009250
CP042902	pCFSAN061762	NCBI nucleotide	-0.0151141	0.0358049	113908	126	#12	#FF9999	Escherichia coli	Escherichia	#C7243A	2016	Egypt	Africa	#009250	N/A	Raw milk cheese	Food	#A4C520	IncFIB(AP001918), IncFIB(K)	aph(3'')-Ib, aph(6)-Id, blaCTX-M-15, blaTEM-1, dfrA14, qnrS1, sul2, tet(A)	blaCTX-M	#C7243A
CP020523	unnamed2	NCBI nucleotide	-0.0708737	0.0440196	113880	144	#12	#FF9999	Escherichia coli	Escherichia	#C7243A	2016	USA	North America	#0086AB	Homo sapiens	urine	Human	#C7243A	No hit found	aac(6')-Ib-cr, aph(3'')-Ib, aph(6)-Id, blaCTX-M-15, blaOXA-1, blaTEM-1, dfrA14, qnrB1, sul2	blaCTX-M	#C7243A
CP014669	pKpQIL-571	NCBI nucleotide	-0.299167	0.0126836	113852	129	#12	#FF9999	Escherichia coli	Escherichia	#C7243A	2014	USA	North America	#0086AB	Homo sapiens	N/A	Human	#C7243A	IncFIB(pQil)	blaKPC-3	blaKPC	#009250
CP008830	pKpQIL-6e6	NCBI nucleotide	-0.208819	0.0099456	113639	132	#12	#FF9999	Klebsiella pneumoniae	Klebsiella	#EDAD0B	2011	USA	North America	#0086AB	Homo sapiens	groin	Human	#C7243A	IncFIB(pQil)	blaKPC-3, blaOXA-9, blaTEM-1A	blaKPC	#009250
CP009875	pKpQIL-531	NCBI nucleotide	-0.208819	0.0099456	113639	132	#12	#FF9999	Klebsiella pneumoniae	Klebsiella	#EDAD0B	2013	USA	North America	#0086AB	Homo sapiens	perirectal swab	Human	#C7243A	IncFIB(pQil)	blaKPC-2, blaOXA-9, blaTEM-1A	blaKPC	#009250
CP023928	unnamed1	NCBI nucleotide	-0.208458	0.00773232	113639	132	#12	#FF9999	Klebsiella pneumoniae	Klebsiella	#EDAD0B	2010	Canada	North America	#0086AB	Homo sapiens	Blood	Human	#C7243A	IncFIB(pQil)	blaKPC-2, blaOXA-9, blaTEM-1A	blaKPC	#009250
KY798507	pKpQIL-UK	NCBI nucleotide	-0.208819	0.0099456	113639	132	#12	#FF9999	Klebsiella pneumoniae	Klebsiella	#EDAD0B	2010	United Kingdom	Europe	#A4C520	N/A	Human	Human	#C7243A	IncFIB(pQil)	blaKPC-2, blaOXA-9, blaTEM-1A	blaKPC	#009250
CP012000	pKp41	NCBI nucleotide	-0.211653	0.00724079	113626	133	#12	#FF9999	Klebsiella pneumoniae	Klebsiella	#EDAD0B	2011	USA	North America	#0086AB	Homo sapiens	N/A	Human	#C7243A	IncFIB(pQil)	blaKPC-2, blaOXA-9, blaTEM-1A	blaKPC	#009250
CP034085	pR210-2-CTX	NCBI nucleotide	-0.0866617	0.0807952	113569	137	#12	#FF9999	Klebsiella pneumoniae	Klebsiella	#EDAD0B	2015	China	Asia	#C7243A	Homo sapiens	N/A	Human	#C7243A	No hit found	blaCTX-M-15, blaTEM-1C, qnrS1	blaCTX-M	#C7243A
CP018207	pMRSN346647_113.1	NCBI nucleotide	0.0145645	0.0711916	113140	126	#12	#FF9999	Escherichia coli	Escherichia	#C7243A	2016	USA	North America	#0086AB	Homo sapiens	clinical	Human	#C7243A	IncFIB(AP001918), IncFIB(K)	aph(3'')-Ib, aph(6)-Id, blaCTX-M-15, blaTEM-1, dfrA14, qnrS1, sul2, tet(A)	blaCTX-M	#C7243A
AP022017	pWP3-S18-ESBL-03_3	this study	-0.179543	0.0155191	113050	122	#12	#FF9999	Klebsiella quasipneumoniae	Klebsiella	#EDAD0B	2018	Japan	Asia	#C7243A	N/A	wastewater treatment plant effluent	Environment	#0086AB	No hit found	aac(6')-31, aac(6')-Il, blaGES-24, catB6, qacEdelta1, sul1	blaGES	#EDAD0B
MG874043	pSa63-CIP	NCBI nucleotide	-0.0541666	-0.0443246	112943	124	#12	#FF9999	Salmonella sp.	Salmonella	#009250	N/A	N/A	N/A	#8F8F8F	N/A	meat	Food	#A4C520	IncFIB(K)	ARR-3, aac(3)-IId, aac(6')-Ib-cr, aadA16, aph(3'')-Ib, aph(6)-Id, blaTEM-1, catA2, dfrA27, floR, mph(A), qacEdelta1, qnrB6, sul1, sul2, tet(A)	other	#8F8F8F
MG870194	pSa128	NCBI nucleotide	-0.0465726	-0.0477632	111940	129	#12	#FF9999	Salmonella enterica	Salmonella	#009250	2015	China	Asia	#C7243A	N/A	pork	Food	#A4C520	IncFIB(K)	ARR-3, aac(3)-IId, aac(6')-Ib-cr, aadA16, aph(3'')-Ib, aph(6)-Id, blaTEM-1, catA2, dfrA27, floR, mph(A), qacEdelta1, qnrB6, sul1, sul2, tet(A)	other	#8F8F8F
AP022018	pWP3-S18-ESBL-03_4	this study	-0.201707	-0.00416642	111708	128	#12	#FF9999	Klebsiella quasipneumoniae	Klebsiella	#EDAD0B	2018	Japan	Asia	#C7243A	N/A	wastewater treatment plant effluent	Environment	#0086AB	No hit found	aac(6')-31, aac(6')-Il, blaGES-24, catB6, qacEdelta1, sul1	blaGES	#EDAD0B
CP031883	pMCR8_095845	NCBI nucleotide	-0.0425041	0.03461	110966	140	#12	#FF9999	Klebsiella pneumoniae	Klebsiella	#EDAD0B	2016	China	Asia	#C7243A	Homo sapiens	sputum	Human	#C7243A	IncR	aph(3'')-Ib, aph(6)-Id, blaTEM-1A, mcr-8.2, sul2, tet(A)	other	#8F8F8F
AP021985	pWP3-W18-ESBL-06_2	this study	-0.233973	-0.182854	110248	119	#12	#FF9999	Raoultella ornithinolytica	Raoultella	#F4CCD2	2018	Japan	Asia	#C7243A	N/A	wastewater treatment plant effluent	Environment	#0086AB	FII(pBK30683)	aac(6')-31, aac(6')-Il, aph(3'')-Ib, aph(6)-Id, blaGES-24, catB6, qacEdelta1, sul1	blaGES	#EDAD0B
CP033628	unnamed3	NCBI nucleotide	-0.120939	-0.0133089	110020	113	#12	#FF9999	Klebsiella pneumoniae	Klebsiella	#EDAD0B	2013	Italy	Europe	#A4C520	Homo sapiens	rectal swab	Human	#C7243A	IncFIA(HI1), IncR	armA, blaKPC-2, blaOXA-9, blaTEM-1A, mph(E), msr(E)	blaKPC	#009250
CP012163	p35734-109.753kb	NCBI nucleotide	-0.200166	-0.02977	109753	113	#12	#FF9999	Enterobacter roggenkampii	Enterobacter	#A4C520	2010	USA	North America	#0086AB	Homo sapiens	Excreted bodily substance	Human	#C7243A	pKPC-CAV1193	aac(6')-Ib, blaKPC-3, blaTEM-1A, qnrB19	blaKPC	#009250
JX283456	pKPN101-IT	NCBI nucleotide	-0.119315	-0.00340378	107748	118	#12	#FF9999	Klebsiella pneumoniae	Klebsiella	#EDAD0B	2011	Italy	Europe	#A4C520	Homo sapiens	bronchoalveolar lavage and perirectal	Human	#C7243A	IncR	armA, blaKPC-2, blaOXA-9, blaTEM-1A, mph(E), msr(E)	blaKPC	#009250
AP022115	pWP5-W18-ESBL-06_3	this study	-0.117221	0.0548703	107360	111	#12	#FF9999	Klebsiella quasipneumoniae	Klebsiella	#EDAD0B	2018	Japan	Asia	#C7243A	N/A	wastewater treatment plant effluent	Environment	#0086AB	IncFIA(HI1), IncR	aac(6')-Ib, blaOXA-9, blaSHV-12	other	#8F8F8F
CP014765	pKpQIL-9b8	NCBI nucleotide	-0.241936	0.0563936	106559	119	#12	#FF9999	Klebsiella pneumoniae	Klebsiella	#EDAD0B	2014	USA	North America	#0086AB	Homo sapiens	N/A	Human	#C7243A	No hit found	blaKPC-3	blaKPC	#009250
CP016403	pF5	NCBI nucleotide	-0.0788087	0.0244141	105125	135	#12	#FF9999	Klebsiella pneumoniae	Klebsiella	#EDAD0B	2014	China	Asia	#C7243A	Homo sapiens	Sputum	Human	#C7243A	IncFII(pHN7A8), IncR	blaCTX-M-65, blaKPC-2, blaSHV-12, catA2, fosA3	blaCTX-M & blaKPC	#FAE6B5
MG874044	pSa76-CIP	NCBI nucleotide	-0.0586215	-0.0166811	104666	116	#12	#FF9999	Salmonella sp.	Salmonella	#009250	N/A	China	Asia	#C7243A	N/A	meat	Food	#A4C520	IncFIB(K)	ARR-3, aac(3)-IId, aac(6')-Ib-cr, aadA16, aph(3'')-Ib, aph(6)-Id, blaTEM-1, catA2, dfrA27, mph(A), qacEdelta1, qnrB6, sul1, sul2, tet(A)	other	#8F8F8F
CM011641	pKMISG1	NCBI nucleotide	-0.257631	0.0406804	103163	120	#12	#FF9999	Klebsiella michiganensis	Klebsiella	#EDAD0B	2017	Switzerland	Europe	#A4C520	Homo sapiens	blood	Human	#C7243A	IncFIB(pQil)	blaKPC-3	blaKPC	#009250
CP015824	2	NCBI nucleotide	-0.310772	0.0436883	103147	126	#12	#FF9999	Klebsiella pneumoniae	Klebsiella	#EDAD0B	2010	Switzerland	Europe	#A4C520	Homo sapiens	blood	Human	#C7243A	IncFIB(pQil)	blaKPC-3	blaKPC	#009250
CP036311	pCTXM65_090011	NCBI nucleotide	-0.0487895	0.0106079	102543	106	#12	#FF9999	Enterobacter hormaechei	Enterobacter	#A4C520	2017	China	Asia	#C7243A	Homo sapiens	N/A	Human	#C7243A	IncFIA(HI1), IncFIB(K), IncR	ARR-3, aac(6')-Ib-cr, aadA16, blaCTX-M-65, blaTEM-1, dfrA27, qacEdelta1, sul1, tet(A)	blaCTX-M	#C7243A
CP043734	pN17EC1164-1	NCBI nucleotide	-0.0218347	0.13516	101987	110	#12	#FF9999	Escherichia coli	Escherichia	#C7243A	2017	USA	North America	#0086AB	N/A	Pork Chops bone-in	Food	#A4C520	IncR, IncX1	aadA2, blaTEM-1, cmlA1, dfrA12, qacL, qnrS1, sul3, tet(A), tet(M)	other	#8F8F8F
AP021954	pWP3-W18-CRE-02_4	this study	-0.207682	0.024039	101937	119	#12	#FF9999	Klebsiella quasipneumoniae	Klebsiella	#EDAD0B	2018	Japan	Asia	#C7243A	N/A	wastewater treatment plant effluent	Environment	#0086AB	No hit found	aac(6')-31, aac(6')-Il, blaGES-24, catB6, qacEdelta1, sul1	blaGES	#EDAD0B
CP014005	unnamed1	NCBI nucleotide	-0.0529302	0.107314	101030	129	#12	#FF9999	Klebsiella pneumoniae	Klebsiella	#EDAD0B	2014	China	Asia	#C7243A	Homo sapiens	urine	Human	#C7243A	No hit found	aadA2, blaCTX-M-15, dfrA12	blaCTX-M	#C7243A
CP028178	pGMI16-006_2	NCBI nucleotide	-0.0758769	0.109379	100222	117	#12	#FF9999	Klebsiella pneumoniae	Klebsiella	#EDAD0B	2012	Germany	Europe	#A4C520	Homo sapiens	human	Human	#C7243A	IncFII(pKPX1)	aac(6')-Ib, aph(3')-VI, blaCTX-M-15, blaNDM-1, blaOXA-9, blaTEM-1A, ble, qnrS1	blaCTX-M & blaNDM	#E4EEB5
CP023910	unnamed2	NCBI nucleotide	-0.0803445	0.114045	100207	116	#12	#FF9999	Klebsiella pneumoniae	Klebsiella	#EDAD0B	2014	Canada	North America	#0086AB	Homo sapiens	Respiratory	Human	#C7243A	IncFII(pKPX1)	aac(6')-Ib, aph(3')-VI, blaCTX-M-15, blaNDM-1, blaOXA-9, blaTEM-1A, ble, qnrS1	blaCTX-M & blaNDM	#E4EEB5
CP035181	pBA33875_KPC2	NCBI nucleotide	-0.350756	0.0535671	99082	134	#12	#FF9999	Klebsiella pneumoniae	Klebsiella	#EDAD0B	2016	India	Asia	#C7243A	Homo sapiens	blood	Human	#C7243A	No hit found	blaKPC-2	blaKPC	#009250
AP022229	pWP8-W18-CRE-04_1	this study	-0.160489	-0.0401075	98736	116	#12	#FF9999	Enterobacter cloacae	Enterobacter	#A4C520	2018	Japan	Asia	#C7243A	N/A	wastewater treatment plant effluent	Environment	#0086AB	IncFIB(pQil)	aac(6')-Ia, blaCTX-M-2, blaIMP-11, qacEdelta1, qnrA1, sul1	blaCTX-M & blaIMP	#EFB7BF
DQ449578	pK245	NCBI nucleotide	-0.0370343	-0.0279691	98264	113	#12	#FF9999	Klebsiella pneumoniae	Klebsiella	#EDAD0B	2002	Taiwan	Asia	#C7243A	N/A	urine of a patient with	Human	#C7243A	IncFIA(HI1), IncR	aac(3)-IId, aph(3'')-Ib, aph(6)-Id, blaLAP-2, blaSHV-2, catA2, dfrA14, qnrS1, sul2, tet(D)	other	#8F8F8F
CP026200	pECO-6dfa	NCBI nucleotide	-0.00807075	0.063311	97800	101	#12	#FF9999	Escherichia coli	Escherichia	#C7243A	2016	USA	North America	#0086AB	Homo sapiens	swab	Human	#C7243A	IncY	aph(3'')-Ib, aph(6)-Id, blaCTX-M-15, blaTEM-1, dfrA14, qnrS1, sul2, tet(A)	blaCTX-M	#C7243A
CM017255	URMC_62_p_96678	NCBI nucleotide	0.0692214	-0.13636	96678	99	#12	#FF9999	Escherichia coli	Escherichia	#C7243A	2018	USA	North America	#0086AB	Homo sapiens	sepsis	Human	#C7243A	IncY	aph(3'')-Ib, aph(6)-Id, blaCTX-M-15, blaTEM-1, qnrS1, sul2, tet(A)	blaCTX-M	#C7243A
CM014762	pKp_EN53_4_IncFIIK	NCBI nucleotide	-0.161415	0.0113703	95757	116	#12	#FF9999	Klebsiella pneumoniae	Klebsiella	#EDAD0B	2002	Egypt	Africa	#009250	Homo sapiens	N/A	Human	#C7243A	IncR	aac(6')-Ib, blaOXA-9, blaSHV-12, blaTEM-1A	other	#8F8F8F
MK158080	pSIM-1-BJ02	NCBI nucleotide	-0.0613609	0.10102	95324	121	#12	#FF9999	Klebsiella pneumoniae	Klebsiella	#EDAD0B	N/A	China	Asia	#C7243A	Homo sapiens	urine from femaile	Human	#C7243A	No hit found	blaCTX-M-15, blaTEM-1	blaCTX-M	#C7243A
CP031262	pL22-5	NCBI nucleotide	-0.0617493	0.100319	95314	120	#12	#FF9999	Klebsiella quasipneumoniae	Klebsiella	#EDAD0B	2014	China	Asia	#C7243A	Homo sapiens	bronchoalveolar lavage fluid	Human	#C7243A	No hit found	blaCTX-M-15, blaTEM-1	blaCTX-M	#C7243A
CP018448	pKp_Goe_208-1	NCBI nucleotide	-0.0512819	-0.0270945	90685	112	#12	#FF9999	Klebsiella pneumoniae	Klebsiella	#EDAD0B	2013	Germany	Europe	#A4C520	Homo sapiens	wound swab	Human	#C7243A	IncFIA(HI1), IncR	aac(3)-IIa, aac(6')-Ib, aadA2, blaOXA-9, blaTEM-1A, blaTEM-1C, cmlA1, dfrA14, floR, mph(A), qacL, sul3, tet(D)	other	#8F8F8F
CP018451	pKp_Goe_070-1	NCBI nucleotide	-0.0634986	-0.0156999	90684	112	#12	#FF9999	Klebsiella pneumoniae	Klebsiella	#EDAD0B	2013	Germany	Europe	#A4C520	Homo sapiens	urine sample	Human	#C7243A	IncFIA(HI1), IncR	aac(3)-IIa, aac(6')-Ib, aadA2, blaOXA-9, blaTEM-1A, blaTEM-1C, cmlA1, dfrA14, floR, mph(A), qacL, sul3, tet(D)	other	#8F8F8F
CP011571	pKPC_CAV1311	NCBI nucleotide	-0.0404352	0.0853299	90452	90	#12	#FF9999	Enterobacter hormaechei	Enterobacter	#A4C520	2011	USA	North America	#0086AB	Homo sapiens	Urine/Genitourinary	Human	#C7243A	IncR	ant(3'')-Ia, blaKPC-2, blaTEM-1, floR2, qacEdelta1, sul1, tet(G)	blaKPC	#009250
CP011580	pKPC_CAV1411	NCBI nucleotide	-0.0629452	0.00366644	90452	91	#12	#FF9999	Enterobacter hormaechei	Enterobacter	#A4C520	2011	USA	North America	#0086AB	Homo sapiens	Respiratory	Human	#C7243A	IncR	ant(3'')-Ia, blaKPC-2, blaTEM-1, floR2, qacEdelta1, sul1, tet(G)	blaKPC	#009250
CP011649	pKPC_CAV1669	NCBI nucleotide	-0.0404352	0.0853299	90452	91	#12	#FF9999	Enterobacter hormaechei	Enterobacter	#A4C520	2012	USA	North America	#0086AB	Homo sapiens	Perirectal	Human	#C7243A	IncR	ant(3'')-Ia, blaKPC-2, blaTEM-1, floR2, qacEdelta1, sul1, tet(G)	blaKPC	#009250
CP011839	pSg1-NDM	NCBI nucleotide	-0.0185659	0.0402422	90103	108	#12	#FF9999	Klebsiella pneumoniae	Klebsiella	#EDAD0B	2014	Singapore	Asia	#C7243A	Homo sapiens	Hospital	Human	#C7243A	IncR	blaCTX-M-15, blaNDM-1, blaTEM-1, ble, catB, dfrA1, qacEdelta1, qnrB1, qnrS1, rmtF2, sul1, tet(A)	blaCTX-M & blaNDM	#E4EEB5
CP028554	pKPC2_020019	NCBI nucleotide	-0.153935	-0.029989	89738	104	#12	#FF9999	Klebsiella variicola	Klebsiella	#EDAD0B	2016	China	Asia	#C7243A	Homo sapiens	N/A	Human	#C7243A	IncFII(p14)	blaKPC-2	blaKPC	#009250
CP025944	pOXA10_020023	NCBI nucleotide	-0.0141001	-0.0225949	89313	91	#12	#FF9999	Escherichia coli	Escherichia	#C7243A	2016	China	Asia	#C7243A	Homo sapiens	N/A	Human	#C7243A	IncR, IncY	ARR-3, blaOXA-10, cmlA5, dfrA14, floR, sul2, tet(A)	other	#8F8F8F
CP012564	pUCLAOXA232-3	NCBI nucleotide	-0.0341209	-0.0314013	88800	100	#12	#FF9999	Klebsiella pneumoniae	Klebsiella	#EDAD0B	2014	USA	North America	#0086AB	Homo sapiens	abdominal drainage	Human	#C7243A	IncFII(pKPX1)	ARR-3, blaCTX-M-15, catB, rmtF1	blaCTX-M	#C7243A
CP041112	unnamed2	NCBI nucleotide	0.00896726	0.0448241	87516	105	#12	#FF9999	Escherichia coli	Escherichia	#C7243A	2016	Thailand	Asia	#C7243A	swine	Rectal swab	Animal	#5D639E	IncY	aadA2, aph(3'')-Ib, aph(3')-Ia, aph(6)-Id, blaTEM-1, cmlA1, dfrA12, qacL, sul3, tet(A), tet(M)	other	#8F8F8F
CP033957	p4_L39	NCBI nucleotide	0.049228	-0.185328	87095	104	#12	#FF9999	Klebsiella pneumoniae	Klebsiella	#EDAD0B	2018	China	Asia	#C7243A	Homo sapiens	stool	Human	#C7243A	No hit found	blaLAP-2, catA2, dfrA14, qnrS1, sul2, tet(A)	other	#8F8F8F
CP041376	pKP58-3	NCBI nucleotide	0.0542486	-0.191078	87095	104	#12	#FF9999	Klebsiella pneumoniae	Klebsiella	#EDAD0B	2018	China	Asia	#C7243A	Homo sapiens	urine	Human	#C7243A	No hit found	blaLAP-2, catA2, dfrA14, qnrS1, sul2, tet(A)	other	#8F8F8F
AP022271	pWP8-W19-CRE-01_3	this study	-0.0158533	-0.092355	86933	103	#12	#FF9999	Raoultella ornithinolytica	Raoultella	#F4CCD2	2019	Japan	Asia	#C7243A	N/A	wastewater treatment plant effluent	Environment	#0086AB	No hit found	aph(3'')-Ib, aph(6)-Id, blaLAP-2, dfrA14, floR, qnrS1, sul2, tet(A)	other	#8F8F8F
CP018989	pECAZ146_KPC	NCBI nucleotide	-0.128055	-0.00984693	85865	93	#12	#FF9999	Escherichia coli	Escherichia	#C7243A	2012	Italy	Europe	#A4C520	Homo sapiens	N/A	Human	#C7243A	IncFIA(HI1), IncR	blaKPC-2, blaOXA-9, blaTEM-1A	blaKPC	#009250
CP034126	p3s1	NCBI nucleotide	0.0552679	-0.19099	85665	103	#12	#FF9999	Klebsiella pneumoniae	Klebsiella	#EDAD0B	2018	China	Asia	#C7243A	Homo sapiens	respiratory tract	Human	#C7243A	No hit found	blaLAP-2, catA2, dfrA14, qnrS1, sul2, tet(A)	other	#8F8F8F
CP011583	pCAV1668-85	NCBI nucleotide	-0.0321426	0.106049	85187	91	#12	#FF9999	Enterobacter hormaechei	Enterobacter	#A4C520	2012	USA	North America	#0086AB	Homo sapiens	Perirectal	Human	#C7243A	IncR	ant(3'')-Ia, blaTEM-1, floR2, qacEdelta1, sul1, tet(G)	other	#8F8F8F
CP029382	pLAP2_020079	NCBI nucleotide	-0.104125	-0.0610374	85185	103	#12	#FF9999	Klebsiella pneumoniae	Klebsiella	#EDAD0B	2016	China	Asia	#C7243A	Homo sapiens	N/A	Human	#C7243A	No hit found	blaLAP-2, dfrA14, qnrS1, sul2, tet(A)	other	#8F8F8F
CP040574	unnamed	NCBI nucleotide	-0.0276717	0.00586999	84498	88	#12	#FF9999	Salmonella enterica	Salmonella	#009250	2019	Denmark	Europe	#A4C520	Homo sapiens	blood	Human	#C7243A	IncY	aph(3'')-Ib, aph(6)-Id, blaCTX-M-15, blaTEM-1, qnrS1, sul2	blaCTX-M	#C7243A
CP018341	pKp_Goe_414-4	NCBI nucleotide	-0.0131035	0.109718	81641	98	#12	#FF9999	Klebsiella pneumoniae	Klebsiella	#EDAD0B	2014	Germany	Europe	#A4C520	Homo sapiens	wound swab	Human	#C7243A	No hit found	blaLAP-2, catA2, qnrS1, sul2, tet(A)	other	#8F8F8F
AP019668	pTMTA63633	NCBI nucleotide	-0.028456	-0.0449709	81239	93	#12	#FF9999	Klebsiella pneumoniae	Klebsiella	#EDAD0B	2016	Japan	Asia	#C7243A	Homo sapines	ascites	Human	#C7243A	IncFIA(HI1), IncR	aac(3)-IId, aph(3'')-Ib, aph(6)-Id, blaLAP-2, blaSHV-70, blaTEM-1, catA2, dfrA14, qnrS1, sul2	other	#8F8F8F
CP034677	pD120-1_80kb	NCBI nucleotide	-0.0421075	-0.0225656	80476	90	#12	#FF9999	Klebsiella quasipneumoniae	Klebsiella	#EDAD0B	2018	China	Asia	#C7243A	swine	feces	Animal	#5D639E	IncFIA(HI1), IncR	aph(3'')-Ib, aph(6)-Id, blaLAP-2, catA2, dfrA14, qnrS1, sul2, tet(D)	other	#8F8F8F
AP021911	pWP2-S17-ESBL-02_2	this study	-0.0669636	-0.0424243	80272	78	#12	#FF9999	Klebsiella pneumoniae	Klebsiella	#EDAD0B	2017	Japan	Asia	#C7243A	N/A	wastewater treatment plant effluent	Environment	#0086AB	IncFIA(HI1), IncR	aac(3)-IId, aph(3'')-Ib, aph(6)-Id, blaCTX-M-15, blaTEM-1A, dfrA14, qnrB1, sul2	blaCTX-M	#C7243A
CP025578	p08EU827_2	NCBI nucleotide	-0.0670779	-0.0469782	80272	84	#12	#FF9999	Klebsiella pneumoniae	Klebsiella	#EDAD0B	2008	Sweden	Europe	#A4C520	Homo sapiens	N/A	Human	#C7243A	IncFIA(HI1), IncR	aac(3)-IId, aph(3'')-Ib, aph(6)-Id, blaCTX-M-15, blaTEM-1A, dfrA14, qnrB1, sul2	blaCTX-M	#C7243A
CP040809	pEF04	NCBI nucleotide	0.0576187	-0.112706	80105	104	#12	#FF9999	Escherichia fergusonii	Escherichia	#C7243A	2017	China	Asia	#C7243A	chicken	feces	Animal	#5D639E	IncFIB(K)	ARR-3, aac(6')-Ib-cr, blaCTX-M-65, blaOXA-1, blaTEM-1A, catB3, floR, fosA3, qacEdelta1, qnrS2, tet(A)	blaCTX-M	#C7243A
CP040810	pEF05	NCBI nucleotide	0.00532736	-0.0586348	79936	97	#12	#FF9999	Escherichia fergusonii	Escherichia	#C7243A	2017	China	Asia	#C7243A	chicken	feces	Animal	#5D639E	IncFIB(K)	ARR-3, aac(6')-Ib-cr, blaCTX-M-65, blaOXA-1, blaTEM-1A, catB3, floR, fosA3, qacEdelta1, qnrS2, tet(A)	blaCTX-M	#C7243A
CP020344	unnamed2	NCBI nucleotide	0.0811703	-0.168014	78308	84	#12	#FF9999	Shigella flexneri	Shigella	#5D639E	2004	China	Asia	#C7243A	Homo sapiens	N/A	Human	#C7243A	IncFIB(K)	blaLAP-2, blaTEM-1, catA2, dfrA14, qnrS1, tet(A)	other	#8F8F8F
CP013326	pCAV1193-78	NCBI nucleotide	-0.255118	0.0277934	77808	92	#12	#FF9999	Klebsiella pneumoniae	Klebsiella	#EDAD0B	2010	USA	North America	#0086AB	Homo sapiens	Respiratory	Human	#C7243A	IncFII(Yp)	aac(6')-Ib, blaOXA-9, blaTEM-1A	other	#8F8F8F
CP024461	pMR0617tem	NCBI nucleotide	0.0393278	-0.151544	77269	96	#12	#FF9999	Klebsiella pneumoniae	Klebsiella	#EDAD0B	2017	Thailand	Asia	#C7243A	Homo sapiens	sputum	Human	#C7243A	No hit found	blaCTX-M-55, blaTEM-1, qnrS1, tet(A)	blaCTX-M	#C7243A
KT852335	kpn240-BG	NCBI nucleotide	-0.232354	0.145596	76980	86	#12	#FF9999	Klebsiella pneumoniae	Klebsiella	#EDAD0B	N/A	Bulgaria	Europe	#A4C520	Homo sapiens	N/A	Human	#C7243A	IncFII(pKPX1)	blaNDM-1, ble	blaNDM	#0086AB
CP026018	p13190-2	NCBI nucleotide	-0.0743301	-0.0547793	76297	86	#12	#FF9999	Klebsiella pneumoniae	Klebsiella	#EDAD0B	2013	China	Asia	#C7243A	Homo sapiens	N/A	Human	#C7243A	IncFIA(HI1), IncR	ARR-3, aac(3)-IId, aac(6')-Ib-cr, aadA16, blaSHV-2, blaTEM-1A, dfrA27, floR, qacEdelta1, qnrB6, sul1, sul2, tet(D)	other	#8F8F8F
CP020856	pKPN528-3	NCBI nucleotide	-0.0634777	-0.048676	76158	93	#12	#FF9999	Klebsiella pneumoniae	Klebsiella	#EDAD0B	2012	USA	North America	#0086AB	Homo sapiens	respiratory	Human	#C7243A	IncFIA(HI1), IncFIA(HI1), IncR	ARR-3, aac(3)-IId, aph(3'')-Ib, aph(6)-Id, blaCTX-M-15, blaSHV-187, cmlA5, ere(A), qacEdelta1, sul1, sul2	blaCTX-M	#C7243A
KY848295	pRC960-1	NCBI nucleotide	-0.0525953	0.0615167	75231	78	#12	#FF9999	Shigella flexneri	Shigella	#5D639E	2009	China	Asia	#C7243A	pig	stool	Animal	#5D639E	IncFIB(K)	aph(3'')-Ib, aph(6)-Id, blaTEM-1, dfrA14, qnrS1, sul2, tet(A)	other	#8F8F8F
CP018737	pKp_Goe_641-1	NCBI nucleotide	-0.0428506	-0.030963	72952	96	#12	#FF9999	Klebsiella pneumoniae	Klebsiella	#EDAD0B	2013	Germany	Europe	#A4C520	Homo sapiens	urine sample	Human	#C7243A	IncFIA(HI1), IncR	aac(3)-IIa, aac(6')-Ib, aac(6')-Ib-cr, blaCTX-M-15, blaOXA-1, blaOXA-9, blaTEM-1A, dfrA14	blaCTX-M	#C7243A
CP025845	p720632_72	NCBI nucleotide	-0.0952084	0.0364074	72294	76	#12	#FF9999	Escherichia coli	Escherichia	#C7243A	2012	Pakistan	Asia	#C7243A	Homo sapiens	stool	Human	#C7243A	IncFIB(K)	aph(3'')-Ib, aph(6)-Id, blaTEM-1, qnrS1, sul2	other	#8F8F8F
CP023985	pX39-8	NCBI nucleotide	0.0269381	0.179253	72224	91	#12	#FF9999	Klebsiella variicola	Klebsiella	#EDAD0B	2010	China	Asia	#C7243A	Homo sapiens	sputum	Human	#C7243A	No hit found	blaCTX-M-24, catA2, qnrS1	blaCTX-M	#C7243A
CP016919	pIncR_DHQP1300920	NCBI nucleotide	-0.0807153	-0.0398268	70830	83	#12	#FF9999	Klebsiella pneumoniae	Klebsiella	#EDAD0B	2013	USA	North America	#0086AB	Homo sapiens	Urine	Human	#C7243A	IncFIA(HI1), IncR	ARR-3, aac(3)-IId, aac(6')-Ib, aph(3'')-Ib, aph(6)-Id, blaCTX-M-15, blaOXA-9, blaSHV-187, blaTEM-1A, cmlA5, ere(A), qacEdelta1, sul1, sul2	blaCTX-M	#C7243A
CP035212	pTH164-1	NCBI nucleotide	-0.021599	0.0595069	69596	75	#12	#FF9999	Klebsiella pneumoniae	Klebsiella	#EDAD0B	2012	Thailand	Asia	#C7243A	Homo sapiens	stool	Human	#C7243A	IncR	aac(3)-IId, aadA2, blaTEM-1, cmlA1, dfrA12, floR, qacL, qnrS1, sul2, sul3, tet(A)	other	#8F8F8F
CP016925	pCTXM15_DHQP1400954	NCBI nucleotide	-0.0509878	0.0161426	63291	75	#12	#FF9999	Klebsiella pneumoniae	Klebsiella	#EDAD0B	2014	USA	North America	#0086AB	Homo sapiens	Tracheal Aspirate	Human	#C7243A	No hit found	aph(3'')-Ib, aph(6)-Id, blaCTX-M-15, blaTEM-1, dfrA14, qnrB1, sul2, tet(A)	blaCTX-M	#C7243A
CP018316	pKp_Goe_579-4	NCBI nucleotide	-0.0250668	0.0222932	61012	75	#12	#FF9999	Klebsiella pneumoniae	Klebsiella	#EDAD0B	2013	Germany	Europe	#A4C520	Homo sapiens	nose	Human	#C7243A	IncR	aph(3'')-Ib, aph(6)-Id, blaCTX-M-15, blaTEM-1, dfrA1, qacEdelta1, qnrS1, tet(A)	blaCTX-M	#C7243A
CP018724	pKp_Goe_304-4	NCBI nucleotide	-0.013129	-0.00581567	61012	76	#12	#FF9999	Klebsiella pneumoniae	Klebsiella	#EDAD0B	2014	Germany	Europe	#A4C520	Homo sapiens	anal swab	Human	#C7243A	IncR	aph(3'')-Ib, aph(6)-Id, blaCTX-M-15, blaTEM-1, dfrA1, qacEdelta1, qnrS1, sul1, tet(A)	blaCTX-M	#C7243A
CP017989	unnamed4	NCBI nucleotide	-0.0152987	0.0143237	61011	74	#12	#FF9999	Klebsiella pneumoniae	Klebsiella	#EDAD0B	2014	Germany	Europe	#A4C520	Homo sapiens	anal swab	Human	#C7243A	IncR	aph(3'')-Ib, aph(6)-Id, blaCTX-M-15, blaTEM-1, dfrA1, qacEdelta1, qnrS1, sul1, tet(A)	blaCTX-M	#C7243A
CP018705	pKp_Goe_024-4	NCBI nucleotide	0.00377466	-0.00306135	61010	75	#12	#FF9999	Klebsiella pneumoniae	Klebsiella	#EDAD0B	2014	Germany	Europe	#A4C520	Homo sapiens	abdominal drainage fluid	Human	#C7243A	IncR	aph(3'')-Ib, aph(6)-Id, blaCTX-M-15, blaTEM-1, dfrA1, qacEdelta1, qnrS1, sul1, tet(A)	blaCTX-M	#C7243A
CP018699	pKp_Goe_832-4	NCBI nucleotide	-0.0151982	0.00453696	61010	76	#12	#FF9999	Klebsiella pneumoniae	Klebsiella	#EDAD0B	2014	Germany	Europe	#A4C520	Homo sapiens	abdominal drain fluid	Human	#C7243A	IncR	aph(3'')-Ib, aph(6)-Id, blaCTX-M-15, blaTEM-1, dfrA1, qacEdelta1, qnrS1, sul1, tet(A)	blaCTX-M	#C7243A
CP018711	pKp_Goe_026-4	NCBI nucleotide	-0.0185133	0.00769366	61009	75	#12	#FF9999	Klebsiella pneumoniae	Klebsiella	#EDAD0B	2014	Germany	Europe	#A4C520	Homo sapiens	nasal swab	Human	#C7243A	IncR	aph(3'')-Ib, aph(6)-Id, blaCTX-M-15, blaTEM-1, dfrA1, qacEdelta1, qnrS1, sul1, tet(A)	blaCTX-M	#C7243A
CP018691	pKp_Goe_473-4	NCBI nucleotide	-0.0246156	0.0323986	61007	76	#12	#FF9999	Klebsiella pneumoniae	Klebsiella	#EDAD0B	2014	Germany	Europe	#A4C520	Homo sapiens	tracheal secretion	Human	#C7243A	IncR	aph(3'')-Ib, aph(6)-Id, blaCTX-M-15, blaTEM-1, dfrA1, qacEdelta1, qnrS1, sul1, tet(A)	blaCTX-M	#C7243A
MG053313	pKPC-CR-HvKP267	NCBI nucleotide	-0.0436427	-0.0632138	57689	76	#12	#FF9999	Klebsiella pneumoniae	Klebsiella	#EDAD0B	N/A	China	Asia	#C7243A	Homo sapiens	N/A	Human	#C7243A	No hit found	aac(3)-IId, blaKPC-2, blaLAP-2, dfrA1, qacEdelta1, qnrS1, sul1, tet(A)	blaKPC	#009250
CP042872	pCFSAN061766	NCBI nucleotide	0.0740455	-0.162008	52077	50	#12	#FF9999	Escherichia coli	Escherichia	#C7243A	2016	Egypt	Africa	#009250	N/A	Raw milk cheese	Food	#A4C520	IncFIB(K)	aph(3'')-Ib, aph(6)-Id, blaCTX-M-15, dfrA14, qnrS1, sul2, tet(A)	blaCTX-M	#C7243A
CP024709	pPUTH2	NCBI nucleotide	-0.0303268	-0.0239505	47126	62	#12	#FF9999	Klebsiella pneumoniae	Klebsiella	#EDAD0B	2014	China	Asia	#C7243A	Homo sapiens	blood	Human	#C7243A	No hit found	ARR-3, aac(6')-Ib-cr, blaKPC-2, qnrS1	blaKPC	#009250
AP022269	pWP8-W19-CRE-01_1	this study	-0.207219	0.174742	241445	265	#13	#FF9900	Raoultella ornithinolytica	Raoultella	#F4CCD2	2019	Japan	Asia	#C7243A	N/A	wastewater treatment plant effluent	Environment	#0086AB	IncFIB(K), IncX3	blaNDM-5, ble	blaNDM	#0086AB
MF679147	pBJ114T-190	NCBI nucleotide	0.0452673	0.0424295	190564	219	#13	#FF9900	Escherichia coli	Escherichia	#C7243A	2013	China	Asia	#C7243A	Homo sapiens	N/A	Human	#C7243A	IncFIB(AP001918), IncFII, IncX3	aph(3'')-Ib, aph(6)-Id, blaCTX-M-65, blaNDM-5, ble, dfrA14, floR, fosA3, mph(A), qnrS1, sul2, tet(A)	blaCTX-M & blaNDM	#E4EEB5
CP041048	pBM527-2	NCBI nucleotide	-0.12625	0.098738	151402	187	#13	#FF9900	Citrobacter sp.	Citrobacter	#007AB7	2018	China	Asia	#C7243A	Homo sapiens	feces	Human	#C7243A	IncA, IncX3	aph(3')-XV, blaCTX-M-3, blaNDM-1, blaSHV-12, blaTEM-1, blaVIM-1, ble, catB2, qacEdelta1, sul1	blaCTX-M & blaNDM	#E4EEB5
CM007910	unnamed3	NCBI nucleotide	-0.0761231	0.135293	124845	150	#13	#FF9900	Escherichia coli	Escherichia	#C7243A	2015	China	Asia	#C7243A	Homo sapiens	Urine, bladder (ub)	Human	#C7243A	IncX3, IncY	aac(3)-IId, aadA2, blaNDM-5, ble, dfrA12, mph(A), qacEdelta1, sul1	blaNDM	#0086AB
CP038280	pWLK-NDM	NCBI nucleotide	-0.144283	0.148435	75415	89	#13	#FF9900	Raoultella ornithinolytica	Raoultella	#F4CCD2	2018	China	Asia	#C7243A	N/A	sediment	Environment	#0086AB	IncX3	blaNDM-1, ble, qacEdelta1, sul1, tet(E)	blaNDM	#0086AB
AP022129	pWP5-S18-CRE-02_3	this study	-0.269605	0.0829735	56317	74	#13	#FF9900	Enterobacter cloacae	Enterobacter	#A4C520	2018	Japan	Asia	#C7243A	N/A	wastewater treatment plant effluent	Environment	#0086AB	No hit found	aac(6')-IIc, blaIMP-1, qacEdelta1, qnrS1, sul1	blaIMP	#A4C520
JX104760	pNDM-HN380	NCBI nucleotide	-0.177463	0.16955	54035	67	#13	#FF9900	Klebsiella pneumoniae	Klebsiella	#EDAD0B	N/A	N/A	N/A	#8F8F8F	Homo sapiens	stool	Human	#C7243A	IncX3	blaNDM-1, blaSHV-12, ble	blaNDM	#0086AB
MK372380	pABC40-NDM-1	NCBI nucleotide	-0.177463	0.16955	54035	67	#13	#FF9900	Enterobacter cloacae	Enterobacter	#A4C520	2009	N/A	N/A	#8F8F8F	Homo sapiens	wound	Human	#C7243A	IncX3	blaNDM-1, blaSHV-12, ble	blaNDM	#0086AB
KU934011	IncX-3	NCBI nucleotide	-0.176347	0.149069	53292	65	#13	#FF9900	Serratia marcescens	Serratia	#FBEECC	N/A	N/A	N/A	#8F8F8F	Homo sapiens	N/A	Human	#C7243A	IncX3	blaKPC-3, blaSHV-182	blaKPC	#009250
CP036205	pNDM5-L725	NCBI nucleotide	-0.12076	0.18364	51321	63	#13	#FF9900	Escherichia coli	Escherichia	#C7243A	2017	China	Asia	#C7243A	Homo sapiens	feces	Human	#C7243A	IncX3	blaNDM-5, ble	blaNDM	#0086AB
CP027700	unnamed5	NCBI nucleotide	-0.19582	0.0703559	46606	67	#13	#FF9900	Klebsiella pneumoniae	Klebsiella	#EDAD0B	2015	N/A	N/A	#8F8F8F	Homo sapiens	N/A	Human	#C7243A	IncU, IncX3	blaKPC-2, sat2	blaKPC	#009250
KX023261	pSCE516-2	NCBI nucleotide	-0.313736	0.304814	46254	59	#13	#FF9900	Escherichia coli	Escherichia	#C7243A	N/A	China	Asia	#C7243A	N/A	Chicken	Animal	#5D639E	IncX3	blaNDM-5, ble	blaNDM	#0086AB
CM007781	pNDM5-SSH006	NCBI nucleotide	-0.131707	0.180588	46253	58	#13	#FF9900	Salmonella enterica	Salmonella	#009250	2015	China	Asia	#C7243A	Homo sapiens	stool	Human	#C7243A	IncX3	blaNDM-5, ble	blaNDM	#0086AB
KF220657	pNDM_MGR194	NCBI nucleotide	-0.311515	0.303348	46253	58	#13	#FF9900	Klebsiella pneumoniae	Klebsiella	#EDAD0B	N/A	India	Asia	#C7243A	Homo sapiens	urine	Human	#C7243A	IncX3	blaNDM-5, ble	blaNDM	#0086AB
KX507346	pECNDM101	NCBI nucleotide	-0.306595	0.307093	46165	60	#13	#FF9900	Escherichia coli	Escherichia	#C7243A	N/A	China	Asia	#C7243A	swine	feces	Animal	#5D639E	IncX3	blaNDM-5, ble	blaNDM	#0086AB
KT824791	pEc1929	NCBI nucleotide	-0.311515	0.303348	46164	59	#13	#FF9900	Escherichia coli	Escherichia	#C7243A	N/A	China	Asia	#C7243A	Homo sapiens	urine from elderly female patient with	Human	#C7243A	IncX3	blaNDM-5, ble	blaNDM	#0086AB
KX833071	pAD-19R	NCBI nucleotide	-0.287048	0.297237	46161	58	#13	#FF9900	Escherichia coli	Escherichia	#C7243A	2015	China	Asia	#C7243A	chicken	anal swab	Animal	#5D639E	IncX3	blaNDM-17, ble	blaNDM	#0086AB
MH286945	pHNAH507-1	NCBI nucleotide	-0.311515	0.303348	46161	58	#13	#FF9900	Escherichia coli	Escherichia	#C7243A	2015	China	Asia	#C7243A	chicken	feces	Animal	#5D639E	IncX3	blaNDM-5, ble	blaNDM	#0086AB
MH286948	pHNAH671	NCBI nucleotide	-0.311514	0.303349	46161	58	#13	#FF9900	Escherichia coli	Escherichia	#C7243A	2016	China	Asia	#C7243A	chicken	feces	Animal	#5D639E	IncX3	blaNDM-7, ble	blaNDM	#0086AB
CP012990	pKpN01-NDM7	NCBI nucleotide	-0.130749	0.1805	46161	58	#13	#FF9900	Klebsiella pneumoniae	Klebsiella	#EDAD0B	2013	Canada	North America	#0086AB	Homo sapiens	urine	Human	#C7243A	IncX3	blaNDM-7, ble	blaNDM	#0086AB
CP024825	pCREC-591_4	NCBI nucleotide	-0.147139	0.171147	46161	58	#13	#FF9900	Escherichia coli	Escherichia	#C7243A	2015	South Korea	Asia	#C7243A	Homo sapiens	Peritoneal fluid	Human	#C7243A	IncX3	blaNDM-5, ble	blaNDM	#0086AB
CP026577	pNDM5_005237	NCBI nucleotide	-0.130749	0.1805	46161	58	#13	#FF9900	Escherichia coli	Escherichia	#C7243A	2014	China	Asia	#C7243A	Homo sapiens	Rectal swab	Human	#C7243A	IncX3	blaNDM-5, ble	blaNDM	#0086AB
CP032889	pNDM5_020022	NCBI nucleotide	-0.130749	0.1805	46161	58	#13	#FF9900	Escherichia coli	Escherichia	#C7243A	2016	China	Asia	#C7243A	Homo sapiens	N/A	Human	#C7243A	IncX3	blaNDM-5, ble	blaNDM	#0086AB
CP034965	pNDM5_020032	NCBI nucleotide	-0.130749	0.1805	46161	58	#13	#FF9900	Escherichia coli	Escherichia	#C7243A	2016	China	Asia	#C7243A	Homo sapiens	N/A	Human	#C7243A	IncX3	blaNDM-5, ble	blaNDM	#0086AB
CP035125	pEC25_NDM-7	NCBI nucleotide	-0.147139	0.171147	46161	58	#13	#FF9900	Escherichia coli	Escherichia	#C7243A	2017	China	Asia	#C7243A	Homo sapiens	urine	Human	#C7243A	IncX3	blaNDM-7, ble	blaNDM	#0086AB
CP036312	pNDM5_090011	NCBI nucleotide	-0.131707	0.180588	46161	58	#13	#FF9900	Enterobacter hormaechei	Enterobacter	#A4C520	2017	China	Asia	#C7243A	Homo sapiens	N/A	Human	#C7243A	IncX3	blaNDM-5, ble	blaNDM	#0086AB
KX214669	pKW53T-NDM	NCBI nucleotide	-0.13525	0.177542	46161	58	#13	#FF9900	Escherichia coli	Escherichia	#C7243A	2012	Kuwait	Asia	#C7243A	Homo sapiens	urine	Human	#C7243A	IncX3	blaNDM-7, ble	blaNDM	#0086AB
MF679143	pBJ114-46	NCBI nucleotide	-0.126743	0.182774	46161	58	#13	#FF9900	Escherichia coli	Escherichia	#C7243A	2013	China	Asia	#C7243A	Homo sapiens	N/A	Human	#C7243A	IncX3	blaNDM-5, ble	blaNDM	#0086AB
MN064714	pY9645-NDM5	NCBI nucleotide	-0.309793	0.301507	46161	58	#13	#FF9900	Klebsiella pneumoniae	Klebsiella	#EDAD0B	2016	China	Asia	#C7243A	Homo sapiens	blood	Human	#C7243A	IncX3	blaNDM-5, ble	blaNDM	#0086AB
CP028705	pVH1	NCBI nucleotide	-0.147139	0.171147	46161	58	#13	#FF9900	Escherichia coli	Escherichia	#C7243A	2017	China	Asia	#C7243A	N/A	cucumber	Food	#A4C520	IncX3	blaNDM-5, ble	blaNDM	#0086AB
MG825368	p787-NDM	NCBI nucleotide	-0.269658	0.225361	46161	58	#13	#FF9900	Escherichia coli	Escherichia	#C7243A	N/A	N/A	N/A	#8F8F8F	N/A	pork	Food	#A4C520	IncX3	blaNDM-5, ble	blaNDM	#0086AB
MG825382	p977-NDM	NCBI nucleotide	-0.269658	0.225361	46161	58	#13	#FF9900	Escherichia coli	Escherichia	#C7243A	N/A	N/A	N/A	#8F8F8F	N/A	pork	Food	#A4C520	IncX3	blaNDM-5, ble	blaNDM	#0086AB
MG825384	p1079-NDM	NCBI nucleotide	-0.269658	0.225361	46161	58	#13	#FF9900	Escherichia coli	Escherichia	#C7243A	N/A	N/A	N/A	#8F8F8F	N/A	chicken	Animal	#5D639E	IncX3	blaNDM-5, ble	blaNDM	#0086AB
MK618661	pGDQ8D117M-NDM	NCBI nucleotide	-0.311515	0.303348	46161	58	#13	#FF9900	Klebsiella pneumoniae	Klebsiella	#EDAD0B	N/A	N/A	N/A	#8F8F8F	N/A	duck	Animal	#5D639E	IncX3	blaNDM-5, ble	blaNDM	#0086AB
CP024820	pCRCB-101_1	NCBI nucleotide	-0.131707	0.180588	46161	59	#13	#FF9900	Citrobacter freundii	Citrobacter	#007AB7	2015	South Korea	Asia	#C7243A	Homo sapiens	Open pus	Human	#C7243A	IncX3	blaNDM-5, ble	blaNDM	#0086AB
CP032424	pNDM5_020001	NCBI nucleotide	-0.119046	0.18886	46161	59	#13	#FF9900	Escherichia coli	Escherichia	#C7243A	2016	China	Asia	#C7243A	Homo sapiens	N/A	Human	#C7243A	IncX3	blaNDM-5	blaNDM	#0086AB
CP043333	pNDM-5	NCBI nucleotide	-0.144809	0.177044	46161	59	#13	#FF9900	Proteus mirabilis	other	#8F8F8F	2018	China	Asia	#C7243A	Homo sapiens	urine sample	Human	#C7243A	IncX3	blaNDM-5, ble	blaNDM	#0086AB
MK628734	pGDQ8D112M-NDM	NCBI nucleotide	-0.211605	0.232268	46161	59	#13	#FF9900	Klebsiella pneumoniae	Klebsiella	#EDAD0B	N/A	N/A	N/A	#8F8F8F	N/A	duck	Animal	#5D639E	IncX3	blaNDM-5, ble	blaNDM	#0086AB
CP020512	unnamed3	NCBI nucleotide	-0.148906	0.169591	46159	60	#13	#FF9900	Escherichia coli	Escherichia	#C7243A	2015	USA	North America	#0086AB	Homo sapiens	abdominal	Human	#C7243A	IncX3	blaNDM-5, ble	blaNDM	#0086AB
AP019679	pGSH8M-2-4	NCBI nucleotide	-0.131707	0.180588	46158	59	#13	#FF9900	Escherichia coli	Escherichia	#C7243A	2018	Japan	Asia	#C7243A	N/A	wastewater treatment plant effluent	Environment	#0086AB	IncX3	blaNDM-5, ble	blaNDM	#0086AB
AP022249	pWP8-S18-CRE-02_4	this study	-0.131707	0.180588	46158	59	#13	#FF9900	Escherichia coli	Escherichia	#C7243A	2018	Japan	Asia	#C7243A	N/A	wastewater treatment plant effluent	Environment	#0086AB	IncX3	blaNDM-5, ble	blaNDM	#0086AB
CP022351	pK516_NDM5	NCBI nucleotide	-0.130654	0.177924	46149	57	#13	#FF9900	Klebsiella michiganensis	Klebsiella	#EDAD0B	2017	China	Asia	#C7243A	Homo sapiens	feces	Human	#C7243A	IncX3	blaNDM-5, ble	blaNDM	#0086AB
CP023188	pK518_NDM5	NCBI nucleotide	-0.130368	0.180683	46146	57	#13	#FF9900	Klebsiella michiganensis	Klebsiella	#EDAD0B	2017	China	Asia	#C7243A	patient	China: The First Affiliated Hospital of	Human	#C7243A	IncX3	blaNDM-5, ble	blaNDM	#0086AB
CP019073	p1493-2	NCBI nucleotide	-0.125418	0.183651	46145	59	#13	#FF9900	Escherichia coli	Escherichia	#C7243A	2013	China	Asia	#C7243A	Homo sapiens	Rectal Swab	Human	#C7243A	IncX3	blaNDM-5, ble	blaNDM	#0086AB
MG545911	pEC463-NDM5	NCBI nucleotide	-0.294236	0.322891	46145	59	#13	#FF9900	Escherichia coli	Escherichia	#C7243A	N/A	China	Asia	#C7243A	Homo sapiens	patient blood	Human	#C7243A	IncX3	blaNDM-5, ble	blaNDM	#0086AB
CP024833	pCREC-532_3	NCBI nucleotide	-0.131707	0.180588	46137	58	#13	#FF9900	Escherichia coli	Escherichia	#C7243A	2015	South Korea	Asia	#C7243A	Homo sapiens	urine	Human	#C7243A	No hit found	blaNDM-7, ble	blaNDM	#0086AB
KX960109	pCREC-A6-NDM	NCBI nucleotide	-0.292739	0.222401	46037	55	#13	#FF9900	Escherichia coli	Escherichia	#C7243A	N/A	N/A	N/A	#8F8F8F	Homo sapiens	N/A	Human	#C7243A	IncX3	blaNDM-5, ble	blaNDM	#0086AB
MH061381	pEn_NDM	NCBI nucleotide	-0.180371	0.311414	45739	59	#13	#FF9900	Enterobacter cloacae	Enterobacter	#A4C520	2013	China	Asia	#C7243A	Homo sapiens	sputum	Human	#C7243A	IncX3	blaNDM-1, ble	blaNDM	#0086AB
MK264770	pKP89	NCBI nucleotide	-0.356233	0.146067	45575	63	#13	#FF9900	Klebsiella pneumoniae	Klebsiella	#EDAD0B	2015	Brazil	South America	#5D639E	Homo sapiens	N/A	Human	#C7243A	IncU, IncX3	blaKPC-2, sat2	blaKPC	#009250
CP003997	pKP13d	NCBI nucleotide	-0.356233	0.146067	45574	63	#13	#FF9900	Klebsiella pneumoniae	Klebsiella	#EDAD0B	2009	Brazil	South America	#5D639E	Homo sapiens	blood	Human	#C7243A	IncU, IncX3	blaKPC-2, sat2	blaKPC	#009250
MK715437	pNDM5-SCNJ1	NCBI nucleotide	-0.355491	0.307931	45255	57	#13	#FF9900	Klebsiella pneumoniae	Klebsiella	#EDAD0B	2018	China	Asia	#C7243A	Homo sapiens	Sputum	Human	#C7243A	IncX3	blaNDM-5, ble	blaNDM	#0086AB
MK372393	pABC369-NDM-5	NCBI nucleotide	-0.355491	0.307932	45252	57	#13	#FF9900	Klebsiella pneumoniae	Klebsiella	#EDAD0B	2014	United Arab Emirates	Asia	#C7243A	Homo sapiens	Abdominal fluid	Human	#C7243A	IncX3	blaNDM-5, ble	blaNDM	#0086AB
MK372391	pABC268-NDM-5	NCBI nucleotide	-0.355491	0.307931	45232	57	#13	#FF9900	Escherichia coli	Escherichia	#C7243A	2014	United Arab Emirates	Asia	#C7243A	Homo sapiens	Urine	Human	#C7243A	IncX3	blaNDM-5, ble	blaNDM	#0086AB
CP024814	pCRENT-193_2	NCBI nucleotide	-0.138239	0.188901	44962	58	#13	#FF9900	Enterobacter sp.	Enterobacter	#A4C520	2013	South Korea	Asia	#C7243A	Homo sapiens	wound	Human	#C7243A	IncX3	blaNDM-1, ble	blaNDM	#0086AB
KX447767	pNDM5-NJ-IncX3	NCBI nucleotide	-0.353882	0.307353	39520	52	#13	#FF9900	Escherichia coli	Escherichia	#C7243A	N/A	USA	North America	#0086AB	Homo sapiens	urine	Human	#C7243A	IncX3	blaNDM-5, ble	blaNDM	#0086AB
KX214670	pABC218-NDM	NCBI nucleotide	-0.353387	0.30692	34403	46	#13	#FF9900	Escherichia coli	Escherichia	#C7243A	2012	United Arab Emirates	Asia	#C7243A	Homo sapiens	wound	Human	#C7243A	IncX3	blaNDM-7, ble	blaNDM	#0086AB
CP021328	pRo24724	NCBI nucleotide	-0.123922	-0.0247581	446611	498	#14	#6666FF	Raoultella ornithinolytica	Raoultella	#F4CCD2	2014	China	Asia	#C7243A	Homo sapiens	necrotic tissue	Human	#C7243A	IncFIB(pQil), IncFII(p14), IncU	ARR-3, aac(3)-IId, aac(6')-Ib-cr, aadA2, aph(3'')-Ib, aph(6)-Id, armA, blaIMP-4, blaKPC-2, blaSHV-12, catA2, dfrA12, fosA3, mph(E), msr(E), qacEdelta1, qnrS1, sul1, sul2	blaIMP & blaKPC	#A0E0C3
CP034201	pKpvST383L	NCBI nucleotide	-0.0443898	0.122341	372826	431	#14	#6666FF	Klebsiella pneumoniae	Klebsiella	#EDAD0B	2018	United Kingdom	Europe	#A4C520	Homo sapiens	blood	Human	#C7243A	IncFIB(pNDM-Mar), IncHI1B(pNDM-MAR)	aac(6')-Ib, aph(3')-Ia, aph(3')-VI, armA, blaCTX-M-15, blaNDM-5, blaOXA-9, blaTEM-1, ble, dfrA5, mph(A), mph(E), msr(E), qacEdelta1, qnrS1, sul1, sul2	blaCTX-M & blaNDM	#E4EEB5
CP011314	pKpn23412-362	NCBI nucleotide	-0.000842601	0.0921477	361964	414	#14	#6666FF	Klebsiella pneumoniae	Klebsiella	#EDAD0B	2011	Germany	Europe	#A4C520	Homo sapiens	N/A	Human	#C7243A	IncFIB(pNDM-Mar), IncHI1B(pNDM-MAR)	aac(3)-IIa, aac(6')-Ib-cr, aph(3'')-Ib, aph(6)-Id, blaCTX-M-15, blaOXA-1, blaTEM-1, catA1, dfrA1, sat2, sul2, tet(A)	blaCTX-M	#C7243A
CP003684	pKOX_R1	NCBI nucleotide	-0.0461857	-0.0650047	353865	409	#14	#6666FF	Klebsiella michiganensis	Klebsiella	#EDAD0B	2010	Taiwan	Asia	#C7243A	Homo sapiens	N/A	Human	#C7243A	IncU	ARR-3, aac(3)-IId, aac(6')-Ib-cr, aadA2, aadA5, aph(3'')-Ib, aph(6)-Id, armA, blaCTX-M-3, blaSHV-12, blaTEM-1, catA2, dfrA1, dfrA12, fosA3, mph(E), msr(E), qacEdelta1, qnrS1, sul1, sul2	blaCTX-M	#C7243A
CP020848	pKPN1481-1	NCBI nucleotide	-0.0300457	0.162895	347748	389	#14	#6666FF	Klebsiella variicola	Klebsiella	#EDAD0B	2014	USA	North America	#0086AB	Homo sapiens	urine	Human	#C7243A	IncFIB(pNDM-Mar), IncHI1B(pNDM-MAR), IncHI1B(pNDM-MAR)	aac(6')-Ib, aac(6')-Ib-cr, blaCTX-M-15, blaNDM-1, blaOXA-1, blaOXA-9, blaTEM-1A, ble, qnrB1	blaCTX-M & blaNDM	#E4EEB5
CP034046	unnamed1	NCBI nucleotide	-0.0388542	0.0925934	345775	395	#14	#6666FF	Klebsiella pneumoniae	Klebsiella	#EDAD0B	2014	Norway	Europe	#A4C520	Homo sapiens	Blood	Human	#C7243A	IncFIB(pNDM-Mar), IncHI1B(pNDM-MAR)	aac(3)-IIa, ant(3'')-Ia, aph(3')-Ia, blaCTX-M-15, blaSHV-5, blaTEM-1, dfrA1, qacEdelta1, sat2, sul1	blaCTX-M	#C7243A
CP026014	p13450-1	NCBI nucleotide	-0.114783	-0.0470165	344479	386	#14	#6666FF	Klebsiella variicola	Klebsiella	#EDAD0B	2013	China	Asia	#C7243A	Homo sapiens	N/A	Human	#C7243A	IncU	ARR-3, aac(3)-IId, aac(6')-Ib-cr, aadA2, aph(3'')-Ib, aph(6)-Id, armA, blaIMP-4, blaSHV-12, catA2, dfrA12, fosA3, mph(E), msr(E), qacEdelta1, qnrS1, sul1, sul2	blaIMP	#A4C520
AP018583	pMH16-390M_1	NCBI nucleotide	-0.146915	0.0392465	344201	434	#14	#6666FF	Klebsiella pneumoniae	Klebsiella	#EDAD0B	2016	Viet Nam	Asia	#C7243A	Homo sapiens	N/A	Human	#C7243A	IncFIA(HI1), IncR	aac(6')-Ib-cr, aadA16, blaCTX-M-3, blaNDM-1, blaTEM-1, ble, dfrA27, qacEdelta1, qnrB6, sul1	blaCTX-M & blaNDM	#E4EEB5
CP020902	pK66-45-1	NCBI nucleotide	-0.103225	0.0559669	338512	377	#14	#6666FF	Klebsiella pneumoniae	Klebsiella	#EDAD0B	2010	Norway	Europe	#A4C520	Homo sapiens	Urine	Human	#C7243A	IncFIB(pNDM-Mar), IncHI1B(pNDM-MAR), IncR	aadA2, aph(3')-VI, armA, blaCTX-M-15, blaNDM-1, ble, dfrA12, mph(E), msr(E), qacEdelta1, qnrS1, sul1	blaCTX-M & blaNDM	#E4EEB5
CP026019	p13190-1	NCBI nucleotide	-0.0222489	-0.202737	305423	345	#14	#6666FF	Klebsiella pneumoniae	Klebsiella	#EDAD0B	2013	China	Asia	#C7243A	Homo sapiens	N/A	Human	#C7243A	No hit found	ARR-3, aac(6')-Ib-cr, aadA2, aph(3')-XV, blaOXA-1, blaSHV-12, blaVIM-1, catA2, catB2, catB3, dfrA12, mph(A), qacEdelta1, qnrA1, sul1	other	#8F8F8F
CM016731	pKpvST48_1	NCBI nucleotide	-0.0703336	0.148541	302220	349	#14	#6666FF	Klebsiella pneumoniae	Klebsiella	#EDAD0B	2018	United Kingdom	Europe	#A4C520	Homo sapiens	rectal swab	Human	#C7243A	IncFIB(pNDM-Mar), IncHI1B(pNDM-MAR)	aac(6')-Ib, aph(3')-Ia, aph(3')-VI, blaCTX-M-15, blaNDM-5, blaOXA-9, blaTEM-1, ble, qnrS1	blaCTX-M & blaNDM	#E4EEB5
CP034054	unnamed1	NCBI nucleotide	-0.0315161	0.187466	299188	337	#14	#6666FF	Klebsiella pneumoniae	Klebsiella	#EDAD0B	2015	Norway	Europe	#A4C520	Homo sapiens	Blood	Human	#C7243A	IncFIB(pNDM-Mar), IncHI1B(pNDM-MAR)	aac(3)-IIa, blaTEM-1	other	#8F8F8F
CP018961	pEC422_1	NCBI nucleotide	-0.0672002	-0.0689544	289903	327	#14	#6666FF	Escherichia coli	Escherichia	#C7243A	2011	Ecuador	South America	#5D639E	Homo sapiens	N/A	Human	#C7243A	IncFIB(pNDM-Mar), IncHI1B(pNDM-MAR)	ARR-3, aac(3)-IIa, aac(6')-Ib-cr, blaCTX-M-2, blaOXA-1, blaTEM-242, catB3, mph(A), qacEdelta1, qnrE2, sul1	blaCTX-M	#C7243A
CP041935	unnamed1	NCBI nucleotide	-0.117183	-0.0742665	287790	311	#14	#6666FF	Klebsiella pneumoniae	Klebsiella	#EDAD0B	2014	China	Asia	#C7243A	Homo sapiens	blood	Human	#C7243A	IncFIB(pNDM-Mar), IncHI1B(pNDM-MAR)	aac(3)-IId, aadA5, blaTEM-1, dfrA1, qacEdelta1, sul1	other	#8F8F8F
CP016921	pIncHI1B_DHQP1300920	NCBI nucleotide	-0.157866	-0.00585602	283369	316	#14	#6666FF	Klebsiella pneumoniae	Klebsiella	#EDAD0B	2013	USA	North America	#0086AB	Homo sapiens	Urine	Human	#C7243A	IncFIB(pNDM-Mar), IncHI1B(pNDM-MAR)	aac(6')-Ib-cr, aadA2, aph(3')-VI, armA, blaNDM-1, blaOXA-1, ble, dfrA12, dfrA14, mph(E), msr(E), qacEdelta1, qnrB1, sul1	blaNDM	#0086AB
AP022086	pWP4-S18-ESBL-06_1	this study	0.0149344	-0.163492	281370	265	#14	#6666FF	Klebsiella quasipneumoniae	Klebsiella	#EDAD0B	2018	Japan	Asia	#C7243A	N/A	wastewater treatment plant effluent	Environment	#0086AB	IncFIB(pNDM-Mar), IncHI1B(pNDM-MAR)	aph(3'')-Ib, aph(3')-Ia, aph(6)-Id, blaCTX-M-2, blaTEM-1, sul2, tet(A)	blaCTX-M	#C7243A
MK262712	p18-29-MDR	NCBI nucleotide	-0.041416	0.139273	278636	308	#14	#6666FF	Klebsiella pneumoniae	Klebsiella	#EDAD0B	2018	China	Asia	#C7243A	Homo sapiens	urine	Human	#C7243A	IncFIB(pNDM-Mar), IncHI1B(pNDM-MAR)	aac(3)-IVa, aadA2, aph(3'')-Ib, aph(3')-Ia, aph(4)-Ia, aph(6)-Id, armA, blaDHA-1, cmlA1, mph(E), msr(E), qacL, qnrB4, sul1, sul3	other	#8F8F8F
JX515588	pKpNDM1	NCBI nucleotide	-0.19812	-0.0115214	277682	318	#14	#6666FF	Raoultella planticola	Raoultella	#F4CCD2	N/A	China	Asia	#C7243A	Homo sapiens	blood	Human	#C7243A	No hit found	ARR-3, aadA2, blaCTX-M-9, blaNDM-1, catB8, qacEdelta1, sul1, tet(B)	blaCTX-M & blaNDM	#E4EEB5
CP025964	pIMP4_LL34	NCBI nucleotide	0.102627	-0.223782	260970	298	#14	#6666FF	Klebsiella pneumoniae	Klebsiella	#EDAD0B	2017	China	Asia	#C7243A	Homo sapiens	N/A	Human	#C7243A	No hit found	blaCTX-M-3, blaIMP-4, qacEdelta1, qacG2, sul1	blaCTX-M & blaIMP	#EFB7BF
CP023167	pSGB23	NCBI nucleotide	0.012185	-0.077402	254041	268	#14	#6666FF	Salmonella enterica	Salmonella	#009250	2016	Singapore	Asia	#C7243A	N/A	Wet market	Environment	#0086AB	IncFIA(HI1), IncHI1A, IncHI1B(R27), IncN	aac(3)-IVa, aph(4)-Ia, blaTEM-1, dfrA15, floR, fosA4, mph(A), qacL, qnrS1, sul3, tet(A)	other	#8F8F8F
CP041093	unnamed1	NCBI nucleotide	0.0923141	-0.198722	250990	286	#14	#6666FF	Klebsiella pneumoniae	Klebsiella	#EDAD0B	2016	Thailand	Asia	#C7243A	swine	Rectal swab	Animal	#5D639E	IncFIB(pNDM-Mar), IncHI1B(pNDM-MAR)	aac(3)-IVa, aadA2, aph(3'')-Ib, aph(3')-Ia, aph(4)-Ia, aph(6)-Id, blaCTX-M-14, cmlA1, mef(B), qacL, sul3	blaCTX-M	#C7243A
CP031736	pKPM502	NCBI nucleotide	-0.151735	0.0717339	250351	273	#14	#6666FF	Klebsiella pneumoniae	Klebsiella	#EDAD0B	2015	South Korea	Asia	#C7243A	Homo sapiens	blood	Human	#C7243A	IncFIB(pNDM-Mar), IncHI1B(pNDM-MAR)	aac(6')-Ib-cr, aadA2, aph(3')-VI, armA, blaNDM-1, blaOXA-1, ble, dfrA12, mph(E), msr(E), qacEdelta1, sul1	blaNDM	#0086AB
CP043933	pSCKLB555-1	NCBI nucleotide	-0.203565	-0.0424726	247938	286	#14	#6666FF	Klebsiella pneumoniae	Klebsiella	#EDAD0B	2018	China	Asia	#C7243A	chicken	N/A	Animal	#5D639E	IncFIB(pNDM-Mar), IncHI1B(pNDM-MAR)	aadA2, aph(3'')-Ib, aph(6)-Id, armA, blaDHA-1, cmlA1, mph(E), msr(E), qacL, qnrB4, sul1, sul3	other	#8F8F8F
CP025467	p187-1	NCBI nucleotide	0.00544628	0.1434	246557	293	#14	#6666FF	Klebsiella pneumoniae	Klebsiella	#EDAD0B	2008	China	Asia	#C7243A	Homo sapiens	N/A	Human	#C7243A	IncFIB(pKPHS1)	aph(3')-XV, blaCTX-M-3, blaSHV-12, blaTEM-1, blaVIM-1, catB2, fosA3, qacEdelta1	blaCTX-M	#C7243A
CP026369	pA708-1	NCBI nucleotide	-0.198906	-0.0659323	238703	266	#14	#6666FF	Klebsiella quasipneumoniae	Klebsiella	#EDAD0B	2014	China	Asia	#C7243A	Homo sapiens	blood	Human	#C7243A	No hit found	ARR-3, aac(3)-IId, aac(6')-Ib-cr, blaIMP-4, blaOXA-1, blaSFO-1, blaTEM-1, catB3, qacEdelta1, qacG2, sul1	blaIMP	#A4C520
CP038277	pWLK-238550	NCBI nucleotide	-0.194631	-0.0679895	238550	268	#14	#6666FF	Raoultella ornithinolytica	Raoultella	#F4CCD2	2018	China	Asia	#C7243A	N/A	sediment	Environment	#0086AB	No hit found	ARR-3, aac(6')-Ib-cr, aadA5, armA, blaOXA-1, catB3, dfrA1, mph(E), msr(E), qacEdelta1, sul1	other	#8F8F8F
KY270853	pYNKP001-dfrA	NCBI nucleotide	-0.231309	-0.201992	234154	273	#14	#6666FF	Raoultella ornithinolytica	Raoultella	#F4CCD2	N/A	China	Asia	#C7243A	Homo sapiens	N/A	Human	#C7243A	No hit found	ARR-3, aadA16, blaDHA-1, dfrA27, qacEdelta1, qnrB4, sul1	other	#8F8F8F
CP019048	pRJA166a	NCBI nucleotide	-0.228591	-0.0306663	230606	271	#14	#6666FF	Klebsiella pneumoniae	Klebsiella	#EDAD0B	2015	China	Asia	#C7243A	Homo sapiens	sputum	Human	#C7243A	No hit found	blaDHA-1, blaSHV-12, qnrB4, sul1	other	#8F8F8F
CP046004	p1919D3-1	NCBI nucleotide	0.0316689	0.131834	219101	246	#14	#6666FF	Escherichia coli	Escherichia	#C7243A	2019	China	Asia	#C7243A	swine	feces	Animal	#5D639E	IncFIA(HI1), IncHI1A, IncHI1B(R27)	aadA2, ant(3'')-Ia, blaTEM-1, bleO, cmlA1, dfrA12, floR, lnu(G), qacL, sul3, tet(A), tet(X)	other	#8F8F8F
AP022143	pWP5-S18-ESBL-05_1	this study	-0.0420038	0.192019	215703	229	#14	#6666FF	Klebsiella quasipneumoniae	Klebsiella	#EDAD0B	2018	Japan	Asia	#C7243A	N/A	wastewater treatment plant effluent	Environment	#0086AB	No hit found	aadA2, blaCTX-M-3, qacEdelta1, sul1	blaCTX-M	#C7243A
CP034040	p1	NCBI nucleotide	-0.0543627	0.144847	213351	246	#14	#6666FF	Klebsiella pneumoniae	Klebsiella	#EDAD0B	2015	USA	North America	#0086AB	Homo sapiens	miscellaneous body fluid	Human	#C7243A	IncFIB(pNDM-Mar), IncR	blaTEM-1, catA1, qnrS1	other	#8F8F8F
CP012903	pNDM15-1091	NCBI nucleotide	-0.157618	0.0352424	117812	139	#14	#6666FF	Providencia rettgeri	other	#8F8F8F	2015	Canada	North America	#0086AB	Homo sapiens	N/A	Human	#C7243A	IncT	aadA2, armA, blaNDM-1, ble, catA1, dfrA12, mph(E), msr(E), qacEdelta1, qnrB1, sul1	blaNDM	#0086AB
KF701335	pHS102707	NCBI nucleotide	-0.188467	-0.179306	69453	91	#14	#6666FF	Escherichia coli	Escherichia	#C7243A	2010	China	Asia	#C7243A	Homo sapiens	blood	Human	#C7243A	IncP1	blaKPC-2, fosA3	blaKPC	#009250
CP035638	unnamed6	NCBI nucleotide	0.0591348	-0.156346	63601	80	#14	#6666FF	Enterobacter cloacae	Enterobacter	#A4C520	2015	China	Asia	#C7243A	Homo sapiens	blood	Human	#C7243A	IncP1	blaCTX-M-3, blaTEM-1, qnrS1	blaCTX-M	#C7243A
