# Supplementary material for: Comprehensive Genome and Plasmidome Analysis of Antimicrobial Resistant Bacteria in Wastewater Treatment Plant Effluent of Tokyo
Source: Antibiotics (Basel). 2022 Sep 21;11(10):1283. doi: 10.3390/antibiotics11101283 (PMC9598598; doi:10.3390/antibiotics11101283)
Supplement: Supplementary file 1 [file antibiotics-11-01283-s001.zip › Table_S7.xlsx]

## Sheet: Table S7
Table S7. Summary of the absolute counts of plasmids for each category in plasmidome analysis
Category	Community														Total
	#1	#2	#3	#4	#5	#6	#7	#8	#9	#10	#11	#12	#13	#14
Genus
Aeromonas	4 (2)	3	0	0	0	10 (6)	0	0	4 (4)	0	0	1	0	0	22 (12)
Citrobacter	2	2	5	0	6	1	0	0	0	0	1	1	2	0	20
Enterobacter	8 (1)	4	31 (1)	0	6	3 (1)	0	3	0	0	0	7 (1)	5 (1)	1	68 (5)
Escherichia	4	7	14	54 (9)	1	1	10 (2)	11	0	152 (16)	64 (4)	23 (1)	31 (1)	3	375 (33)
Klebsiella	11	9 (1)	3	1	13	4 (4)	0	13 (1)	0	2	22	123 (10)	13	24 (2)	238 (18)
Raoultella	0	0	0	0	1 (1)	0	0	0	0	0	0	3 (3)	2 (1)	4	10 (5)
Salmonella	0	14	5	15	0	0	0	0	0	3	6	4	1	1	49
Serratia	0	0	0	0	7	0	0	0	0	0	0	1	1	0	9
Shigella	0	0	0	9	0	0	0	0	0	1	4	2	0	0	16
other	2	7	3	0	1	3	0	3	0	2	0	1	1	1	24
Continent
Asia	12 (3)	21 (1)	27 (1)	32 (9)	8 (1)	19 (11)	8 (2)	15 (1)	4 (4)	65 (16)	60 (4)	82 (15)	41 (3)	23 (2)	417 (73)
Oceania	11	1	5	4	5	0	0	1	0	3	2	0	0	0	32
Europe	7	2	10	15	16	0	0	1	0	16	5	28	0	6	106
Africa	0	0	1	0	1	0	1	0	0	2	0	8	0	0	13
North America	0	16	10	16	3	0	1	7	0	54	11	38	3	4	163
South America	0	1	1	3	0	0	0	3	0	4	3	1	2	1	19
N/A	1	5	7	9	2	3	0	3	0	16	16	9	10	0	81
Source
Human	19	22	45	36	32	6	1	24	0	105	59	129	40	27	545
Environment	10 (3)	4 (1)	3 (1)	14 (9)	3 (1)	16 (11)	3 (2)	5 (1)	4 (4)	24 (16)	7 (4)	19 (15)	5 (3)	4 (2)	121 (73)
Animal	2	17	10	24	0	0	5	1	0	25	24	7	8	3	126
Food	0	3	3	5	0	0	1	0	0	6	7	11	3	0	39
bla gene type
CTX-M	3 (1)	4	18 (1)	48 (9)	1	0	3 (2)	1	2 (2)	62 (9)	53 (2)	65 (6)	0	9 (2)	269 (34)
CTX-M & IMP	1	0	0	0	0	0	0	6 (1)	0	0	0	2 (1)	0	1	10 (2)
CTX-M & KPC	0	0	0	0	1	0	0	4	0	0	10	3	0	0	18
CTX-M & NDM	1	3	1	0	0	0	0	0	0	0	2	6	2	6	21
CTX-M & CMY	0	1	0	0	0	0	0	0	0	0	0	0	0	0	1
GES	0	0	0	0	1 (1)	5 (4)	0	0	0	0	0	6 (6)	0	0	12 (11)
IMP	13	2	13	1	5	0	0	0	0	0	0	0	1 (1)	2	37 (1)
IMP & KPC	0	0	0	0	0	0	0	0	0	0	0	0	0	1	1
KPC	1	0	3	0	0	12 (4)	0	10	0	2	3	34	4	1	70 (4)
NDM	3	2	0	0	25	0	0	1	0	1	8	2	49 (2)	3	94 (2)
CMY	0	20	0	17	0	0	0	0	0	1	0	0	0	0	38
CMY & KPC	0	1	0	0	0	0	0	0	0	0	0	0	0	0	1
CMY & NDM	0	1	0	0	0	0	0	0	0	1	0	0	0	0	2
other	9 (2)	12 (1)	26	13	2	5 (3)	7	8	2 (2)	93 (7)	21 (2)	48 (2)	0	11	257 (19)
Inc type
FII(S)	0	1	1	0	0	0	0	0	0	0	0	0	0	0	2
C	0	43 (1)	0	0	0	0	0	0	0	0	0	0	0	0	43 (1)
HI2	0	0	54 (1)	0	0	0	0	0	0	0	0	0	0	0	54 (1)
FIB(S)	0	0	1	0	0	0	0	0	0	0	0	0	0	0	1
HI2A	0	0	54 (1)	0	0	0	0	0	0	0	0	0	0	0	54 (1)
M1	4	0	0	0	0	0	0	0	0	0	0	0	0	0	4
L	1	0	0	0	0	0	0	0	0	0	0	0	0	0	1
M2	11 (1)	0	0	0	0	0	0	0	0	0	0	0	0	0	11 (1)
N3	1	0	1	0	0	0	0	0	0	0	0	0	0	0	2
X2	0	0	0	0	0	0	1	0	0	0	0	0	0	0	1
P6	0	0	0	0	0	16 (8)	0	0	1 (1)	0	0	0	0	0	17 (9)
FII(Yp)	0	0	0	0	33	0	0	0	0	0	0	2	0	0	35
FIB(pB171)	0	0	0	0	32	0	0	0	0	4	0	0	0	0	36
X3	0	0	0	0	0	0	0	0	0	0	0	0	54 (2)	0	54 (2)
A	0	0	0	0	0	0	0	0	0	0	0	0	1	0	1
U	0	0	0	0	0	0	0	0	0	0	0	0	3	3	6
FIB(pN55391)	0	0	0	4	0	0	0	0	0	0	0	0	0	0	4
B/O/K/Z	0	0	0	23 (4)	0	0	0	0	0	0	0	0	0	0	23 (4)
I1-I(gamma)	0	0	1	47 (4)	0	0	0	0	0	0	0	0	0	0	48 (4)
I	0	0	0	4	0	0	0	0	0	1	0	0	0	0	5
X5	0	0	0	0	0	0	0	0	0	0	1	0	0	0	1
Col(pHAD28)	0	0	0	0	0	0	0	0	0	0	1	0	0	0	1
FII(pHN7A8)	0	0	0	2	1	0	0	1	0	0	46	2	0	0	52
X1	0	1	0	0	0	0	9 (2)	0	0	0	16	1	0	0	27 (2)
FII	0	1	2	0	0	0	0	1	0	30	37 (2)	0	1	0	72 (2)
N	0	0	8	0	0	0	0	30 (1)	0	1	19	1	0	1	60 (1)
HI1B(pNDM-MAR)	0	0	0	0	0	0	0	0	0	0	0	1	0	16 (1)	17 (1)
FIB(pNDM-Mar)	0	0	0	0	0	0	0	0	0	0	0	1	0	16 (1)	17 (1)
HI1A	0	0	0	0	0	0	0	0	0	0	0	0	0	2	2
FIB(pKPHS1)	0	0	0	0	0	0	0	0	0	0	0	0	0	1	1
HI1B(R27)	0	0	0	0	0	0	0	0	0	0	0	0	0	2	2
P1	0	0	0	0	0	0	0	0	0	0	0	0	0	2	2
T	0	0	0	0	0	0	0	0	0	0	0	0	0	1	1
FII(pSFO)	0	0	3	0	0	0	0	0	0	28 (5)	5 (1)	0	0	0	36 (6)
FII(pCoo)	0	0	0	0	0	0	0	0	0	4	1 (1)	0	0	0	5 (1)
FIC(FII)	0	0	3	0	0	0	0	0	0	30 (4)	0	0	0	0	33 (4)
FIB(AP001918)	0	1	5	0	0	0	0	0	0	98 (16)	2 (1)	7 (1)	1	0	114 (18)
FII(pAMA1167-NDM-5)	0	0	0	0	0	0	0	0	0	2	0	0	0	0	2
FII(29)	0	0	0	0	0	0	0	0	0	8 (2)	0	0	0	0	8 (2)
FII(pRSB107)	0	0	0	0	0	0	0	0	0	41 (6)	0	0	0	0	41 (6)
FIA	0	2	0	0	0	0	0	0	0	97 (11)	0	4	0	0	103 (11)
Col156	0	0	0	0	0	0	0	0	0	39 (9)	2	0	0	0	41 (9)
FIB(pHCM2)	0	0	0	0	0	0	0	0	0	0	0	1	0	0	1
FII(pBK30683)	0	0	0	0	0	0	0	0	0	0	0	1 (1)	0	0	1 (1)
FII(pKPX1)	0	0	0	0	0	0	0	0	0	0	0	4	0	0	4
p0111	0	0	0	0	0	0	0	0	0	0	0	1	0	0	1
pKPC-CAV1193	0	0	0	0	0	0	0	0	0	0	0	1	0	0	1
FIB(K)	0	1	2	0	1	0	0	0	0	1	0	46 (4)	1 (1)	0	52 (5)
FIB(pQil)	0	1	0	0	0	0	0	0	0	0	0	19 (1)	0	1	21 (1)
FII(pKP91)	0	1	0	0	0	0	0	0	0	0	0	7 (2)	0	0	8 (2)
FII(p14)	0	0	0	0	0	0	0	0	0	0	0	6	0	1	7
FIA(HI1)	0	1	0	0	0	0	0	0	0	0	0	21 (4)	0	3	25 (4)
Y	0	0	0	0	0	0	0	1	0	1	0	6	1	0	9
R	0	2	0	0	1	0	1	1	0	3	12	40 (2)	0	3	63 (2)
No hit found	14 (2)	3	1	1 (1)	1 (1)	6 (3)	0	0	3 (3)	2	2	42 (6)	2 (1)	8 (1)	85 (18)
Total	31 (3)	46 (1)	61 (1)	79 (9)	35 (1)	22 (11)	10 (2)	30 (1)	4 (4)	160 (16)	97 (4)	166 (15)	56 (3)	34 (2)	831 (73)
(num), Number between brackets indicates absolute count of plamsid in this study.
